# Supplementary material for: Assessing the Effect of Smokeless Tobacco Consumption on Oral Microbiome in Healthy and Oral Cancer Patients
Source: Front Cell Infect Microbiol. 2022 Mar 31;12:841465. doi: 10.3389/fcimb.2022.841465 (PMC9009303; doi:10.3389/fcimb.2022.841465)
Supplement: Supplementary Table 1 — Metadata of all healthy and OSCC samples considered for this analysis. [file Table_1.xlsx]

## Sheet: PATIENT
Sample ID	Saliva for Metabolomics	Age	Sex	Tobacco	Duration	Smoking	Duration	Drinking	Duration	Type of Cancer	Comments
P001		45	M	Y	>25 years	N		N		Lower Gingiva
P002		39	M	Y	>7 Years	N		Y	>7 years	Right Upper Buccal
P003		27	M	Y	7-8 years	N		N		Left Buccal
P004		65	F	N		N		N		Right Buccal
P005		40	M	Y	>5 years	N		N		Right Buccal
P006		39	M	N		Y	>5 years	N		Left buccal
P007		60	M	N		N		N		Left Buccal
P008		56	F	N		N		N		Tongue
P009		52	M	Y	>5 years	N		N		Right Buccal
P010		50	F	N		N		N		Left buccal
P011		31	M	Y	3 Years ago	N		N		Left buccal
P012		54	M	N		Y	12 Years ago	N		Below tongue	Detected 8 years ago, now metastatic to teeth
P013		75	F	Y	>15 years	N		N		Right Buccal
P014		58	M	Y	15 years ago					Right Buccal
P015		69	F	N		N		N		Right Buccal
P016		40	M	Y	5 years	N		N		Left buccal
P017		32	M	Y	>15 years	N		N		Right Buccal
P018		45	F	Y	2 years	N		N		Right Buccal
P019		48	F	N		N		N		Right Buccal
P020		62	F	Y	> 10 years	N		N		Right Buccal	Recurrence
P021		50	M	Y	> 3 Years	N		N		Right Buccal
P022		55	M	Y	5 years	N		N		Left Buccal
P023		44	M	Y	>10 years	N		Y	>10 years	Left buccal and Left lower alveolus
P024		23	M	Y	>2 years	N		N		Right Buccal
P025		45	M	Y	>10 years			N		Right Buccal/Tongue	Metastatic
P026		46	M	N		N		N		Left Buccal	Metastatic
P027	Collected	30	M	Y	10 Years	N		N		Right Buccal
P028		41	M	Y	20 Years	Y		N		Right Buccal
P029	Collected	41	M	Y	5 years	N		N		Tongue
P030	Collected	60	M	Y	20 years	N		N		Right Buccal	Quitted tobacco since 5-6 years
P031		48	M	Y	26 YEARS	Y	25 Years	Y	25 Years	Right Buccal
P032	Collected	74	M	N		N		N		Left Buccal
P033		59	M	Y	10 years	N		N		Tongue
P034	Collected	50	M	Y	20 Years	N		N		Central Arch

## Sheet: HEALTHY
Sample ID	Saliva for Metabolomics	Age	Sex	Tobacco	Duration	Smoking	Duration of Smoking	Drinking	Duration of Alcohol consumption
H001		46	F	N		N		N
H002		24	M	Y	3 years	N		N
H003		40	M	Y	3 years	N		Y	3 Years
H004		36	M	Y	3 years	N		N
H005		35	M	N	10 Years	Y	5 Years	Y	5 Years
H006		26	F	Y	2-3 years	N		N
H007		27	F	N		N		N
H008		32	M	Y	>3 YEARS	N		N
H009		38	M	Y	>5 YEARS	N		N
H010		40	F	N		N		N
H011		42	M	N		N		N
H012		34	F	N		N		N
H013		21	M	Y	3 years	Y	3 Years	Y	3 Years
H014	Collected	24	M	Y	7 Years	N		Y	5 Years
H015		30	M	Y	5 years	N		Y	5 Years
H016		35	F	Y	7-8 years	N		N
H017		45	F	Y	>2 years	N		N
H018	Collected	60	F	Y	>20 Years	Y	>20 Years	N
H019		30	F	Y	7-8 years	N		N
H020		30	F	Y	1 year	N		N
H021		50	F	Y	>20 years	N		N
H022	Collected	22	F	N		N		N
H023	Collected	22	M	N		N		N
H024	Collected	22	M	N		N		Y	Occasional
H025	Collected	27	M	N		N		Y	8 years
H026	Collected	30	M	N		Y	10 Years	Y	10 Years
H027	Collected	24	M	N		N		N
H028		25	M	N		Y	10 Years	Y	10 Years
H029	Collected	30	M	Y	5 Years	Y	10 Years	Y	10 Years
H030	Collected	30	F	N		N		N
H031	Collected	27	F	N		N		N
H032		25	F	N		N		Y	5 Years
