# Supplementary material for: Assessing the Effect of Smokeless Tobacco Consumption on Oral Microbiome in Healthy and Oral Cancer Patients
Source: Front Cell Infect Microbiol. 2022 Mar 31;12:841465. doi: 10.3389/fcimb.2022.841465 (PMC9009303; doi:10.3389/fcimb.2022.841465)
Supplement: Supplementary Table 2 — Number of sequenced reads per sample from each healthy and OSCC sample considered for analysis after quality filtration. [file Table_2.xlsx]

## Sheet: Healthy_Samples
	Raw Reads		Ambiguity filtration		Quality Filtered Read Count (70 percent of the reads above Q30)	q70 and 30		FLASH extended Reads
	R1	R2	R1	R2	R1	R2	SE
H01D	475258	475258	461831	461598	378931	378931	59430	366181
H01L	505111	505111	499780	480722	357721	357721	98944	352218
H01R	539874	539874	533711	513342	388115	388115	106846	378407
H02D	520757	520757	520151	519262	420294	420294	73181	354241
H02L	440131	440131	439831	439057	363384	363384	56428	340123
H02R	454261	454261	448937	431044	325132	325132	92448	309229
H03D	507773	507773	489558	489473	402081	402081	64611	387977
H03L	375223	375223	357561	358005	293662	293662	47387	280882
H03R	428031	428031	415293	415107	339450	339450	53492	328894
H04D	579644	579644	555559	555874	447167	447167	72681	430198
H04L	324019	324019	304503	305007	239627	239627	45453	228371
H04R	402812	402812	387013	387184	315680	315680	49673	305518
H05D	515123	515123	453504	455428	386554	386554	51152	371662
H05L	456505	456505	435611	435869	354266	354266	57708	342495
H05R	703966	703966	634783	635719	583950	583950	38945	572237
H06D	578763	578763	568145	567639	472262	472262	68265	460098
H06L	402027	402027	384340	384571	310462	310462	51819	299339
H06R	578243	578243	446123	450032	398010	398010	34945	384391
H07D	326547	326547	318845	316255	218446	218446	67155	209026
H07L	445574	445574	431011	431001	351547	351547	55145	340060
H07R	454187	454187	438823	438743	349145	349145	62672	337842
H08D	405518	405518	404935	404258	326339	326339	57935	274620
H08L	808181	808181	735526	736728	672926	672926	47630	658161
H08R	404152	404152	403785	403097	327882	327882	57033	297731
H09D	495718	495718	495222	494308	408338	408338	61873	378276
H09L	747343	747343	674649	675964	608249	608249	48711	592842
H09R	448111	448111	447599	446786	364905	364905	59943	330735
H10D	261810	261810	261404	260985	211616	211616	37517	173892
H10L	489460	489460	488828	487994	402719	402719	64420	359632
H10R	317546	317546	316962	316467	259417	259417	44108	215958
H11D	269614	269614	269401	268889	218969	218969	39336	200609
H11L	359337	359337	358856	358196	298386	298386	47099	262591
H11R	458687	458687	457839	457128	376455	376455	61053	323124
H12D	729398	729398	648346	649919	596046	596046	39446	586544
H12L	318825	318825	318585	317990	257474	257474	44656	234937
H12R	408211	408211	396577	388388	296857	296857	67399	290017
H13D	334219	334219	312709	313199	247089	247089	46083	235414
H13L	348840	348840	341434	341124	280793	280793	43057	274191
H13R	258472	258472	250852	250640	202647	202647	35567	196141
H14D	436593	436593	410273	404222	308720	308720	72322	297204
H14L	277357	277357	243311	244708	186478	186478	38732	176557
H14R	368715	368715	319561	320590	285613	285613	24989	278208
H15D	547138	547138	501222	501719	451958	451958	35316	444710
H15L	361471	361471	345249	345379	273433	273433	50123	264851
H15R	361444	361444	343912	344120	273607	273607	49320	265401
H16D	394518	394518	390277	375416	276186	276186	78228	271042
H16L	512736	512736	466620	467376	424235	424235	30878	416805
H16R	728083	728083	687248	687184	635604	635604	38533	626053
H17D	890305	890305	862376	861632	790494	790494	51868	777652
H17L	426597	426597	408088	408272	324820	324820	56594	314552
H17R	488823	488823	471955	471863	382084	382084	61706	370967
H18D	467802	467802	467424	466590	381069	381069	60969	354833
H18L	536367	536367	474593	475673	430467	430467	32825	422115
H18R	701238	701238	650923	651645	570052	570052	61092	558039
H19D	364360	364360	363684	363132	297520	297520	49821	226577
H19L	316728	316728	316503	315978	257255	257255	45434	239327
H19R	531525	531525	525392	502798	389085	389085	98134	383392
H20D	721089	721089	710278	683080	500353	500353	136089	491673
H20L	263961	263961	263635	263161	213383	213383	38083	182875
H20R	884694	884694	845577	845547	735518	735518	84257	716956
H21D	346705	346705	346362	345727	281592	281592	48196	251992
H21L	358232	358232	358012	357283	296087	296087	45464	282328
H21R	431434	431434	430969	430184	353570	353570	56233	316724
H22D	332161	332161	328621	318069	226257	226257	69365	219457
H22L	527338	527338	483443	483916	446814	446814	26794	440897
H22R	516992	516992	511156	490615	365863	365863	104035	355775
H23D	560203	560203	553846	530695	394446	394446	107967	387686
H23L	447885	447885	407934	408550	375421	375421	24656	369650
H23R	306346	306346	306099	305532	253656	253656	40217	232367
H24D	261724	261724	261586	261102	220421	220421	30818	212583
H25D	289852	289852	289610	289089	237163	237163	38465	218915
H25L	539457	539457	518274	518125	457267	457267	47192	447570
H25R	527454	527454	521591	500608	373485	373485	103033	365781
H26D	403005	403005	400742	393378	308378	308378	68107	281027
H26L	788307	788307	702205	703921	635360	635360	50758	621798
H26R	558726	558726	520447	520989	449185	449185	55500	436442
H27D	404442	404442	403914	403265	329573	329573	56125	274378
H27L	320221	320221	320027	319452	263780	263780	43370	252227
H27R	299168	299168	299031	298505	250606	250606	36616	243277
H28D	556237	556237	555987	554901	456936	456936	69378	444136
H28L	787157	787157	761471	761018	667042	667042	72259	654384
H28R	375103	375103	374917	374188	307358	307358	48571	296592
H29D	431153	431153	430911	430095	355320	355320	56913	337739
H29L	426606	426606	426287	425470	352609	352609	55829	323936
H29R	652309	652309	587188	588581	512584	512584	59229	498588
H30D	363754	363754	363510	362830	303075	303075	46764	288102
H30L	375689	375689	375448	374735	316804	316804	44848	303807
H30R	338611	338611	338441	337823	281543	281543	42699	270021
H31D	367593	367593	367351	366659	307273	307273	44787	289700
H31L	273357	273357	273191	272666	224073	224073	36873	212354
H31R	417394	417394	417070	416331	341173	341173	57153	317184
H32D	620698	620698	541762	544142	460602	460602	63168	444045
H32L	488967	488967	433771	435257	372487	372487	47994	361661
H32R	352270	352270	352053	351457	280596	280596	51387	266407

## Sheet: OC_Samples
	Raw Reads		Ambiguity filtration		Quality Filtered Read Count (70 percent of the reads above Q30)			FLASH extended Reads
	R1	R2	R1	R2	R1	R2	SE
P01B	1627046	1627046	1553900	1554782	650257	650257	465909	628305
P01D	1202327	1202327	1201234	1199955	569615	569615	345866	534978
P01T	1174912	1174912	1174189	1172940	572369	572369	325706	552340
P02B	788946	788946	788407	787602	365087	365087	229318	347339
P02D	921477	921477	875963	876823	404594	404594	250834	391457
P02T	901257	901257	900484	899532	453086	453086	246323	428338
P03B	1135472	1135472	1097853	1098374	473831	473831	327582	458570
P03D	1027567	1027567	1026957	1025801	471933	471933	292512	453246
P03T	935745	935745	857050	859299	347219	347219	262035	331856
P04B	1098092	1098092	1071861	1071707	460571	460571	322722	445424
P04D	973110	973110	972446	971405	442991	442991	274174	424093
P04T	1351771	1351771	1351037	1349569	608031	608031	388305	589469
P05B	617532	617532	587772	588743	268984	268984	177510	256274
P05D	1007578	1007578	959438	961049	421827	421827	289302	404191
P05T	1098128	1098128	1097589	1096324	478057	478057	326370	461151
P06B	1318861	1318861	1277660	1277526	562319	562319	379440	547504
P06D	610697	610697	610371	609723	304942	304942	169906	295109
P06T	769197	769197	734758	735348	326786	326786	221125	315932
P07B	796790	796790	778606	745156	456059	456059	233515	444430
P07D	879018	879018	851925	851340	675727	675727	137833	660749
P07T	687418	687418	679814	651815	409176	409176	193505	403089
P08B	319547	319547	315468	315015	236985	236985	54089	232974
P08D	544568	544568	538475	537659	407057	407057	89199	398261
P08T	558304	558304	551825	528342	324983	324983	156183	318985
P09B	519116	519116	506891	485805	298682	298682	151603	290685
P09D	403590	403590	396494	396086	305474	305474	65980	297817
P09T	543716	543716	531533	511274	286014	286014	165982	277421
P10B	408655	408655	404800	404171	312234	312234	64382	304781
P10D	448733	448733	443646	425964	261857	261857	128302	257489
P10T	437170	437170	431752	412415	250537	250537	137136	245088
P11B	404645	404645	404426	403714	307593	307593	67803	295523
P11D	632795	632795	625405	624606	471504	471504	105247	460501
P11T	342803	342803	338254	322942	204330	204330	101339	200195
P12B	319579	319579	312069	311781	233083	233083	56553	227775
P12D	524435	524435	510521	510272	384673	384673	89598	373230
P12T	429136	429136	419477	403527	229752	229752	138669	221788
P13B	347008	347008	338213	337997	240307	240307	67880	232375
P13D	537322	537322	529962	529315	402591	402591	91072	392661
P13T	426939	426939	421974	403767	252168	252168	125899	247032
P14B	404474	404474	397921	379952	241851	241851	118576	236380
P14D	444770	444770	432964	412945	261157	261157	130335	253956
P14T	434425	434425	427348	407797	251444	251444	128632	244995
P15B	496527	496527	486805	466485	282191	282191	149341	275126
P15D	585695	585695	571160	571894	466656	466656	85896	456864
P15T	537486	537486	524380	502968	290509	290509	165993	281553
P16B	485016	485016	481908	471706	327223	327223	115781	297941
P16D	623263	623263	608854	608357	456438	456438	103019	446052
P16T	720024	720024	711845	710751	537557	537557	114434	526701
P17B	472084	472084	458022	438853	263691	263691	146100	254985
P17D	442917	442917	442663	441850	341640	341640	75550	328746
P17T	536349	536349	528347	506749	304479	304479	161225	295777
P18B	444170	444170	437880	437394	335216	335216	70162	328091
P18D	590798	590798	575589	550980	333259	333259	177438	322838
P18T	522464	522464	513403	491260	294326	294326	152451	286341
P19B	359221	359221	348735	348492	264079	264079	58791	257775
P19D	316739	316739	309369	309066	231136	231136	53483	225706
P19T	412654	412654	400305	384004	221362	221362	127181	214568
P20B	588943	588943	576750	554194	333899	333899	179961	324584
P20D	444896	444896	430657	430433	333736	333736	69543	326620
P20T	341670	341670	336514	336126	258757	258757	55057	253097
P21B	405489	405489	388570	388631	295612	295612	66251	289106
P21D	286581	286581	283298	271709	167550	167550	83914	159327
P21T	329876	329876	329630	329023	250103	250103	58975	229988
P22B	539980	539980	509115	498620	327668	327668	127523	318265
P22D	480513	480513	465009	445458	272222	272222	150037	262635
P22T	282696	282696	275770	264711	156518	156518	94632	150985
P23B	564008	564008	556420	530494	320463	320463	176861	313662
P23D	521703	521703	513131	489180	307931	307931	155800	300831
P23T	539862	539862	531350	506590	326221	326221	158407	319658
P24B	383230	383230	376618	359485	230323	230323	114771	225270
P24D	516323	516323	502613	479489	303940	303940	151194	295471
P24T	287187	287187	283896	272977	163226	163226	75572	159525
P25B	379085	379085	374830	359893	231086	231086	109473	215432
P25D	603334	603334	603007	603029	495978	495978	85525	484515
P25T	337019	337019	326733	311950	192047	192047	105025	185636
P26B	358634	358634	347267	336457	208580	208580	82965	205792
P26D	582503	582503	574436	549968	341988	341988	158062	335397
P26T	495178	495178	487874	474116	222527	222527	182226	214736
P27B	338539	338539	330987	317947	195770	195770	94080	191980
P27D	424292	424292	418656	402300	253638	253638	110089	249730
P27T	368238	368238	364284	350842	213103	213103	95626	209350
P28B	8093345	8093345	7997810	7661048	4625706	4625706	2371430	4456584
P28D	398810	398810	394095	377764	227774	227774	117972	217768
P28T	612692	612692	580669	556962	330361	330361	182727	318481
P29B	775102	775102	759385	725833	429270	429270	227021	420087
P29D	507249	507249	501552	481435	288112	288112	149625	274620
P29T	546927	546927	540970	519900	319055	319055	155459	307760
P30B	380275	380275	376229	361674	221596	221596	110217	213829
P30D	669185	669185	661667	634475	400520	400520	181946	392510
P30T	647229	647229	640536	616143	378362	378362	174115	373327
P31B	554001	554001	548020	527546	317816	317816	158234	305702
P31D	508377	508377	503110	484337	297850	297850	145586	292401
P31T	679230	679230	671244	644278	395790	395790	187595	378220
P32B	641895	641895	634449	609835	379452	379452	188061	354288
P32D	501741	501741	495735	476833	292978	292978	146109	272314
P32T	447225	447225	442214	424904	257766	257766	137643	241944
P33B	618287	618287	611141	586868	362186	362186	174231	342241
P33D	597507	597507	590313	565866	340484	340484	175884	314773
P33T	501767	501767	495736	475813	286595	286595	145324	257087
P34B	394952	394952	390578	375839	222679	222679	121827	203286
P34D	535642	535642	529522	507191	319239	319239	150207	312280
P34T	618636	618636	611099	586641	365728	365728	174525	356178

## Sheet: Tobacco_Product
	Raw Reads		Ambiguity filtration		Quality Filtered Read Count (70 percent of the reads above Q30)			FLASH extended Reads
	R1	R2	R1	R2	R1	R2	SE
CG-CL	461798	461798	451031	432033	268098	268098	138791	260345
CG-GF	491106	491106	481242	459854	274338	274338	151782	267072
CG-WNC	524719	524719	512761	489991	310439	310439	150531	301903
BD-50	499440	499440	487392	465453	300480	300480	138793	292817
BD-M55	460633	460633	451225	430894	277495	277495	129487	270340
BD-SH	391200	391200	378155	362450	231903	231903	111119	224767
T-BL	402180	402180	392963	376878	239714	239714	115941	233185
T-GU	498992	498992	482145	461383	285234	285234	148630	275926
T-V1	461020	461020	451217	431215	274134	274134	129228	266987
