# Supplementary material for: Assessing the Effect of Smokeless Tobacco Consumption on Oral Microbiome in Healthy and Oral Cancer Patients
Source: Front Cell Infect Microbiol. 2022 Mar 31;12:841465. doi: 10.3389/fcimb.2022.841465 (PMC9009303; doi:10.3389/fcimb.2022.841465)
Supplement: Supplementary Table 3 — Evaluation of the effect of covariates in the microbiome composition. The table indicates results of PERMANOVA analysis performed using Bray-Curtis distances between samples and different covariates. [file Table_3.xlsx]

## Sheet: Sheet1
Based on Bray-Curtis distance of 94 healthy samples (*** = p-value ≤ 0.001)					Based on Bray-Curtis distance of 196 samples (*** = p-value ≤ 0.001)
	R2	p-value	Significance			R2	p-value	Significance
Age	0.22296	0.1531			Age	0.24072	0.008399
Gender	0.00432	0.7077			Gender	0.01001	0.1304
Smokeless Tobacco consumption	0.13142	0.0002	***		Smokeless Tobacco consumption	0.03458	0.0015	***
Site of sampling	0.0771	0.007799			Health status	0.05947	9.999e-05	***
Smoking	0.00681	0.5327			Site of sampling	0.14248	9.999e-05	***
Alcohol consumption	0.01511	0.2197			Smoking	0.01009	0.1226
					Alcohol consumption	0.0127	0.07339
