# Supplementary material for: Assessing the Effect of Smokeless Tobacco Consumption on Oral Microbiome in Healthy and Oral Cancer Patients
Source: Front Cell Infect Microbiol. 2022 Mar 31;12:841465. doi: 10.3389/fcimb.2022.841465 (PMC9009303; doi:10.3389/fcimb.2022.841465)
Supplement: Supplementary Table 4 — Core microbial genera in oral microbiome based on their presence in all samples (100%), 95% samples, 90% samples samples. [file Table_4.xlsx]

## Sheet: Sheet1
Average relative abundance				Present in all samples		Present in 95% samples		Present in 90% samples
Genus	Healthy	OSCC		Rothia		Actinomyces		Actinomyces
Prevotella	0.00961554	0.0196669		Gemella		Rothia		Rothia
Actinobacillus	0.0181468	0.0114827		Granulicatella		Porphyromonas		Propionibacterium
Actinomyces	0.0145043	0.0180891		Streptococcus		Prevotella		Atopobium
Atopobium	0.000594351	0.00312509		Veillonella		Capnocytophaga		Porphyromonas
Bulleidia	0.00080182	0.00524583		Status		Staphylococcus		Prevotella
Campylobacter	0.00781007	0.00828398				Gemella		Capnocytophaga
Capnocytophaga	0.013681	0.0630752				Granulicatella		Staphylococcus
Catonella	0.00277634	0.00779106				Streptococcus		Gemella
Dialister	0.000941671	0.00155215				Catonella		Granulicatella
Fusobacterium	0.0155759	0.0301401				Peptostreptococcus		Streptococcus
Gemella	0.0428391	0.0351354				Veillonella		Catonella
Granulicatella	0.0202759	0.0339812				Bulleidia		Oribacterium
Haemophilus	0.0822017	0.0615657				Fusobacterium		Peptostreptococcus
Lautropia	0.0118789	0.00238747				Leptotrichia		Dialister
Leptotrichia	0.0184887	0.0149497				Neisseria		Selenomonas
Neisseria	0.0824122	0.0991491				Campylobacter		Veillonella
Oribacterium	0.001586	0.00355365				Actinobacillus		Parvimonas
Parvimonas	0.00335374	0.00591119				Haemophilus		Bulleidia
Peptostreptococcus	0.00461602	0.00843237						Fusobacterium
Porphyromonas	0.0127144	0.0296511						Leptotrichia
Prevotella	0.0225549	0.0477665						Lautropia
Propionibacterium	0.0181593	0.000554985						Neisseria
Pseudomonas	0.000468166	0.0173655						Campylobacter
Rothia	0.0515245	0.0738399						Actinobacillus
Selenomonas	0.0136317	0.0288431						Haemophilus
Staphylococcus	0.0234402	0.00092156
Streptococcus	0.439075	0.265075
Veillonella	0.0415518	0.0649018
