# Supplementary material for: Assessing the Effect of Smokeless Tobacco Consumption on Oral Microbiome in Healthy and Oral Cancer Patients
Source: Front Cell Infect Microbiol. 2022 Mar 31;12:841465. doi: 10.3389/fcimb.2022.841465 (PMC9009303; doi:10.3389/fcimb.2022.841465)
Supplement: Supplementary Table 5 — Correlation (Spearman) between genera in healthy (both TC-H and NTC-H) samples. [file Table_5.xlsx]

## Sheet: Non_Tobacco_all_corr
Bacteria	Bacteria	r_value	p_value	q_value
Nocardiaceae_Rhodococcus	Propionibacteriaceae_Propionibacterium	0.928207	5.44715e-12	7.65007e-09
Propionibacteriaceae_Propionibacterium	Nocardiaceae_Rhodococcus	0.928207	1.98346e-11	2.63192e-08
Lachnospiraceae_Butyrivibrio	Lachnospiraceae_Catonella	0.925836	6.90243e-12	9.62364e-09
Lachnospiraceae_Catonella	Lachnospiraceae_Butyrivibrio	0.925836	1.80264e-11	2.40859e-08
Prevotellaceae_Prevotella	Campylobacteraceae_Campylobacter	0.923915	1.60424e-11	2.17368e-08
Campylobacteraceae_Campylobacter	Prevotellaceae_Prevotella	0.923915	2.5382e-11	3.34495e-08
Campylobacteraceae_Campylobacter	Veillonellaceae_Selenomonas	0.911902	1.07109e-11	1.48261e-08
Veillonellaceae_Selenomonas	Campylobacteraceae_Campylobacter	0.911902	1.67275e-11	2.25067e-08
Spirochaetaceae_Treponema	Peptostreptococcaceae_Filifactor	0.906132	1.34278e-11	1.84541e-08
Peptostreptococcaceae_Filifactor	Spirochaetaceae_Treponema	0.906132	1.56057e-11	2.12951e-08
Campylobacteraceae_Campylobacter	Fusobacteriaceae_Fusobacterium	0.897664	4.50114e-11	5.85164e-08
Fusobacteriaceae_Fusobacterium	Campylobacteraceae_Campylobacter	0.897664	1.57247e-10	2.00365e-07
Rhodobacteraceae_Paracoccus	Intrasporangiaceae_Terracoccus	0.883587	3.42999e-11	4.48944e-08
Intrasporangiaceae_Terracoccus	Rhodobacteraceae_Paracoccus	0.883587	9.47556e-11	1.22359e-07
Fusobacteriaceae_Fusobacterium	Leptotrichiaceae_Leptotrichia	0.882091	2.80094e-10	3.49945e-07
Leptotrichiaceae_Leptotrichia	Fusobacteriaceae_Fusobacterium	0.882091	3.59003e-10	4.42782e-07
Campylobacteraceae_Campylobacter	X.Paraprevotellaceae._.Prevotella.	0.880756	1.09633e-09	1.28621e-06
X.Paraprevotellaceae._.Prevotella.	Campylobacteraceae_Campylobacter	0.880756	1.28197e-09	1.47699e-06
Campylobacteraceae_Campylobacter	Leptotrichiaceae_Leptotrichia	0.878532	5.07181e-10	6.09901e-07
Leptotrichiaceae_Leptotrichia	Campylobacteraceae_Campylobacter	0.878532	1.57654e-09	1.75337e-06
Bacillaceae_Bacillus	Propionibacteriaceae_Propionibacterium	0.877642	1.46269e-10	1.87619e-07
Propionibacteriaceae_Propionibacterium	Bacillaceae_Bacillus	0.877642	2.38583e-10	3.0003e-07
Intrasporangiaceae_Terracoccus	Micrococcaceae_Micrococcus	0.877293	3.75624e-10	4.60331e-07
Micrococcaceae_Micrococcus	Intrasporangiaceae_Terracoccus	0.877293	4.32736e-10	5.26966e-07
Porphyromonadaceae_Tannerella	Fusobacteriaceae_Fusobacterium	0.873637	4.7725e-10	5.77517e-07
Fusobacteriaceae_Fusobacterium	Porphyromonadaceae_Tannerella	0.873637	1.12944e-09	1.31703e-06
Porphyromonadaceae_Porphyromonas	X.Paraprevotellaceae._.Prevotella.	0.870078	5.78395e-10	6.91219e-07
X.Paraprevotellaceae._.Prevotella.	Porphyromonadaceae_Porphyromonas	0.870078	1.04005e-09	1.22767e-06
Propionibacteriaceae_Propionibacterium	Rhodobacteraceae_Paracoccus	0.86884	1.63584e-10	2.07068e-07
Rhodobacteraceae_Paracoccus	Propionibacteriaceae_Propionibacterium	0.86884	3.23324e-10	4.01349e-07
Nocardiaceae_Rhodococcus	Pseudomonadaceae_Pseudomonas	0.866669	8.9052e-10	1.05766e-06
Pseudomonadaceae_Pseudomonas	Nocardiaceae_Rhodococcus	0.866669	1.24901e-09	1.44769e-06
Nocardiaceae_Rhodococcus	Sphingomonadaceae_Kaistobacter	0.850169	5.7783e-09	5.82081e-06
Sphingomonadaceae_Kaistobacter	Nocardiaceae_Rhodococcus	0.850169	6.73157e-09	6.64199e-06
X.Exiguobacteraceae._Exiguobacterium	Pseudomonadaceae_Pseudomonas	0.849007	1.3141e-09	1.49609e-06
Pseudomonadaceae_Pseudomonas	X.Exiguobacteraceae._Exiguobacterium	0.849007	3.92692e-09	4.10631e-06
Sphingomonadaceae_Kaistobacter	Propionibacteriaceae_Propionibacterium	0.848276	1.57615e-09	1.76314e-06
Propionibacteriaceae_Propionibacterium	Sphingomonadaceae_Kaistobacter	0.848276	2.03404e-09	2.22363e-06
X.Tissierellaceae._WAL_1855D	X.Chromatiaceae._Alishewanella	0.845164	2.51951e-09	2.70819e-06
X.Chromatiaceae._Alishewanella	X.Tissierellaceae._WAL_1855D	0.845164	9.26767e-09	8.69828e-06
Prevotellaceae_Prevotella	Veillonellaceae_Selenomonas	0.841602	1.66926e-09	1.84583e-06
Veillonellaceae_Selenomonas	Prevotellaceae_Prevotella	0.841602	2.28597e-09	2.48492e-06
Leptotrichiaceae_Leptotrichia	Prevotellaceae_Prevotella	0.841602	1.04507e-08	9.62085e-06
Prevotellaceae_Prevotella	Leptotrichiaceae_Leptotrichia	0.841602	2.1473e-08	1.82811e-05
Micrococcaceae_Kocuria	X.Tissierellaceae._WAL_1855D	0.841526	1.35373e-09	1.52318e-06
X.Tissierellaceae._WAL_1855D	Micrococcaceae_Kocuria	0.841526	4.49954e-09	4.6296e-06
Lachnospiraceae_Butyrivibrio	Flavobacteriaceae_Capnocytophaga	0.839644	1.32943e-09	1.50464e-06
Flavobacteriaceae_Capnocytophaga	Lachnospiraceae_Butyrivibrio	0.839644	8.34938e-09	8.11345e-06
Prevotellaceae_Prevotella	Veillonellaceae_Dialister	0.838487	3.72982e-09	3.92152e-06
Veillonellaceae_Dialister	Prevotellaceae_Prevotella	0.838487	3.25629e-08	2.56773e-05
Sphingomonadaceae_Sphingomonas	Hyphomicrobiaceae_Devosia	0.83683	4.79785e-09	4.88429e-06
Hyphomicrobiaceae_Devosia	Sphingomonadaceae_Sphingomonas	0.83683	8.75828e-09	8.26048e-06
Streptomycetaceae_Streptomyces	Methylobacteriaceae_Methylobacterium	0.835554	2.5821e-09	2.76005e-06
Methylobacteriaceae_Methylobacterium	Streptomycetaceae_Streptomyces	0.835554	5.75251e-09	5.82532e-06
Lachnospiraceae_Catonella	Cardiobacteriaceae_Cardiobacterium	0.833241	3.94928e-09	4.10737e-06
Cardiobacteriaceae_Cardiobacterium	Lachnospiraceae_Catonella	0.833241	6.23649e-09	6.18522e-06
Microbacteriaceae_Agrococcus	Moraxellaceae_Acinetobacter	0.833074	1.28249e-09	1.4688e-06
Moraxellaceae_Acinetobacter	Microbacteriaceae_Agrococcus	0.833074	7.02779e-09	6.89889e-06
Campylobacteraceae_Campylobacter	Porphyromonadaceae_Tannerella	0.832703	5.93023e-09	5.91195e-06
Porphyromonadaceae_Tannerella	Campylobacteraceae_Campylobacter	0.832703	8.1649e-09	7.97446e-06
Propionibacteriaceae_Propionibacterium	Pseudomonadaceae_Pseudomonas	0.829143	8.75228e-09	8.29548e-06
Pseudomonadaceae_Pseudomonas	Propionibacteriaceae_Propionibacterium	0.829143	1.23118e-08	1.10694e-05
Rhodobacteraceae_Paracoccus	Nocardiaceae_Rhodococcus	0.82908	2.39916e-09	2.59331e-06
Nocardiaceae_Rhodococcus	Rhodobacteraceae_Paracoccus	0.82908	9.35868e-09	8.74106e-06
Staphylococcaceae_Staphylococcus	Sphingomonadaceae_Kaistobacter	0.823804	2.73334e-08	2.25712e-05
Sphingomonadaceae_Kaistobacter	Staphylococcaceae_Staphylococcus	0.823804	3.61873e-08	2.77396e-05
Actinomycetaceae_Actinomyces	Prevotellaceae_Prevotella	0.823359	1.38884e-08	1.24288e-05
Prevotellaceae_Prevotella	Actinomycetaceae_Actinomyces	0.823359	2.03303e-08	1.73851e-05
Dermabacteraceae_Brachybacterium	Brevibacteriaceae_Brevibacterium	0.822966	2.9644e-09	3.15119e-06
Brevibacteriaceae_Brevibacterium	Dermabacteraceae_Brachybacterium	0.822966	9.83161e-09	9.13841e-06
Lachnospiraceae_Butyrivibrio	Erysipelotrichaceae_Bulleidia	0.821381	1.8564e-09	2.04103e-06
Erysipelotrichaceae_Bulleidia	Lachnospiraceae_Butyrivibrio	0.821381	1.0455e-08	9.57905e-06
Fusobacteriaceae_Fusobacterium	Veillonellaceae_Selenomonas	0.8198	4.18756e-09	4.33177e-06
Veillonellaceae_Selenomonas	Fusobacteriaceae_Fusobacterium	0.8198	5.87489e-09	5.88728e-06
Micrococcaceae_Micrococcus	Propionibacteriaceae_Propionibacterium	0.819134	8.47202e-09	8.10975e-06
Propionibacteriaceae_Propionibacterium	Micrococcaceae_Micrococcus	0.819134	1.08063e-08	9.85395e-06
Rhodobacteraceae_Paracoccus	Micrococcaceae_Micrococcus	0.818554	3.48454e-09	3.68375e-06
Micrococcaceae_Micrococcus	Rhodobacteraceae_Paracoccus	0.818554	4.5151e-09	4.62089e-06
Flavobacteriaceae_Capnocytophaga	Lachnospiraceae_Catonella	0.818465	8.35689e-09	8.07995e-06
Lachnospiraceae_Catonella	Flavobacteriaceae_Capnocytophaga	0.818465	2.18185e-08	1.83319e-05
Veillonellaceae_Selenomonas	Lachnospiraceae_Catonella	0.818465	2.96946e-08	2.38058e-05
Lachnospiraceae_Catonella	Veillonellaceae_Selenomonas	0.818465	5.2237e-08	3.86564e-05
X.Paraprevotellaceae._.Prevotella.	Veillonellaceae_Selenomonas	0.81802	1.09244e-08	9.91468e-06
Lachnospiraceae_Catonella	Prevotellaceae_Prevotella	0.81802	1.78066e-08	1.54328e-05
Veillonellaceae_Selenomonas	X.Paraprevotellaceae._.Prevotella.	0.81802	2.71198e-08	2.24913e-05
Prevotellaceae_Prevotella	Lachnospiraceae_Catonella	0.81802	4.47068e-08	3.38654e-05
Flavobacteriaceae_Capnocytophaga	Veillonellaceae_Selenomonas	0.814905	1.73913e-08	1.52099e-05
Veillonellaceae_Selenomonas	Flavobacteriaceae_Capnocytophaga	0.814905	3.33479e-08	2.59769e-05
Propionibacteriaceae_Propionibacterium	X.Exiguobacteraceae._Exiguobacterium	0.813829	1.03391e-08	9.56391e-06
X.Exiguobacteraceae._Exiguobacterium	Propionibacteriaceae_Propionibacterium	0.813829	1.79314e-08	1.54713e-05
Intrasporangiaceae_Terracoccus	Sphingomonadaceae_Kaistobacter	0.812298	1.39508e-08	1.24269e-05
Sphingomonadaceae_Kaistobacter	Intrasporangiaceae_Terracoccus	0.812298	1.71217e-08	1.50425e-05
Staphylococcaceae_Staphylococcus	Microbacteriaceae_Microbacterium	0.812265	1.53476e-08	1.36081e-05
Microbacteriaceae_Microbacterium	Staphylococcaceae_Staphylococcus	0.812265	2.87555e-08	2.35434e-05
Lachnospiraceae_Catonella	Campylobacteraceae_Campylobacter	0.810901	8.43839e-09	8.11795e-06
Campylobacteraceae_Campylobacter	Lachnospiraceae_Catonella	0.810901	2.95558e-08	2.38936e-05
Erysipelotrichaceae_Bulleidia	Campylobacteraceae_Campylobacter	0.810011	4.50693e-08	3.40061e-05
Campylobacteraceae_Campylobacter	Erysipelotrichaceae_Bulleidia	0.810011	1.09332e-07	7.20415e-05
Lachnospiraceae_Butyrivibrio	Veillonellaceae_Selenomonas	0.809355	1.85587e-08	1.5941e-05
Veillonellaceae_Selenomonas	Lachnospiraceae_Butyrivibrio	0.809355	2.14916e-08	1.82163e-05
Prevotellaceae_Prevotella	Fusobacteriaceae_Fusobacterium	0.809121	1.56227e-08	1.37885e-05
Fusobacteriaceae_Fusobacterium	Prevotellaceae_Prevotella	0.809121	2.48572e-08	2.07941e-05
X.Paraprevotellaceae._.Prevotella.	Prevotellaceae_Prevotella	0.807341	1.0511e-07	6.94975e-05
Prevotellaceae_Prevotella	X.Paraprevotellaceae._.Prevotella.	0.807341	1.14559e-07	7.47175e-05
Porphyromonadaceae_Porphyromonas	Campylobacteraceae_Campylobacter	0.806007	4.33975e-08	3.30036e-05
Campylobacteraceae_Campylobacter	Porphyromonadaceae_Porphyromonas	0.806007	1.19785e-07	7.73395e-05
Cardiobacteriaceae_Cardiobacterium	Prevotellaceae_Prevotella	0.805651	5.47726e-08	3.99187e-05
Prevotellaceae_Prevotella	Cardiobacteriaceae_Cardiobacterium	0.805651	5.66162e-08	4.11066e-05
Rhodobacteraceae_Paracoccus	Bacillaceae_Bacillus	0.804761	8.55913e-09	8.15258e-06
Bacillaceae_Bacillus	Rhodobacteraceae_Paracoccus	0.804761	1.15045e-08	1.03922e-05
Rhodobacteraceae_Paracoccus	Micrococcaceae_Microbispora	0.804229	6.63213e-08	4.65714e-05
Micrococcaceae_Microbispora	Rhodobacteraceae_Paracoccus	0.804229	1.84696e-07	0.000108343
Nocardiaceae_Rhodococcus	Lactobacillaceae_Lactobacillus	0.803799	3.30693e-08	2.58646e-05
Lactobacillaceae_Lactobacillus	Nocardiaceae_Rhodococcus	0.803799	5.06194e-08	3.7604e-05
Campylobacteraceae_Campylobacter	Flavobacteriaceae_Capnocytophaga	0.803782	3.50736e-08	2.7211e-05
Flavobacteriaceae_Capnocytophaga	Campylobacteraceae_Campylobacter	0.803782	3.55644e-08	2.7481e-05
Lachnospiraceae_Butyrivibrio	Peptostreptococcaceae_Peptostreptococcus	0.80245	3.03299e-08	2.41142e-05
Peptostreptococcaceae_Peptostreptococcus	Lachnospiraceae_Butyrivibrio	0.80245	5.88759e-08	4.21116e-05
Pseudomonadaceae_Pseudomonas	Bacillaceae_Bacillus	0.797553	9.78654e-08	6.56091e-05
Bacillaceae_Bacillus	Pseudomonadaceae_Pseudomonas	0.797553	1.60083e-07	9.62522e-05
Porphyromonadaceae_Paludibacter	Campylobacteraceae_Campylobacter	0.797551	1.77665e-08	1.54677e-05
Campylobacteraceae_Campylobacter	Porphyromonadaceae_Paludibacter	0.797551	4.74956e-08	3.5558e-05
Leptotrichiaceae_Leptotrichia	Veillonellaceae_Selenomonas	0.795773	5.30651e-08	3.89695e-05
Veillonellaceae_Selenomonas	Leptotrichiaceae_Leptotrichia	0.795773	6.71924e-08	4.70115e-05
Sphingomonadaceae_Kaistobacter	Intrasporangiaceae_Phycicoccus	0.795508	2.94821e-08	2.39346e-05
Intrasporangiaceae_Phycicoccus	Sphingomonadaceae_Kaistobacter	0.795508	4.68944e-08	3.5245e-05
Rhodospirillaceae_Skermanella	Sphingomonadaceae_Sphingomonas	0.795087	5.80219e-08	4.18117e-05
Sphingomonadaceae_Sphingomonas	Rhodospirillaceae_Skermanella	0.795087	9.27485e-08	6.23961e-05
Brevibacteriaceae_Brevibacterium	Aerococcaceae_Aerococcus	0.79493	1.36579e-07	8.53198e-05
Aerococcaceae_Aerococcus	Brevibacteriaceae_Brevibacterium	0.79493	1.5749e-07	9.49903e-05
Campylobacteraceae_Campylobacter	Actinomycetaceae_Actinomyces	0.794883	1.10387e-07	7.24883e-05
Actinomycetaceae_Actinomyces	Campylobacteraceae_Campylobacter	0.794883	2.06704e-07	0.000118015
Spirochaetaceae_Treponema	Porphyromonadaceae_Tannerella	0.793987	1.17397e-07	7.60532e-05
Porphyromonadaceae_Tannerella	Spirochaetaceae_Treponema	0.793987	3.66573e-07	0.000185606
Sphingomonadaceae_Kaistobacter	Micrococcaceae_Micrococcus	0.793165	2.16423e-08	1.82635e-05
Micrococcaceae_Micrococcus	Sphingomonadaceae_Kaistobacter	0.793165	1.82378e-07	0.00010731
Bacillaceae_Bacillus	Nocardiaceae_Rhodococcus	0.792198	5.26719e-08	3.88289e-05
Nocardiaceae_Rhodococcus	Bacillaceae_Bacillus	0.792198	5.36142e-08	3.9223e-05
Porphyromonadaceae_Paludibacter	Fusobacteriaceae_Fusobacterium	0.791983	5.75747e-08	4.16453e-05
Fusobacteriaceae_Fusobacterium	Porphyromonadaceae_Paludibacter	0.791983	7.97524e-08	5.53963e-05
Porphyromonadaceae_Tannerella	Leptotrichiaceae_Leptotrichia	0.791324	1.29944e-07	8.19733e-05
Leptotrichiaceae_Leptotrichia	Porphyromonadaceae_Tannerella	0.791324	1.90509e-07	0.00011074
Veillonellaceae_Schwartzia	Lachnospiraceae_Catonella	0.791231	3.27679e-08	2.57335e-05
Lachnospiraceae_Catonella	Veillonellaceae_Schwartzia	0.791231	9.10191e-08	6.14475e-05
Rhodobacteraceae_Paracoccus	Sphingomonadaceae_Kaistobacter	0.791189	2.77528e-08	2.28196e-05
Sphingomonadaceae_Kaistobacter	Rhodobacteraceae_Paracoccus	0.791189	5.87272e-08	4.2162e-05
Porphyromonadaceae_Porphyromonas	Fusobacteriaceae_Fusobacterium	0.790879	9.04038e-08	6.14634e-05
Fusobacteriaceae_Fusobacterium	Porphyromonadaceae_Porphyromonas	0.790879	4.75731e-07	0.000228262
Prevotellaceae_Prevotella	Veillonellaceae_Schwartzia	0.790786	1.13773e-07	7.44575e-05
Veillonellaceae_Schwartzia	Prevotellaceae_Prevotella	0.790786	1.4871e-07	9.05459e-05
Propionibacteriaceae_Propionibacterium	Staphylococcaceae_Staphylococcus	0.789544	3.09609e-07	0.000163655
Staphylococcaceae_Staphylococcus	Propionibacteriaceae_Propionibacterium	0.789544	3.40167e-07	0.000175469
Micrococcaceae_Micrococcus	Nocardiaceae_Rhodococcus	0.789102	4.29676e-08	3.28063e-05
Nocardiaceae_Rhodococcus	Micrococcaceae_Micrococcus	0.789102	6.14137e-08	4.36026e-05
Dethiosulfovibrionaceae_TG5	Peptostreptococcaceae_Filifactor	0.78884	5.14996e-07	0.000243459
Peptostreptococcaceae_Filifactor	Dethiosulfovibrionaceae_TG5	0.78884	5.98878e-07	0.000271123
Porphyromonadaceae_Tannerella	Cardiobacteriaceae_Cardiobacterium	0.787184	2.50179e-08	2.0838e-05
Cardiobacteriaceae_Cardiobacterium	Porphyromonadaceae_Tannerella	0.787184	6.2253e-08	4.4036e-05
Pseudomonadaceae_Pseudomonas	Rhodobacteraceae_Paracoccus	0.786962	3.02379e-08	2.41408e-05
Rhodobacteraceae_Paracoccus	Pseudomonadaceae_Pseudomonas	0.786962	3.56052e-08	2.74025e-05
X.Exiguobacteraceae._Exiguobacterium	Sphingomonadaceae_Kaistobacter	0.786769	2.89625e-08	2.36124e-05
Sphingomonadaceae_Kaistobacter	X.Exiguobacteraceae._Exiguobacterium	0.786769	3.07762e-08	2.43683e-05
Prevotellaceae_Prevotella	Veillonellaceae_Veillonella	0.786429	1.28442e-07	8.12924e-05
Veillonellaceae_Veillonella	Prevotellaceae_Prevotella	0.786429	2.49947e-07	0.000137403
Staphylococcaceae_Staphylococcus	X.Exiguobacteraceae._Exiguobacterium	0.785867	1.47703e-07	9.02184e-05
X.Exiguobacteraceae._Exiguobacterium	Staphylococcaceae_Staphylococcus	0.785867	1.6816e-07	0.00010017
Erysipelotrichaceae_Bulleidia	Peptostreptococcaceae_Peptostreptococcus	0.783315	8.65673e-08	5.9274e-05
Peptostreptococcaceae_Peptostreptococcus	Erysipelotrichaceae_Bulleidia	0.783315	9.93642e-08	6.63825e-05
Porphyromonadaceae_Porphyromonas	Pasteurellaceae_Aggregatibacter	0.783315	1.17014e-07	7.6061e-05
Pasteurellaceae_Aggregatibacter	Porphyromonadaceae_Porphyromonas	0.783315	1.32068e-07	8.27705e-05
Erysipelotrichaceae_Bulleidia	Veillonellaceae_Schwartzia	0.782773	1.5746e-07	9.52709e-05
Veillonellaceae_Schwartzia	Erysipelotrichaceae_Bulleidia	0.782773	2.03799e-07	0.00011705
Campylobacteraceae_Campylobacter	Lachnospiraceae_Butyrivibrio	0.781738	5.99641e-08	4.27311e-05
Lachnospiraceae_Butyrivibrio	Campylobacteraceae_Campylobacter	0.781738	1.04748e-07	6.9497e-05
Lachnospiraceae_Catonella	Erysipelotrichaceae_Bulleidia	0.78109	1.86183e-07	0.000108883
Erysipelotrichaceae_Bulleidia	Lachnospiraceae_Catonella	0.78109	1.9469e-07	0.00011283
Porphyromonadaceae_Tannerella	Prevotellaceae_Prevotella	0.78109	2.80286e-07	0.000151484
Prevotellaceae_Prevotella	Porphyromonadaceae_Tannerella	0.78109	3.58776e-07	0.000183591
Streptomycetaceae_Streptomyces	Microbacteriaceae_Microbacterium	0.780975	2.95632e-08	2.37996e-05
Microbacteriaceae_Microbacterium	Streptomycetaceae_Streptomyces	0.780975	6.37498e-08	4.49296e-05
Prevotellaceae_Prevotella	Erysipelotrichaceae_Bulleidia	0.780645	2.36484e-07	0.000130749
Erysipelotrichaceae_Bulleidia	Prevotellaceae_Prevotella	0.780645	2.53807e-07	0.000139127
Lachnospiraceae_Butyrivibrio	Veillonellaceae_Schwartzia	0.779858	1.66418e-07	9.94399e-05
Veillonellaceae_Schwartzia	Lachnospiraceae_Butyrivibrio	0.779858	2.21403e-07	0.000123835
X.Paraprevotellaceae._.Prevotella.	Cardiobacteriaceae_Cardiobacterium	0.779397	1.38671e-07	8.63465e-05
Cardiobacteriaceae_Cardiobacterium	X.Paraprevotellaceae._.Prevotella.	0.779397	2.10736e-07	0.000119607
X.Paraprevotellaceae._.Prevotella.	Fusobacteriaceae_Fusobacterium	0.77931	2.24324e-07	0.000125105
Fusobacteriaceae_Fusobacterium	X.Paraprevotellaceae._.Prevotella.	0.77931	5.96975e-07	0.000270899
Campylobacteraceae_Campylobacter	Veillonellaceae_Schwartzia	0.779212	2.13882e-07	0.000120328
Veillonellaceae_Schwartzia	Campylobacteraceae_Campylobacter	0.779212	2.20061e-07	0.000123443
X.Paraprevotellaceae._.Prevotella.	Flavobacteriaceae_Capnocytophaga	0.777976	8.29402e-08	5.71976e-05
Flavobacteriaceae_Capnocytophaga	Prevotellaceae_Prevotella	0.777976	9.06729e-08	6.14293e-05
Flavobacteriaceae_Capnocytophaga	X.Paraprevotellaceae._.Prevotella.	0.777976	1.76775e-07	0.000104333
Prevotellaceae_Prevotella	Flavobacteriaceae_Capnocytophaga	0.777976	1.99425e-07	0.000114881
Propionibacteriaceae_Propionibacterium	Intrasporangiaceae_Terracoccus	0.777263	2.92486e-07	0.000155889
Intrasporangiaceae_Terracoccus	Propionibacteriaceae_Propionibacterium	0.777263	4.59605e-07	0.000223874
Sphingomonadaceae_Kaistobacter	Pseudomonadaceae_Pseudomonas	0.777086	1.76647e-07	0.000104578
Pseudomonadaceae_Pseudomonas	Sphingomonadaceae_Kaistobacter	0.777086	2.09267e-07	0.000119124
Prevotellaceae_Prevotella	Porphyromonadaceae_Paludibacter	0.775947	4.77948e-08	3.56432e-05
Porphyromonadaceae_Paludibacter	Prevotellaceae_Prevotella	0.775947	1.51887e-07	9.2189e-05
Intrasporangiaceae_Serinicoccus	Propionibacteriaceae_Propionibacterium	0.775387	3.48267e-07	0.000178689
Propionibacteriaceae_Propionibacterium	Intrasporangiaceae_Serinicoccus	0.775387	3.65998e-07	0.000185805
Leptotrichiaceae_Leptotrichia	Flavobacteriaceae_Capnocytophaga	0.774861	3.62361e-07	0.000184934
Flavobacteriaceae_Capnocytophaga	Leptotrichiaceae_Leptotrichia	0.774861	4.74746e-07	0.000228359
Nocardiaceae_Rhodococcus	X.Exiguobacteraceae._Exiguobacterium	0.774061	1.41528e-07	8.78413e-05
X.Exiguobacteraceae._Exiguobacterium	Nocardiaceae_Rhodococcus	0.774061	1.46692e-07	9.01736e-05
Intrasporangiaceae_Janibacter	Bradyrhizobiaceae_Balneimonas	0.773714	7.88397e-07	0.00033486
Bradyrhizobiaceae_Balneimonas	Intrasporangiaceae_Janibacter	0.773714	8.77803e-07	0.000364781
Porphyromonadaceae_Paludibacter	X.Paraprevotellaceae._.Prevotella.	0.773497	1.25497e-07	7.96905e-05
X.Paraprevotellaceae._.Prevotella.	Porphyromonadaceae_Paludibacter	0.773497	3.8565e-07	0.000192231
Intrasporangiaceae_Terracoccus	Intrasporangiaceae_Phycicoccus	0.773258	1.24996e-07	7.96351e-05
Intrasporangiaceae_Phycicoccus	Intrasporangiaceae_Terracoccus	0.773258	3.27208e-07	0.000170614
X.Exiguobacteraceae._Exiguobacterium	Bacillaceae_Bacillus	0.772788	6.2614e-07	0.000280169
Bacillaceae_Bacillus	X.Exiguobacteraceae._Exiguobacterium	0.772788	1.14353e-06	0.000447199
X.Paraprevotellaceae._.Prevotella.	Leptotrichiaceae_Leptotrichia	0.772636	3.73181e-07	0.000187963
Leptotrichiaceae_Leptotrichia	X.Paraprevotellaceae._.Prevotella.	0.772636	7.81224e-07	0.000334026
Geodermatophilaceae_Geodermatophilus	Bradyrhizobiaceae_Balneimonas	0.772391	2.06391e-06	0.000725973
Bradyrhizobiaceae_Balneimonas	Geodermatophilaceae_Geodermatophilus	0.772391	4.13008e-06	0.00124553
Porphyromonadaceae_Paludibacter	Cardiobacteriaceae_Cardiobacterium	0.771133	7.46601e-08	5.2047e-05
Cardiobacteriaceae_Cardiobacterium	Porphyromonadaceae_Paludibacter	0.771133	2.83346e-07	0.000152282
Staphylococcaceae_Staphylococcus	Intrasporangiaceae_Serinicoccus	0.769912	2.03917e-07	0.00011677
Intrasporangiaceae_Serinicoccus	Staphylococcaceae_Staphylococcus	0.769912	2.98799e-07	0.000158814
Microbacteriaceae_Microbacterium	Intrasporangiaceae_Janibacter	0.769891	8.68506e-08	5.92571e-05
Intrasporangiaceae_Janibacter	Microbacteriaceae_Microbacterium	0.769891	1.62688e-07	9.75139e-05
Intrasporangiaceae_Janibacter	Intrasporangiaceae_Phycicoccus	0.769816	2.66067e-07	0.000144612
Intrasporangiaceae_Phycicoccus	Intrasporangiaceae_Janibacter	0.769816	4.00371e-07	0.000199053
X.Paraprevotellaceae._.Prevotella.	Veillonellaceae_Veillonella	0.769077	8.0397e-08	5.56432e-05
Veillonellaceae_Veillonella	X.Paraprevotellaceae._.Prevotella.	0.769077	4.07818e-07	0.000201713
Microbacteriaceae_Frigoribacterium	Nocardiaceae_Rhodococcus	0.768664	8.35477e-08	5.74108e-05
Nocardiaceae_Rhodococcus	Microbacteriaceae_Frigoribacterium	0.768664	1.21322e-07	7.78102e-05
Nocardiaceae_Rhodococcus	Intrasporangiaceae_Terracoccus	0.767294	1.45876e-07	8.99591e-05
Intrasporangiaceae_Terracoccus	Nocardiaceae_Rhodococcus	0.767294	6.91742e-07	0.000301802
Campylobacteraceae_Campylobacter	Veillonellaceae_Veillonella	0.766407	2.25039e-07	0.000125141
Veillonellaceae_Veillonella	Campylobacteraceae_Campylobacter	0.766407	3.18683e-07	0.000167074
Campylobacteraceae_Campylobacter	Cardiobacteriaceae_Cardiobacterium	0.765825	4.68371e-07	0.000226424
Cardiobacteriaceae_Cardiobacterium	Campylobacteraceae_Campylobacter	0.765825	6.82118e-07	0.000299642
Intrasporangiaceae_Janibacter	Kineosporiaceae_Kineococcus	0.765775	1.46396e-06	0.000545877
Kineosporiaceae_Kineococcus	Intrasporangiaceae_Janibacter	0.765775	1.86886e-06	0.000668361
Bradyrhizobiaceae_Balneimonas	Kineosporiaceae_Kineococcus	0.765723	1.6583e-06	0.000605436
Kineosporiaceae_Kineococcus	Bradyrhizobiaceae_Balneimonas	0.765723	3.66449e-06	0.00114273
Nocardiaceae_Rhodococcus	Clostridiaceae_Clostridium	0.764422	2.86932e-07	0.000153781
Clostridiaceae_Clostridium	Nocardiaceae_Rhodococcus	0.764422	4.98564e-07	0.000237441
Cardiobacteriaceae_Cardiobacterium	Fusobacteriaceae_Fusobacterium	0.762487	5.2536e-07	0.00024775
Fusobacteriaceae_Fusobacterium	Cardiobacteriaceae_Cardiobacterium	0.762487	6.96705e-07	0.000302595
Microbacteriaceae_Microbacterium	Sphingomonadaceae_Kaistobacter	0.762321	3.05764e-07	0.000162068
Sphingomonadaceae_Kaistobacter	Microbacteriaceae_Microbacterium	0.762321	5.6125e-07	0.000259585
X.Tissierellaceae._Anaerococcus	Micrococcaceae_Kocuria	0.75997	4.76329e-07	0.000227415
Micrococcaceae_Kocuria	X.Tissierellaceae._Anaerococcus	0.75997	6.17659e-07	0.000277665
Erysipelotrichaceae_Bulleidia	Veillonellaceae_Selenomonas	0.758843	5.41558e-07	0.000252909
Leptotrichiaceae_Leptotrichia	Actinomycetaceae_Actinomyces	0.758843	5.92571e-07	0.000270175
Veillonellaceae_Selenomonas	Erysipelotrichaceae_Bulleidia	0.758843	6.47831e-07	0.000288533
Actinomycetaceae_Actinomyces	Leptotrichiaceae_Leptotrichia	0.758843	8.10063e-07	0.00034255
Intrasporangiaceae_Janibacter	Comamonadaceae_Comamonas	0.758404	1.45297e-07	8.98903e-05
Comamonadaceae_Comamonas	Intrasporangiaceae_Janibacter	0.758404	1.70412e-07	0.000101198
Streptomycetaceae_Streptomyces	Comamonadaceae_Comamonas	0.757409	3.1022e-07	0.000163528
Comamonadaceae_Comamonas	Streptomycetaceae_Streptomyces	0.757409	5.13846e-07	0.000243514
Micrococcaceae_Microbispora	Intrasporangiaceae_Terracoccus	0.757164	2.34909e-06	0.000808546
Intrasporangiaceae_Terracoccus	Micrococcaceae_Microbispora	0.757164	3.86797e-06	0.00118506
X.Paraprevotellaceae._.Prevotella.	Lachnospiraceae_Catonella	0.756174	6.67436e-07	0.000295214
Lachnospiraceae_Catonella	X.Paraprevotellaceae._.Prevotella.	0.756174	1.07082e-06	0.000428338
Lachnospiraceae_Butyrivibrio	Prevotellaceae_Prevotella	0.756125	1.3113e-07	8.24512e-05
Prevotellaceae_Prevotella	Lachnospiraceae_Butyrivibrio	0.756125	1.47485e-07	9.03723e-05
Lachnospiraceae_Butyrivibrio	Peptococcaceae_Peptococcus	0.755518	5.60995e-07	0.000260092
Peptococcaceae_Peptococcus	Lachnospiraceae_Butyrivibrio	0.755518	8.52492e-07	0.000356573
Lachnospiraceae_Oribacterium	Lachnospiraceae_Moryella	0.754294	2.1358e-07	0.00012051
Lachnospiraceae_Moryella	Lachnospiraceae_Oribacterium	0.754294	4.26305e-07	0.000209778
Veillonellaceae_Dialister	Campylobacteraceae_Campylobacter	0.753949	5.06427e-07	0.00024059
Campylobacteraceae_Campylobacter	Veillonellaceae_Dialister	0.753949	5.32952e-07	0.000250104
X.Tissierellaceae._Finegoldia	Dermabacteraceae_Brachybacterium	0.75367	2.10906e-07	0.000119351
Dermabacteraceae_Brachybacterium	X.Tissierellaceae._Finegoldia	0.75367	2.79587e-07	0.000151532
Veillonellaceae_Schwartzia	Veillonellaceae_Selenomonas	0.753394	7.85628e-07	0.000334422
Veillonellaceae_Selenomonas	Veillonellaceae_Schwartzia	0.753394	1.24122e-06	0.000477633
Peptococcaceae_Peptococcus	Lachnospiraceae_Catonella	0.752784	6.75359e-07	0.000297352
Lachnospiraceae_Catonella	Peptococcaceae_Peptococcus	0.752784	8.21573e-07	0.000346655
Methylobacteriaceae_Methylobacterium	Nocardiaceae_Rhodococcus	0.752456	2.63657e-07	0.000144116
Nocardiaceae_Rhodococcus	Methylobacteriaceae_Methylobacterium	0.752456	3.34468e-07	0.000172993
Pasteurellaceae_Aggregatibacter	X.Tissierellaceae._Parvimonas	0.749583	1.04791e-06	0.000420925
X.Tissierellaceae._Parvimonas	Pasteurellaceae_Aggregatibacter	0.749583	1.7342e-06	0.000624849
Clostridiaceae_Clostridium	X.Chromatiaceae._Alishewanella	0.749138	2.90531e-07	0.000155277
X.Chromatiaceae._Alishewanella	Clostridiaceae_Clostridium	0.749138	4.29584e-07	0.000210316
Pasteurellaceae_Aggregatibacter	Fusobacteriaceae_Fusobacterium	0.749055	7.57425e-07	0.000326024
Fusobacteriaceae_Fusobacterium	Pasteurellaceae_Aggregatibacter	0.749055	1.31491e-06	0.000500981
X.Tissierellaceae._Anaerococcus	Aerococcaceae_Aerococcus	0.748782	5.54393e-07	0.000257652
Aerococcaceae_Aerococcus	X.Tissierellaceae._Anaerococcus	0.748782	7.36905e-07	0.000318616
Veillonellaceae_Veillonella	Actinomycetaceae_Actinomyces	0.74861	1.60272e-06	0.000587373
Actinomycetaceae_Actinomyces	Veillonellaceae_Veillonella	0.74861	3.80598e-06	0.00117166
Bacillaceae_Bacillus	Staphylococcaceae_Jeotgalicoccus	0.748573	1.02775e-07	6.84235e-05
Staphylococcaceae_Jeotgalicoccus	Bacillaceae_Bacillus	0.748573	1.21897e-07	7.79188e-05
Propionibacteriaceae_Propionibacterium	Lactobacillaceae_Lactobacillus	0.748497	1.34427e-06	0.000508142
Lactobacillaceae_Lactobacillus	Propionibacteriaceae_Propionibacterium	0.748497	1.39879e-06	0.000525655
Staphylococcaceae_Jeotgalicoccus	Kineosporiaceae_Kineococcus	0.748435	3.28158e-07	0.000170647
Kineosporiaceae_Kineococcus	Staphylococcaceae_Jeotgalicoccus	0.748435	1.15069e-06	0.000449084
Porphyromonadaceae_Paludibacter	Porphyromonadaceae_Tannerella	0.748107	2.46997e-07	0.000136171
Porphyromonadaceae_Tannerella	Porphyromonadaceae_Paludibacter	0.748107	3.41283e-07	0.000175574
Lactobacillaceae_Lactobacillus	Pseudomonadaceae_Pseudomonas	0.748051	1.87809e-07	0.000109501
Pseudomonadaceae_Pseudomonas	Lactobacillaceae_Lactobacillus	0.748051	3.65988e-07	0.000186291
Neisseriaceae_Eikenella	Campylobacteraceae_Campylobacter	0.747944	3.84869e-07	0.000192841
Campylobacteraceae_Campylobacter	Neisseriaceae_Eikenella	0.747944	9.74442e-07	0.00039638
Microbacteriaceae_Microbacterium	Kineosporiaceae_Kineococcus	0.747663	3.30555e-07	0.00017143
Kineosporiaceae_Kineococcus	Microbacteriaceae_Microbacterium	0.747663	1.48073e-06	0.000551063
Brevibacteriaceae_Brevibacterium	Microbacteriaceae_Microbacterium	0.747286	2.31232e-07	0.000128214
Microbacteriaceae_Microbacterium	Brevibacteriaceae_Brevibacterium	0.747286	4.71347e-07	0.000227292
X.Exiguobacteraceae._Exiguobacterium	Methylobacteriaceae_Methylobacterium	0.74701	3.68018e-07	0.000185849
Methylobacteriaceae_Methylobacterium	X.Exiguobacteraceae._Exiguobacterium	0.74701	4.10146e-07	0.000202344
Peptostreptococcaceae_Peptostreptococcus	Coriobacteriaceae_Slackia	0.746047	2.01849e-06	0.000716547
Coriobacteriaceae_Slackia	Peptostreptococcaceae_Peptostreptococcus	0.746047	2.40488e-06	0.000824798
Staphylococcaceae_Staphylococcus	Intrasporangiaceae_Terracoccus	0.7447	5.92765e-07	0.000269624
Intrasporangiaceae_Terracoccus	Staphylococcaceae_Staphylococcus	0.7447	6.21329e-07	0.000278664
Rhodobacteraceae_Paracoccus	X.Exiguobacteraceae._Exiguobacterium	0.744458	6.39284e-07	0.000285386
X.Exiguobacteraceae._Exiguobacterium	Rhodobacteraceae_Paracoccus	0.744458	7.39083e-07	0.000318842
Lactobacillaceae_Lactobacillus	Hyphomicrobiaceae_Devosia	0.744412	1.99398e-07	0.000115211
Hyphomicrobiaceae_Devosia	Lactobacillaceae_Lactobacillus	0.744412	6.07441e-07	0.000274354
Staphylococcaceae_Jeotgalicoccus	Propionibacteriaceae_Propionibacterium	0.743422	3.19002e-07	0.000166787
Propionibacteriaceae_Propionibacterium	Staphylococcaceae_Jeotgalicoccus	0.743422	6.149e-07	0.000277073
Pseudonocardiaceae_Pseudonocardia	Geodermatophilaceae_Modestobacter	0.742809	4.65864e-06	0.00136016
Geodermatophilaceae_Modestobacter	Pseudonocardiaceae_Pseudonocardia	0.742809	5.18927e-06	0.00147263
X.Exiguobacteraceae._Exiguobacterium	Hyphomicrobiaceae_Devosia	0.742688	4.68128e-07	0.000226877
Hyphomicrobiaceae_Devosia	X.Exiguobacteraceae._Exiguobacterium	0.742688	5.50251e-07	0.000256347
Microbacteriaceae_Frigoribacterium	Propionibacteriaceae_Propionibacterium	0.742562	2.82297e-07	0.000152144
Propionibacteriaceae_Propionibacterium	Microbacteriaceae_Frigoribacterium	0.742562	3.78792e-07	0.000190291
Neisseriaceae_Eikenella	Veillonellaceae_Selenomonas	0.74078	7.76515e-07	0.000332751
Veillonellaceae_Selenomonas	Neisseriaceae_Eikenella	0.74078	8.77711e-07	0.000365532
Veillonellaceae_Dialister	Actinomycetaceae_Actinomyces	0.740601	6.52955e-07	0.000290143
Actinomycetaceae_Actinomyces	Veillonellaceae_Dialister	0.740601	9.83401e-07	0.00039918
Leptotrichiaceae_Leptotrichia	Veillonellaceae_Veillonella	0.740156	2.48335e-06	0.000847178
Veillonellaceae_Veillonella	Leptotrichiaceae_Leptotrichia	0.740156	3.60435e-06	0.00113316
Comamonadaceae_Aquabacterium	Comamonadaceae_Tepidimonas	0.739312	3.86588e-06	0.00118631
Comamonadaceae_Tepidimonas	Comamonadaceae_Aquabacterium	0.739312	5.1558e-06	0.00146529
Geodermatophilaceae_Modestobacter	Intrasporangiaceae_Serinicoccus	0.739117	9.4717e-07	0.000386922
Intrasporangiaceae_Serinicoccus	Geodermatophilaceae_Modestobacter	0.739117	1.016e-06	0.00041068
X.Exiguobacteraceae._Exiguobacterium	Sphingomonadaceae_Sphingomonas	0.739045	1.19956e-07	7.71914e-05
Sphingomonadaceae_Sphingomonas	X.Exiguobacteraceae._Exiguobacterium	0.739045	4.62375e-07	0.000224655
Micrococcaceae_Micrococcus	Intrasporangiaceae_Phycicoccus	0.738647	6.88218e-07	0.000300947
Intrasporangiaceae_Phycicoccus	Micrococcaceae_Micrococcus	0.738647	2.3982e-06	0.000823974
Intrasporangiaceae_Phycicoccus	Staphylococcaceae_Staphylococcus	0.738458	3.85144e-07	0.000192477
Staphylococcaceae_Staphylococcus	Intrasporangiaceae_Phycicoccus	0.738458	9.26468e-07	0.000381707
Kineosporiaceae_Kineococcus	Geodermatophilaceae_Geodermatophilus	0.73832	6.98997e-06	0.00180041
Geodermatophilaceae_Geodermatophilus	Kineosporiaceae_Kineococcus	0.73832	7.85832e-06	0.00196617
Fusobacteriaceae_Fusobacterium	Spirochaetaceae_Treponema	0.738085	3.36167e-06	0.00107086
Spirochaetaceae_Treponema	Fusobacteriaceae_Fusobacterium	0.738085	6.31473e-06	0.00168748
Fusobacteriaceae_Fusobacterium	Flavobacteriaceae_Capnocytophaga	0.737041	8.44122e-07	0.000354614
Flavobacteriaceae_Capnocytophaga	Fusobacteriaceae_Fusobacterium	0.737041	2.58856e-06	0.000879952
Dermabacteraceae_Brachybacterium	Rhodobacteraceae_Paracoccus	0.736921	5.80195e-07	0.000266426
Rhodobacteraceae_Paracoccus	Dermabacteraceae_Brachybacterium	0.736921	9.44149e-07	0.000386509
Campylobacteraceae_Campylobacter	Peptococcaceae_Peptococcus	0.736749	1.24432e-06	0.000477871
Peptococcaceae_Peptococcus	Campylobacteraceae_Campylobacter	0.736749	2.76195e-06	0.000924196
Staphylococcaceae_Staphylococcus	Micrococcaceae_Micrococcus	0.735407	1.07223e-06	0.000428015
Micrococcaceae_Micrococcus	Staphylococcaceae_Staphylococcus	0.735407	1.15532e-06	0.000449977
Pasteurellaceae_Aggregatibacter	Leptotrichiaceae_Leptotrichia	0.735261	1.02885e-06	0.000415002
Leptotrichiaceae_Leptotrichia	Pasteurellaceae_Aggregatibacter	0.735261	3.7117e-06	0.00115185
Lachnospiraceae_Catonella	Veillonellaceae_Dialister	0.734816	1.23898e-06	0.000477729
Veillonellaceae_Dialister	Lachnospiraceae_Catonella	0.734816	2.00485e-06	0.000714339
Erysipelotrichaceae_Bulleidia	Peptococcaceae_Peptococcus	0.734522	2.6277e-06	0.000890112
Peptococcaceae_Peptococcus	Erysipelotrichaceae_Bulleidia	0.734522	3.68029e-06	0.0011458
Propionibacteriaceae_Propionibacterium	Methylobacteriaceae_Methylobacterium	0.733631	1.2813e-06	0.000491094
Methylobacteriaceae_Methylobacterium	Propionibacteriaceae_Propionibacterium	0.733631	2.2877e-06	0.000791663
Intrasporangiaceae_Serinicoccus	Bacillaceae_Bacillus	0.733412	9.39087e-07	0.000385256
Bacillaceae_Bacillus	Intrasporangiaceae_Serinicoccus	0.733412	1.67233e-06	0.000607102
Microbacteriaceae_Microbacterium	Intrasporangiaceae_Serinicoccus	0.73322	1.53757e-06	0.000570012
Intrasporangiaceae_Serinicoccus	Microbacteriaceae_Microbacterium	0.73322	3.09683e-06	0.0010065
Spirochaetaceae_Treponema	Campylobacteraceae_Campylobacter	0.732963	2.08438e-06	0.000727852
Campylobacteraceae_Campylobacter	Spirochaetaceae_Treponema	0.732963	2.1899e-06	0.000761933
Brevibacteriaceae_Brevibacterium	Intrasporangiaceae_Phycicoccus	0.732341	8.90022e-07	0.000368268
Intrasporangiaceae_Phycicoccus	Brevibacteriaceae_Brevibacterium	0.732341	1.13975e-06	0.000448452
Sphingomonadaceae_Sphingomonas	Geodermatophilaceae_Modestobacter	0.731836	3.1833e-06	0.00102938
Geodermatophilaceae_Modestobacter	Sphingomonadaceae_Sphingomonas	0.731836	4.30218e-06	0.00128534
X.Tissierellaceae._WAL_1855D	Geodermatophilaceae_Geodermatophilus	0.731373	6.01617e-06	0.00163958
Geodermatophilaceae_Geodermatophilus	X.Tissierellaceae._WAL_1855D	0.731373	6.40076e-06	0.00170573
Veillonellaceae_Dialister	Neisseriaceae_Eikenella	0.730482	4.05512e-07	0.000201089
Neisseriaceae_Eikenella	Veillonellaceae_Dialister	0.730482	7.07418e-07	0.000306556
X.Chromatiaceae._Rheinheimera	Kineosporiaceae_Kineococcus	0.729955	9.29465e-06	0.00225232
Kineosporiaceae_Kineococcus	X.Chromatiaceae._Rheinheimera	0.729955	9.6113e-06	0.00231447
Prevotellaceae_Prevotella	Porphyromonadaceae_Porphyromonas	0.729922	1.08268e-06	0.000431288
Porphyromonadaceae_Porphyromonas	Prevotellaceae_Prevotella	0.729922	2.74119e-06	0.000918849
Veillonellaceae_Schwartzia	Peptococcaceae_Peptococcus	0.729501	4.60572e-06	0.00135086
Peptococcaceae_Peptococcus	Veillonellaceae_Schwartzia	0.729501	7.28772e-06	0.00185721
Sphingomonadaceae_Sphingomonas	Staphylococcaceae_Staphylococcus	0.728621	2.05268e-06	0.000724673
Staphylococcaceae_Staphylococcus	Sphingomonadaceae_Sphingomonas	0.728621	3.34476e-06	0.00106902
Nocardiaceae_Rhodococcus	Staphylococcaceae_Staphylococcus	0.727984	6.44276e-06	0.00170982
Staphylococcaceae_Staphylococcus	Nocardiaceae_Rhodococcus	0.727984	6.5426e-06	0.00172679
Rhodobacteraceae_Paracoccus	Lactobacillaceae_Lactobacillus	0.727842	2.63829e-07	0.000143802
Lactobacillaceae_Lactobacillus	Rhodobacteraceae_Paracoccus	0.727842	1.13639e-06	0.000448966
Sphingomonadaceae_Kaistobacter	Intrasporangiaceae_Janibacter	0.727595	8.51767e-07	0.000357046
Intrasporangiaceae_Janibacter	Sphingomonadaceae_Kaistobacter	0.727595	1.13515e-06	0.000449401
Geodermatophilaceae_Geodermatophilus	Moraxellaceae_Enhydrobacter	0.727289	4.49725e-07	0.000219618
Moraxellaceae_Enhydrobacter	Geodermatophilaceae_Geodermatophilus	0.727289	9.91085e-07	0.000401452
Geodermatophilaceae_Geodermatophilus	Geodermatophilaceae_Modestobacter	0.727138	1.84385e-05	0.00380243
Geodermatophilaceae_Modestobacter	Geodermatophilaceae_Geodermatophilus	0.727138	2.72199e-05	0.00505526
Coriobacteriaceae_Slackia	Peptostreptococcaceae_Filifactor	0.726869	5.66047e-07	0.000260551
Peptostreptococcaceae_Filifactor	Coriobacteriaceae_Slackia	0.726869	1.19856e-06	0.000464938
Nocardiaceae_Rhodococcus	Brevibacteriaceae_Brevibacterium	0.726353	1.33663e-06	0.000506251
Brevibacteriaceae_Brevibacterium	Nocardiaceae_Rhodococcus	0.726353	2.1256e-06	0.0007409
Lachnospiraceae_Coprococcus	Lachnospiraceae_Moryella	0.7262	5.30004e-07	0.000249329
Lachnospiraceae_Moryella	Lachnospiraceae_Coprococcus	0.7262	7.97622e-07	0.000338032
Coriobacteriaceae_Collinsella	Lachnospiraceae_Blautia	0.726117	2.04994e-06	0.000725037
Lachnospiraceae_Blautia	Coriobacteriaceae_Collinsella	0.726117	3.7407e-06	0.00115712
Rhodobacteraceae_Paracoccus	X.Tissierellaceae._WAL_1855D	0.725993	3.3348e-06	0.00106761
X.Tissierellaceae._WAL_1855D	Rhodobacteraceae_Paracoccus	0.725993	7.22615e-06	0.00184887
Lachnospiraceae_Butyrivibrio	Cardiobacteriaceae_Cardiobacterium	0.72536	1.30865e-06	0.000499584
Cardiobacteriaceae_Cardiobacterium	Lachnospiraceae_Butyrivibrio	0.72536	5.48313e-06	0.0015334
Microbacteriaceae_Microbacterium	Intrasporangiaceae_Phycicoccus	0.725319	6.85412e-07	0.000300403
Intrasporangiaceae_Phycicoccus	Microbacteriaceae_Microbacterium	0.725319	1.50267e-06	0.000558149
Intrasporangiaceae_Terracoccus	Intrasporangiaceae_Janibacter	0.724971	5.35614e-07	0.000250742
Intrasporangiaceae_Janibacter	Intrasporangiaceae_Terracoccus	0.724971	1.29325e-06	0.000494688
Veillonellaceae_Selenomonas	Porphyromonadaceae_Paludibacter	0.724945	2.73047e-06	0.000916852
Porphyromonadaceae_Paludibacter	Veillonellaceae_Selenomonas	0.724945	4.14029e-06	0.00124666
Erysipelotrichaceae_Bulleidia	X.Paraprevotellaceae._.Prevotella.	0.723693	6.49201e-06	0.00171815
X.Paraprevotellaceae._.Prevotella.	Erysipelotrichaceae_Bulleidia	0.723693	7.25066e-06	0.00185267
Leptotrichiaceae_Leptotrichia	Cardiobacteriaceae_Cardiobacterium	0.723551	8.18782e-06	0.00203013
Cardiobacteriaceae_Cardiobacterium	Leptotrichiaceae_Leptotrichia	0.723551	9.63844e-06	0.00231811
Microbacteriaceae_Frigoribacterium	Dermabacteraceae_Brachybacterium	0.722785	1.76961e-06	0.000635229
Dermabacteraceae_Brachybacterium	Microbacteriaceae_Frigoribacterium	0.722785	2.40918e-06	0.0008248
Dermabacteraceae_Brachybacterium	Nocardiaceae_Rhodococcus	0.722504	2.77927e-06	0.000928377
Nocardiaceae_Rhodococcus	Dermabacteraceae_Brachybacterium	0.722504	5.61192e-06	0.00156035
Bacillaceae_Bacillus	Enterobacteriaceae_Klebsiella	0.722462	4.26978e-07	0.000209573
Enterobacteriaceae_Klebsiella	Bacillaceae_Bacillus	0.722462	6.54664e-07	0.000290232
Rhizobiaceae_Agrobacterium	Intrasporangiaceae_Terracoccus	0.722122	1.67192e-06	0.000608101
Intrasporangiaceae_Terracoccus	Rhizobiaceae_Agrobacterium	0.722122	2.21689e-06	0.00076993
Micrococcaceae_Micrococcus	Microbacteriaceae_Frigoribacterium	0.721959	6.73771e-07	0.000297333
Microbacteriaceae_Frigoribacterium	Micrococcaceae_Micrococcus	0.721959	7.72364e-07	0.000331712
Lactobacillaceae_Lactobacillus	Bacillaceae_Bacillus	0.721741	1.54326e-06	0.00057102
Bacillaceae_Bacillus	Lactobacillaceae_Lactobacillus	0.721741	3.57768e-06	0.00112662
Hyphomicrobiaceae_Devosia	Aerococcaceae_Aerococcus	0.721606	2.93903e-06	0.000968296
Aerococcaceae_Aerococcus	Hyphomicrobiaceae_Devosia	0.721606	7.5515e-06	0.00190676
Cardiobacteriaceae_Cardiobacterium	Veillonellaceae_Selenomonas	0.720881	6.19971e-06	0.00167536
Veillonellaceae_Selenomonas	Cardiobacteriaceae_Cardiobacterium	0.720881	1.12982e-05	0.00260651
Microbacteriaceae_Microbacterium	Propionibacteriaceae_Propionibacterium	0.720849	7.81658e-07	0.00033347
Propionibacteriaceae_Propionibacterium	Microbacteriaceae_Microbacterium	0.720849	1.45552e-06	0.000543786
Veillonellaceae_Dialister	Veillonellaceae_Selenomonas	0.720133	1.75099e-06	0.000629719
Veillonellaceae_Selenomonas	Veillonellaceae_Dialister	0.720133	2.78001e-06	0.000927015
Micrococcaceae_Kocuria	X.Chromatiaceae._Alishewanella	0.719709	1.32327e-06	0.00050317
X.Chromatiaceae._Alishewanella	Micrococcaceae_Kocuria	0.719709	1.55352e-06	0.000572616
Veillonellaceae_Selenomonas	Porphyromonadaceae_Tannerella	0.719244	1.10418e-06	0.000438042
Porphyromonadaceae_Tannerella	Veillonellaceae_Selenomonas	0.719244	1.2006e-06	0.000464794
Lachnospiraceae_Oribacterium	Prevotellaceae_Prevotella	0.718799	3.22518e-06	0.00104118
Prevotellaceae_Prevotella	Lachnospiraceae_Oribacterium	0.718799	7.33472e-06	0.00186425
Aerococcaceae_Aerococcus	Dermabacteraceae_Brachybacterium	0.71815	6.9536e-07	0.000302694
Dermabacteraceae_Brachybacterium	Aerococcaceae_Aerococcus	0.71815	9.52929e-07	0.00038845
Lachnospiraceae_Butyrivibrio	Coriobacteriaceae_Slackia	0.7181	2.04495e-06	0.000724602
Coriobacteriaceae_Slackia	Lachnospiraceae_Butyrivibrio	0.7181	2.95617e-06	0.000967317
Microbacteriaceae_Cryobacterium	Methylobacteriaceae_Methylobacterium	0.718046	2.95164e-06	0.000967478
Methylobacteriaceae_Methylobacterium	Microbacteriaceae_Cryobacterium	0.718046	3.44811e-06	0.00109477
Lachnospiraceae_Oribacterium	Burkholderiaceae_Lautropia	0.717909	3.69328e-06	0.00114799
Burkholderiaceae_Lautropia	Lachnospiraceae_Oribacterium	0.717909	1.15023e-05	0.00264408
Pseudomonadaceae_Pseudomonas	Staphylococcaceae_Jeotgalicoccus	0.717157	5.63489e-07	0.000259996
Staphylococcaceae_Jeotgalicoccus	Pseudomonadaceae_Pseudomonas	0.717157	8.87619e-07	0.000368065
Peptostreptococcaceae_Peptostreptococcus	Lachnospiraceae_Catonella	0.717019	2.94861e-06	0.000968137
Lachnospiraceae_Catonella	Peptostreptococcaceae_Peptostreptococcus	0.717019	4.70179e-06	0.0013686
Lachnospiraceae_Butyrivibrio	X.Paraprevotellaceae._.Prevotella.	0.716704	8.68581e-07	0.000362515
X.Paraprevotellaceae._.Prevotella.	Lachnospiraceae_Butyrivibrio	0.716704	4.08453e-06	0.00123373
Flavobacteriaceae_Capnocytophaga	Erysipelotrichaceae_Bulleidia	0.716574	2.59624e-06	0.000881006
Erysipelotrichaceae_Bulleidia	Flavobacteriaceae_Capnocytophaga	0.716574	2.94144e-06	0.000967433
Rhodobacteraceae_Paracoccus	Staphylococcaceae_Staphylococcus	0.716209	3.47068e-06	0.00110013
Staphylococcaceae_Staphylococcus	Rhodobacteraceae_Paracoccus	0.716209	7.31681e-06	0.00186216
Lachnospiraceae_Catonella	Fusobacteriaceae_Fusobacterium	0.716129	1.42375e-06	0.00053295
Fusobacteriaceae_Fusobacterium	Lachnospiraceae_Catonella	0.716129	2.32442e-06	0.000801488
Moraxellaceae_Enhydrobacter	Staphylococcaceae_Staphylococcus	0.71603	6.01671e-06	0.0016374
Staphylococcaceae_Staphylococcus	Moraxellaceae_Enhydrobacter	0.71603	8.10121e-06	0.00201124
Sphingomonadaceae_Sphingomonas	Sphingomonadaceae_Kaistobacter	0.715834	4.49628e-06	0.00132889
Sphingomonadaceae_Kaistobacter	Sphingomonadaceae_Sphingomonas	0.715834	1.22872e-05	0.00279116
Bacillaceae_Bacillus	Dietziaceae_Dietzia	0.715758	1.0449e-06	0.000420594
Dietziaceae_Dietzia	Bacillaceae_Bacillus	0.715758	1.05706e-06	0.000423715
Neisseriaceae_Eikenella	Lachnospiraceae_Catonella	0.715707	1.95764e-06	0.000698812
Lachnospiraceae_Catonella	Neisseriaceae_Eikenella	0.715707	2.9127e-06	0.000961267
Hyphomicrobiaceae_Devosia	Staphylococcaceae_Staphylococcus	0.715124	1.54929e-06	0.000572152
Staphylococcaceae_Staphylococcus	Hyphomicrobiaceae_Devosia	0.715124	1.57249e-06	0.000578501
Cardiobacteriaceae_Cardiobacterium	Flavobacteriaceae_Capnocytophaga	0.715096	6.78648e-06	0.00176692
Flavobacteriaceae_Capnocytophaga	Cardiobacteriaceae_Cardiobacterium	0.715096	1.00759e-05	0.00239635
Methylobacteriaceae_Methylobacterium	Microbacteriaceae_Microbacterium	0.714956	1.09143e-06	0.000433878
Microbacteriaceae_Microbacterium	Methylobacteriaceae_Methylobacterium	0.714956	1.14277e-06	0.000447809
Coriobacteriaceae_Slackia	Lachnospiraceae_Catonella	0.714157	5.49415e-06	0.00153426
Lachnospiraceae_Catonella	Coriobacteriaceae_Slackia	0.714157	5.76878e-06	0.0015879
Porphyromonadaceae_Paludibacter	Porphyromonadaceae_Porphyromonas	0.714032	4.00829e-06	0.00121835
Porphyromonadaceae_Porphyromonas	Porphyromonadaceae_Paludibacter	0.714032	5.39337e-06	0.00151491
X.Exiguobacteraceae._Exiguobacterium	Staphylococcaceae_Jeotgalicoccus	0.713875	1.73006e-06	0.000625701
Staphylococcaceae_Jeotgalicoccus	X.Exiguobacteraceae._Exiguobacterium	0.713875	3.05673e-06	0.000995146
Bifidobacteriaceae_Bifidobacterium	Lactobacillaceae_Lactobacillus	0.713714	1.14025e-06	0.000447733
Lactobacillaceae_Lactobacillus	Bifidobacteriaceae_Bifidobacterium	0.713714	4.21185e-06	0.00126425
X.Chromatiaceae._Alishewanella	Dermabacteraceae_Brachybacterium	0.713143	1.37488e-06	0.000517678
Dermabacteraceae_Brachybacterium	X.Chromatiaceae._Alishewanella	0.713143	1.63599e-06	0.000598428
Brevibacteriaceae_Brevibacterium	Staphylococcaceae_Staphylococcus	0.712668	3.74517e-06	0.00115665
Staphylococcaceae_Staphylococcus	Brevibacteriaceae_Brevibacterium	0.712668	4.47982e-06	0.00132606
Cardiobacteriaceae_Cardiobacterium	Spirochaetaceae_Treponema	0.712329	1.84471e-05	0.00380013
Spirochaetaceae_Treponema	Cardiobacteriaceae_Cardiobacterium	0.712329	2.20758e-05	0.00434748
X.Tissierellaceae._Anaerococcus	X.Chromatiaceae._Alishewanella	0.712283	1.05815e-05	0.00248285
X.Chromatiaceae._Alishewanella	X.Tissierellaceae._Anaerococcus	0.712283	1.71049e-05	0.00358113
Pasteurellaceae_Aggregatibacter	Peptostreptococcaceae_Filifactor	0.71225	1.34508e-06	0.000507453
Peptostreptococcaceae_Filifactor	Pasteurellaceae_Aggregatibacter	0.71225	4.91231e-06	0.0014149
Hyphomicrobiaceae_Devosia	Sphingomonadaceae_Kaistobacter	0.711859	8.39867e-07	0.000353599
Sphingomonadaceae_Kaistobacter	Hyphomicrobiaceae_Devosia	0.711859	1.73396e-06	0.000625935
Coriobacteriaceae_Slackia	Peptococcaceae_Peptococcus	0.711805	7.36514e-06	0.00186705
Peptococcaceae_Peptococcus	Coriobacteriaceae_Slackia	0.711805	1.2307e-05	0.00279237
Nocardiaceae_Rhodococcus	Microbacteriaceae_Microbacterium	0.711732	1.65976e-06	0.000604822
Microbacteriaceae_Microbacterium	Nocardiaceae_Rhodococcus	0.711732	2.79914e-06	0.000931779
X.Paraprevotellaceae._.Prevotella.	Pasteurellaceae_Aggregatibacter	0.71168	9.71608e-06	0.00233386
Pasteurellaceae_Aggregatibacter	X.Paraprevotellaceae._.Prevotella.	0.71168	1.34951e-05	0.00299485
Bifidobacteriaceae_Scardovia	Coriobacteriaceae_Atopobium	0.711582	5.99651e-06	0.00163654
Coriobacteriaceae_Atopobium	Bifidobacteriaceae_Scardovia	0.711582	6.25297e-06	0.00168031
Lachnospiraceae_Blautia	Ruminococcaceae_Ruminococcus	0.711161	4.96536e-06	0.00142379
Ruminococcaceae_Ruminococcus	Lachnospiraceae_Blautia	0.711161	6.68036e-06	0.00174875
Aerococcaceae_Aerococcus	Nocardiaceae_Rhodococcus	0.711024	1.32421e-06	0.000502533
Nocardiaceae_Rhodococcus	Aerococcaceae_Aerococcus	0.711024	4.85352e-06	0.00140006
Pseudonocardiaceae_Pseudonocardia	Moraxellaceae_Acinetobacter	0.710925	5.86269e-07	0.000268574
Moraxellaceae_Acinetobacter	Pseudonocardiaceae_Pseudonocardia	0.710925	5.90302e-07	0.00026978
Lachnospiraceae_Butyrivibrio	Fusobacteriaceae_Fusobacterium	0.710245	1.18171e-06	0.000459326
Fusobacteriaceae_Fusobacterium	Lachnospiraceae_Butyrivibrio	0.710245	2.07926e-06	0.000727381
Staphylococcaceae_Jeotgalicoccus	Staphylococcaceae_Staphylococcus	0.709947	4.35475e-06	0.00129702
Staphylococcaceae_Staphylococcus	Staphylococcaceae_Jeotgalicoccus	0.709947	4.85222e-06	0.00140179
Pasteurellaceae_Aggregatibacter	Campylobacteraceae_Campylobacter	0.708565	6.6575e-06	0.00174992
Campylobacteraceae_Campylobacter	Pasteurellaceae_Aggregatibacter	0.708565	1.04384e-05	0.00246128
Burkholderiaceae_Lautropia	Lachnospiraceae_Moryella	0.708363	5.22258e-06	0.0014799
Lachnospiraceae_Moryella	Burkholderiaceae_Lautropia	0.708363	9.88078e-06	0.00236163
Porphyromonadaceae_Tannerella	Neisseriaceae_Eikenella	0.708095	6.40571e-06	0.00170469
Neisseriaceae_Eikenella	Porphyromonadaceae_Tannerella	0.708095	9.32495e-06	0.00225682
Sphingomonadaceae_Sphingomonas	Aerococcaceae_Aerococcus	0.708073	5.91616e-06	0.00162382
Aerococcaceae_Aerococcus	Sphingomonadaceae_Sphingomonas	0.708073	6.74357e-06	0.00176051
Microbacteriaceae_Frigoribacterium	Micrococcaceae_Kocuria	0.707696	3.29571e-06	0.00106039
Micrococcaceae_Kocuria	Microbacteriaceae_Frigoribacterium	0.707696	4.04186e-06	0.00122276
Leptotrichiaceae_Leptotrichia	Veillonellaceae_Dialister	0.707675	1.42034e-06	0.000532709
Veillonellaceae_Dialister	Leptotrichiaceae_Leptotrichia	0.707675	2.22227e-06	0.000770409
Fusobacteriaceae_Fusobacterium	Erysipelotrichaceae_Bulleidia	0.707675	3.79921e-06	0.00117145
Erysipelotrichaceae_Bulleidia	Fusobacteriaceae_Fusobacterium	0.707675	4.51802e-06	0.00133123
X.Tissierellaceae._Anaerococcus	Dermabacteraceae_Brachybacterium	0.707358	3.85688e-06	0.00118544
Dermabacteraceae_Brachybacterium	X.Tissierellaceae._Anaerococcus	0.707358	4.16471e-06	0.00125205
X.Tissierellaceae._Parvimonas	Coriobacteriaceae_Slackia	0.706825	6.67273e-06	0.00174914
Coriobacteriaceae_Slackia	X.Tissierellaceae._Parvimonas	0.706825	7.95736e-06	0.00198321
Lachnospiraceae_Catonella	Porphyromonadaceae_Paludibacter	0.706237	2.88269e-06	0.000954639
Porphyromonadaceae_Paludibacter	Lachnospiraceae_Catonella	0.706237	5.63754e-06	0.00156071
Moraxellaceae_Enhydrobacter	Sphingomonadaceae_Sphingobium	0.705996	3.18501e-07	0.000167435
Sphingomonadaceae_Sphingobium	Moraxellaceae_Enhydrobacter	0.705996	8.92851e-07	0.000368646
Lachnospiraceae_.Ruminococcus.	Bifidobacteriaceae_Bifidobacterium	0.705895	4.22816e-06	0.00126716
Bifidobacteriaceae_Bifidobacterium	Lachnospiraceae_.Ruminococcus.	0.705895	8.68673e-06	0.00213185
Carnobacteriaceae_Granulicatella	Pasteurellaceae_Haemophilus	0.705451	1.58413e-06	0.000581669
Pasteurellaceae_Haemophilus	Carnobacteriaceae_Granulicatella	0.705451	3.47373e-06	0.00109928
Intrasporangiaceae_Serinicoccus	Rhodobacteraceae_Paracoccus	0.705432	1.13696e-06	0.000448272
Rhodobacteraceae_Paracoccus	Intrasporangiaceae_Serinicoccus	0.705432	3.10839e-06	0.00100855
Micrococcaceae_Micrococcus	Intrasporangiaceae_Serinicoccus	0.705427	3.92293e-06	0.00119429
Intrasporangiaceae_Serinicoccus	Micrococcaceae_Micrococcus	0.705427	6.65785e-06	0.00174762
Veillonellaceae_Schwartzia	Cardiobacteriaceae_Cardiobacterium	0.705398	7.78042e-06	0.0019543
Cardiobacteriaceae_Cardiobacterium	Veillonellaceae_Schwartzia	0.705398	9.17713e-06	0.0022351
Rhodobacteraceae_Paracoccus	Microbacteriaceae_Microbacterium	0.704874	5.23976e-06	0.00147823
Microbacteriaceae_Microbacterium	Rhodobacteraceae_Paracoccus	0.704874	7.17111e-06	0.00183723
Comamonadaceae_Comamonas	Methylobacteriaceae_Methylobacterium	0.704831	6.26633e-06	0.00167921
Methylobacteriaceae_Methylobacterium	Comamonadaceae_Comamonas	0.704831	9.24152e-06	0.00224226
Fusobacteriaceae_Fusobacterium	Peptococcaceae_Peptococcus	0.703787	2.62958e-06	0.000889183
Peptococcaceae_Peptococcus	Fusobacteriaceae_Fusobacterium	0.703787	7.85702e-06	0.0019684
X.Paraprevotellaceae._.Prevotella.	Spirochaetaceae_Treponema	0.703564	4.94747e-06	0.0014229
Spirochaetaceae_Treponema	X.Paraprevotellaceae._.Prevotella.	0.703564	6.20495e-06	0.00167442
Sphingomonadaceae_Sphingobium	Geodermatophilaceae_Geodermatophilus	0.702818	4.50422e-05	0.00749684
Geodermatophilaceae_Geodermatophilus	Sphingomonadaceae_Sphingobium	0.702818	8.32612e-05	0.0121639
Peptococcaceae_Peptococcus	Porphyromonadaceae_Tannerella	0.702673	6.69406e-06	0.00174996
Porphyromonadaceae_Tannerella	Peptococcaceae_Peptococcus	0.702673	8.66159e-06	0.0021284
Streptomycetaceae_Streptomyces	Intrasporangiaceae_Janibacter	0.702616	9.35652e-07	0.000384667
Intrasporangiaceae_Janibacter	Streptomycetaceae_Streptomyces	0.702616	3.03397e-06	0.00098941
Brevibacteriaceae_Brevibacterium	Sphingomonadaceae_Kaistobacter	0.702457	6.9285e-06	0.00179177
Sphingomonadaceae_Kaistobacter	Brevibacteriaceae_Brevibacterium	0.702457	1.54651e-05	0.00332838
Microbacteriaceae_Frigoribacterium	Intrasporangiaceae_Terracoccus	0.702064	2.56436e-06	0.000873266
Intrasporangiaceae_Terracoccus	Microbacteriaceae_Frigoribacterium	0.702064	3.36006e-06	0.00107213
Lactobacillaceae_Lactobacillus	Sphingomonadaceae_Kaistobacter	0.701674	3.1343e-06	0.00101524
Sphingomonadaceae_Kaistobacter	Lactobacillaceae_Lactobacillus	0.701674	3.44092e-06	0.0010943
Kineosporiaceae_Kineococcus	Caulobacteraceae_Phenylobacterium	0.70157	3.8925e-05	0.00666314
Caulobacteraceae_Phenylobacterium	Kineosporiaceae_Kineococcus	0.70157	4.34748e-05	0.00728005
Geodermatophilaceae_Geodermatophilus	Micrococcaceae_Kocuria	0.70154	4.53279e-06	0.00133354
Micrococcaceae_Kocuria	Geodermatophilaceae_Geodermatophilus	0.70154	6.25858e-06	0.00167948
Veillonellaceae_Dialister	Veillonellaceae_Megasphaera	0.701446	6.64102e-06	0.00174797
Veillonellaceae_Megasphaera	Veillonellaceae_Dialister	0.701446	1.04244e-05	0.002461
Micrococcaceae_Micrococcus	Brevibacteriaceae_Brevibacterium	0.70127	2.9096e-06	0.000961893
Brevibacteriaceae_Brevibacterium	Micrococcaceae_Micrococcus	0.70127	7.61556e-06	0.00192041
Porphyromonadaceae_Paludibacter	Lachnospiraceae_Butyrivibrio	0.701115	2.87328e-06	0.000953161
Lachnospiraceae_Butyrivibrio	Porphyromonadaceae_Paludibacter	0.701115	3.72173e-06	0.00115311
Caulobacteraceae_Phenylobacterium	Geodermatophilaceae_Geodermatophilus	0.701056	6.8475e-05	0.0103495
Geodermatophilaceae_Geodermatophilus	Caulobacteraceae_Phenylobacterium	0.701056	0.000100983	0.0141409
Rhodobacteraceae_Paracoccus	Rhizobiaceae_Agrobacterium	0.700666	1.83127e-06	0.000656136
Rhizobiaceae_Agrobacterium	Rhodobacteraceae_Paracoccus	0.700666	2.06075e-06	0.000726188
Bacillaceae_Bacillus	Staphylococcaceae_Staphylococcus	0.700556	7.35571e-06	0.00186712
Staphylococcaceae_Staphylococcus	Bacillaceae_Bacillus	0.700556	1.37438e-05	0.00304651
Moraxellaceae_Enhydrobacter	Rhizobiaceae_Agrobacterium	0.699875	6.76177e-06	0.00176287
Rhizobiaceae_Agrobacterium	Moraxellaceae_Enhydrobacter	0.699875	9.16945e-06	0.00223606
Intrasporangiaceae_Serinicoccus	Nocardiaceae_Rhodococcus	0.69984	4.66104e-06	0.0013588
Nocardiaceae_Rhodococcus	Intrasporangiaceae_Serinicoccus	0.69984	9.21824e-06	0.00224227
X.Chromatiaceae._Alishewanella	Nocardiaceae_Rhodococcus	0.699719	2.79949e-06	0.000930288
Nocardiaceae_Rhodococcus	X.Chromatiaceae._Alishewanella	0.699719	4.02319e-06	0.00122095
Kineosporiaceae_Kineococcus	Propionibacteriaceae_Propionibacterium	0.699131	4.84836e-06	0.00140278
Propionibacteriaceae_Propionibacterium	Kineosporiaceae_Kineococcus	0.699131	5.46103e-06	0.00152945
Peptococcaceae_Peptococcus	Flavobacteriaceae_Capnocytophaga	0.69911	5.50866e-06	0.00153386
Flavobacteriaceae_Capnocytophaga	Peptococcaceae_Peptococcus	0.69911	5.94322e-06	0.00162661
X.Tissierellaceae._WAL_1855D	X.Tissierellaceae._Anaerococcus	0.698786	1.81983e-05	0.00376904
X.Tissierellaceae._Anaerococcus	X.Tissierellaceae._WAL_1855D	0.698786	2.10839e-05	0.0042345
Microbacteriaceae_Cryobacterium	Moraxellaceae_Acinetobacter	0.698357	3.61796e-06	0.00113189
Moraxellaceae_Acinetobacter	Microbacteriaceae_Cryobacterium	0.698357	4.97785e-06	0.00142524
Pseudomonadaceae_Pseudomonas	Intrasporangiaceae_Terracoccus	0.697987	3.50915e-06	0.00110867
Intrasporangiaceae_Terracoccus	Pseudomonadaceae_Pseudomonas	0.697987	6.28183e-06	0.00168102
Leptotrichiaceae_Leptotrichia	Porphyromonadaceae_Paludibacter	0.697773	3.55061e-06	0.00111993
Porphyromonadaceae_Paludibacter	Leptotrichiaceae_Leptotrichia	0.697773	6.91193e-06	0.00178989
Ruminococcaceae_Faecalibacterium	Coriobacteriaceae_Collinsella	0.697661	4.24603e-06	0.00127054
Coriobacteriaceae_Collinsella	Ruminococcaceae_Faecalibacterium	0.697661	1.10205e-05	0.00256087
Micrococcaceae_Microbispora	Micrococcaceae_Micrococcus	0.69766	1.63367e-05	0.00346556
Micrococcaceae_Micrococcus	Micrococcaceae_Microbispora	0.69766	2.09428e-05	0.00421937
Aerococcaceae_Aerococcus	Bogoriellaceae_Georgenia	0.697469	1.04412e-05	0.00245893
Bogoriellaceae_Georgenia	Aerococcaceae_Aerococcus	0.697469	2.19729e-05	0.00433609
Lachnospiraceae_Oribacterium	Lachnospiraceae_Coprococcus	0.697442	7.42181e-06	0.00187894
Lachnospiraceae_Coprococcus	Lachnospiraceae_Oribacterium	0.697442	7.93395e-06	0.00197994
Porphyromonadaceae_Paludibacter	Peptococcaceae_Peptococcus	0.697324	7.87208e-06	0.00196705
Peptococcaceae_Peptococcus	Porphyromonadaceae_Paludibacter	0.697324	8.28929e-06	0.00205264
Alcaligenaceae_Sutterella	Veillonellaceae_Mitsuokella	0.697184	5.83691e-06	0.00160436
Veillonellaceae_Mitsuokella	Alcaligenaceae_Sutterella	0.697184	6.13678e-06	0.00166537
Propionibacteriaceae_Propionibacterium	X.Tissierellaceae._Anaerococcus	0.696913	4.63015e-06	0.0013539
X.Tissierellaceae._Anaerococcus	Propionibacteriaceae_Propionibacterium	0.696913	5.72772e-06	0.00157886
Spirochaetaceae_Treponema	Veillonellaceae_Selenomonas	0.696882	2.17792e-05	0.00431114
Veillonellaceae_Selenomonas	Spirochaetaceae_Treponema	0.696882	2.24277e-05	0.00438983
Rhodobacteraceae_Paracoccus	Moraxellaceae_Acinetobacter	0.696852	5.61367e-06	0.00155858
Moraxellaceae_Acinetobacter	Rhodobacteraceae_Paracoccus	0.696852	2.40362e-05	0.00460169
Intrasporangiaceae_Terracoccus	X.Exiguobacteraceae._Exiguobacterium	0.696341	1.71259e-06	0.000620548
X.Exiguobacteraceae._Exiguobacterium	Intrasporangiaceae_Terracoccus	0.696341	4.02808e-06	0.00122051
Lachnospiraceae_Blautia	Clostridiaceae_Clostridium	0.695437	5.72598e-06	0.00158064
Clostridiaceae_Clostridium	Lachnospiraceae_Blautia	0.695437	5.94798e-06	0.0016256
Intrasporangiaceae_Phycicoccus	Streptomycetaceae_Streptomyces	0.695432	3.92243e-06	0.00119603
Streptomycetaceae_Streptomyces	Intrasporangiaceae_Phycicoccus	0.695432	7.13001e-06	0.00182913
Intrasporangiaceae_Phycicoccus	Hyphomicrobiaceae_Devosia	0.69523	6.89616e-06	0.00178821
Hyphomicrobiaceae_Devosia	Intrasporangiaceae_Phycicoccus	0.69523	8.47122e-06	0.00208962
Lactobacillaceae_Lactobacillus	X.Exiguobacteraceae._Exiguobacterium	0.69496	3.31599e-06	0.00106513
X.Exiguobacteraceae._Exiguobacterium	Lactobacillaceae_Lactobacillus	0.69496	5.10244e-06	0.00145442
Spirochaetaceae_Treponema	Dethiosulfovibrionaceae_TG5	0.694867	4.23801e-05	0.00712775
Dethiosulfovibrionaceae_TG5	Spirochaetaceae_Treponema	0.694867	5.33193e-05	0.0084995
Brevibacteriaceae_Brevibacterium	Hyphomicrobiaceae_Devosia	0.69461	3.61587e-06	0.00113308
Hyphomicrobiaceae_Devosia	Brevibacteriaceae_Brevibacterium	0.69461	3.61361e-06	0.00113422
Staphylococcaceae_Jeotgalicoccus	Rhodobacteraceae_Paracoccus	0.694573	2.71711e-06	0.000915561
Rhodobacteraceae_Paracoccus	Staphylococcaceae_Jeotgalicoccus	0.694573	4.44177e-06	0.00131682
Porphyromonadaceae_Porphyromonas	Leptotrichiaceae_Leptotrichia	0.694327	4.61737e-06	0.00135222
Leptotrichiaceae_Leptotrichia	Porphyromonadaceae_Porphyromonas	0.694327	1.2746e-05	0.00285494
Veillonellaceae_Megasphaera	Prevotellaceae_Prevotella	0.693882	5.34727e-06	0.00150416
Prevotellaceae_Prevotella	Veillonellaceae_Megasphaera	0.693882	7.2669e-06	0.00185436
Dermabacteraceae_Brachybacterium	Micrococcaceae_Kocuria	0.693385	6.40819e-06	0.00170299
Micrococcaceae_Kocuria	Dermabacteraceae_Brachybacterium	0.693385	8.78644e-06	0.00215358
Staphylococcaceae_Jeotgalicoccus	Nocardiaceae_Rhodococcus	0.692949	2.67138e-06	0.000901731
Nocardiaceae_Rhodococcus	Staphylococcaceae_Jeotgalicoccus	0.692949	4.3691e-06	0.00129928
Veillonellaceae_Schwartzia	Veillonellaceae_Dialister	0.692856	2.35201e-05	0.004539
Veillonellaceae_Dialister	Veillonellaceae_Schwartzia	0.692856	3.79227e-05	0.00652641
Aerococcaceae_Aerococcus	Propionibacteriaceae_Propionibacterium	0.692227	3.8721e-06	0.00118256
Propionibacteriaceae_Propionibacterium	Aerococcaceae_Aerococcus	0.692227	5.09495e-06	0.00145444
Microbacteriaceae_Microbacterium	Micrococcaceae_Micrococcus	0.691727	1.12732e-05	0.002607
Micrococcaceae_Micrococcus	Microbacteriaceae_Microbacterium	0.691727	1.45288e-05	0.003173
Porphyromonadaceae_Porphyromonas	Veillonellaceae_Selenomonas	0.691657	1.0258e-05	0.00243365
Veillonellaceae_Selenomonas	Porphyromonadaceae_Porphyromonas	0.691657	3.0765e-05	0.00555808
Pasteurellaceae_Aggregatibacter	Spirochaetaceae_Treponema	0.691537	2.00631e-06	0.000713537
Spirochaetaceae_Treponema	Pasteurellaceae_Aggregatibacter	0.691537	5.43509e-06	0.0015244
Aerococcaceae_Aerococcus	Sphingomonadaceae_Kaistobacter	0.691244	2.0678e-06	0.000726014
Sphingomonadaceae_Kaistobacter	Aerococcaceae_Aerococcus	0.691244	6.37591e-06	0.00170147
Intrasporangiaceae_Serinicoccus	Micrococcaceae_Kocuria	0.691228	1.65331e-05	0.00349182
Micrococcaceae_Kocuria	Intrasporangiaceae_Serinicoccus	0.691228	2.1117e-05	0.0042323
Propionibacteriaceae_Propionibacterium	Dermabacteraceae_Brachybacterium	0.690801	1.05647e-05	0.00248193
Dermabacteraceae_Brachybacterium	Propionibacteriaceae_Propionibacterium	0.690801	1.56375e-05	0.00336171
Brevibacteriaceae_Brevibacterium	Microbacteriaceae_Frigoribacterium	0.690705	2.2463e-05	0.0043878
Microbacteriaceae_Frigoribacterium	Brevibacteriaceae_Brevibacterium	0.690705	2.50494e-05	0.00473907
Porphyromonadaceae_Porphyromonas	X.Tissierellaceae._Parvimonas	0.690622	2.93563e-05	0.00537422
X.Tissierellaceae._Parvimonas	Porphyromonadaceae_Porphyromonas	0.690622	3.10452e-05	0.00559294
Moraxellaceae_Enhydrobacter	Micrococcaceae_Micrococcus	0.690192	4.1563e-05	0.00703956
Micrococcaceae_Micrococcus	Moraxellaceae_Enhydrobacter	0.690192	4.18829e-05	0.00706264
Alteromonadaceae_Marinobacter	Microbacteriaceae_Agrococcus	0.690168	4.51392e-06	0.00133206
Microbacteriaceae_Agrococcus	Alteromonadaceae_Marinobacter	0.690168	5.13225e-06	0.00146076
Veillonellaceae_Megasphaera	Erysipelotrichaceae_Bulleidia	0.689878	5.62362e-06	0.0015591
Erysipelotrichaceae_Bulleidia	Veillonellaceae_Megasphaera	0.689878	5.92503e-06	0.00162394
Microbacteriaceae_Microbacterium	Geodermatophilaceae_Geodermatophilus	0.689694	4.55537e-06	0.00133813
Geodermatophilaceae_Geodermatophilus	Microbacteriaceae_Microbacterium	0.689694	5.2256e-06	0.00147858
X.Chromatiaceae._Alishewanella	Rhodobacteraceae_Paracoccus	0.689663	2.07527e-06	0.000727309
Rhodobacteraceae_Paracoccus	X.Chromatiaceae._Alishewanella	0.689663	3.01318e-06	0.000984299
Lactobacillaceae_Lactobacillus	Methylobacteriaceae_Methylobacterium	0.689509	1.65597e-05	0.00349362
Methylobacteriaceae_Methylobacterium	Lactobacillaceae_Lactobacillus	0.689509	1.66765e-05	0.00351055
Micrococcaceae_Microbispora	Moraxellaceae_Acinetobacter	0.689295	1.30376e-05	0.00291009
Moraxellaceae_Acinetobacter	Micrococcaceae_Microbispora	0.689295	1.43871e-05	0.00314563
Fusobacteriaceae_Fusobacterium	X.Tissierellaceae._Parvimonas	0.689287	7.99474e-06	0.00198738
X.Tissierellaceae._Parvimonas	Fusobacteriaceae_Fusobacterium	0.689287	1.25438e-05	0.0028195
Propionibacteriaceae_Propionibacterium	Streptomycetaceae_Streptomyces	0.689229	7.73525e-06	0.00194549
Streptomycetaceae_Streptomyces	Propionibacteriaceae_Propionibacterium	0.689229	9.89736e-06	0.00236266
Peptococcaceae_Peptococcus	X.Paraprevotellaceae._.Prevotella.	0.689087	1.49668e-05	0.00325021
X.Paraprevotellaceae._.Prevotella.	Peptococcaceae_Peptococcus	0.689087	1.83118e-05	0.0037844
Dietziaceae_Dietzia	Rhodobacteraceae_Paracoccus	0.688305	3.32262e-06	0.00106548
Rhodobacteraceae_Paracoccus	Dietziaceae_Dietzia	0.688305	1.32565e-05	0.0029487
Geodermatophilaceae_Geodermatophilus	Rhodobacteraceae_Paracoccus	0.688234	1.41987e-05	0.00311506
Rhodobacteraceae_Paracoccus	Geodermatophilaceae_Geodermatophilus	0.688234	1.61553e-05	0.00343087
Pseudomonadaceae_Pseudomonas	Hyphomicrobiaceae_Devosia	0.687996	1.03214e-05	0.00243968
Hyphomicrobiaceae_Devosia	Pseudomonadaceae_Pseudomonas	0.687996	1.32465e-05	0.00294989
Rhodobacteraceae_Paracoccus	Microbacteriaceae_Frigoribacterium	0.687822	2.41658e-05	0.00460359
Microbacteriaceae_Frigoribacterium	Rhodobacteraceae_Paracoccus	0.687822	2.56861e-05	0.00483102
X.Tissierellaceae._Anaerococcus	Nocardiaceae_Rhodococcus	0.687507	1.08285e-05	0.00252846
Nocardiaceae_Rhodococcus	X.Tissierellaceae._Anaerococcus	0.687507	1.16962e-05	0.00268225
X.Tissierellaceae._Peptoniphilus	X.Tissierellaceae._Anaerococcus	0.687285	2.04117e-05	0.00412533
X.Tissierellaceae._Anaerococcus	X.Tissierellaceae._Peptoniphilus	0.687285	2.20845e-05	0.00434475
Erysipelotrichaceae_Bulleidia	Veillonellaceae_Dialister	0.687208	1.21081e-05	0.00276681
Veillonellaceae_Dialister	Erysipelotrichaceae_Bulleidia	0.687208	3.06881e-05	0.00554939
Coriobacteriaceae_Slackia	Flavobacteriaceae_Capnocytophaga	0.686983	4.37926e-06	0.0013003
Flavobacteriaceae_Capnocytophaga	Coriobacteriaceae_Slackia	0.686983	5.49705e-06	0.00153284
Methylobacteriaceae_Methylobacterium	Pseudomonadaceae_Pseudomonas	0.68686	1.25221e-05	0.00282121
Pseudomonadaceae_Pseudomonas	Methylobacteriaceae_Methylobacterium	0.68686	2.58313e-05	0.00483941
Sphingomonadaceae_Kaistobacter	Kineosporiaceae_Kineococcus	0.686771	6.63238e-06	0.00174809
Kineosporiaceae_Kineococcus	Sphingomonadaceae_Kaistobacter	0.686771	1.93456e-05	0.00393882
Intrasporangiaceae_Janibacter	Geodermatophilaceae_Modestobacter	0.686605	7.07199e-05	0.0106553
Geodermatophilaceae_Modestobacter	Intrasporangiaceae_Janibacter	0.686605	9.25468e-05	0.0131705
Streptomycetaceae_Streptomyces	Moraxellaceae_Acinetobacter	0.686326	1.63793e-05	0.00347078
Moraxellaceae_Acinetobacter	Streptomycetaceae_Streptomyces	0.686326	1.79416e-05	0.00373196
Coriobacteriaceae_Slackia	Veillonellaceae_Selenomonas	0.685636	1.64995e-05	0.00348856
Veillonellaceae_Selenomonas	Coriobacteriaceae_Slackia	0.685636	2.6501e-05	0.00494562
Intrasporangiaceae_Terracoccus	Dermabacteraceae_Brachybacterium	0.685559	1.51229e-05	0.00326935
Dermabacteraceae_Brachybacterium	Intrasporangiaceae_Terracoccus	0.685559	1.67363e-05	0.0035193
Neisseriaceae_Kingella	Veillonellaceae_Veillonella	0.685288	1.41703e-05	0.00311238
Veillonellaceae_Veillonella	Neisseriaceae_Kingella	0.685288	2.12074e-05	0.0042416
Bacillaceae_Bacillus	Hyphomicrobiaceae_Devosia	0.685233	1.59261e-05	0.00340852
Hyphomicrobiaceae_Devosia	Bacillaceae_Bacillus	0.685233	1.8583e-05	0.00381179
X.Tissierellaceae._WAL_1855D	Bacillaceae_Bacillus	0.684711	6.19795e-06	0.00167724
Bacillaceae_Bacillus	X.Tissierellaceae._WAL_1855D	0.684711	9.53918e-06	0.00230576
Bacillaceae_Bacillus	Sphingomonadaceae_Kaistobacter	0.684538	6.9962e-06	0.00179961
Sphingomonadaceae_Kaistobacter	Bacillaceae_Bacillus	0.684538	1.10993e-05	0.00257607
Intrasporangiaceae_Terracoccus	Brevibacteriaceae_Brevibacterium	0.684282	8.34708e-06	0.00206429
Brevibacteriaceae_Brevibacterium	Intrasporangiaceae_Terracoccus	0.684282	1.41611e-05	0.00311391
Sphingomonadaceae_Kaistobacter	Methylobacteriaceae_Methylobacterium	0.684188	1.02884e-05	0.00243785
Methylobacteriaceae_Methylobacterium	Sphingomonadaceae_Kaistobacter	0.684188	1.61442e-05	0.0034323
X.Tissierellaceae._Anaerococcus	Enterobacteriaceae_Klebsiella	0.6839	1.32259e-05	0.00294869
Enterobacteriaceae_Klebsiella	X.Tissierellaceae._Anaerococcus	0.6839	1.56415e-05	0.00335883
X.Chromatiaceae._Alishewanella	Propionibacteriaceae_Propionibacterium	0.683871	2.29562e-06	0.00079298
Propionibacteriaceae_Propionibacterium	X.Chromatiaceae._Alishewanella	0.683871	2.72623e-06	0.000917031
Aerococcaceae_Aerococcus	Clostridiaceae_Clostridium	0.683712	1.00798e-05	0.00239434
Clostridiaceae_Clostridium	Aerococcaceae_Aerococcus	0.683712	1.20923e-05	0.00276648
Clostridiaceae_Clostridium	Pseudomonadaceae_Pseudomonas	0.68347	1.14265e-05	0.00262981
Pseudomonadaceae_Pseudomonas	Clostridiaceae_Clostridium	0.68347	2.34753e-05	0.00453491
Bradyrhizobiaceae_Balneimonas	Geodermatophilaceae_Modestobacter	0.683149	4.17927e-05	0.00705981
Geodermatophilaceae_Modestobacter	Bradyrhizobiaceae_Balneimonas	0.683149	4.48096e-05	0.00746459
Brevibacteriaceae_Brevibacterium	Xanthomonadaceae_Pseudoxanthomonas	0.682821	3.62406e-05	0.00628187
Xanthomonadaceae_Pseudoxanthomonas	Brevibacteriaceae_Brevibacterium	0.682821	5.05673e-05	0.00818285
Coriobacteriaceae_Slackia	Fusobacteriaceae_Fusobacterium	0.682716	8.38052e-06	0.0020699
Fusobacteriaceae_Fusobacterium	Coriobacteriaceae_Slackia	0.682716	1.29329e-05	0.00289008
Kineosporiaceae_Kineococcus	Pseudomonadaceae_Pseudomonas	0.682651	5.2367e-06	0.00147954
Sphingomonadaceae_Kaistobacter	Staphylococcaceae_Jeotgalicoccus	0.682651	9.02034e-06	0.00220529
Pseudomonadaceae_Pseudomonas	Kineosporiaceae_Kineococcus	0.682651	9.24107e-06	0.00224499
Staphylococcaceae_Jeotgalicoccus	Sphingomonadaceae_Kaistobacter	0.682651	1.38957e-05	0.00307311
Veillonellaceae_Schwartzia	Fusobacteriaceae_Fusobacterium	0.682617	1.64215e-05	0.00347589
Fusobacteriaceae_Fusobacterium	Veillonellaceae_Schwartzia	0.682617	1.94161e-05	0.003949
Intrasporangiaceae_Terracoccus	Moraxellaceae_Enhydrobacter	0.682572	5.91815e-05	0.00922757
Moraxellaceae_Enhydrobacter	Intrasporangiaceae_Terracoccus	0.682572	0.000130592	0.0171279
Veillonellaceae_Veillonella	Porphyromonadaceae_Porphyromonas	0.682314	1.06875e-05	0.00250466
Porphyromonadaceae_Porphyromonas	Veillonellaceae_Veillonella	0.682314	1.18202e-05	0.00270746
Propionibacteriaceae_Propionibacterium	Moraxellaceae_Acinetobacter	0.682314	1.74855e-05	0.00365288
Moraxellaceae_Acinetobacter	Propionibacteriaceae_Propionibacterium	0.682314	1.88337e-05	0.0038509
Lachnospiraceae_Oribacterium	Erysipelotrichaceae_Bulleidia	0.682314	2.54593e-05	0.00480245
Erysipelotrichaceae_Bulleidia	Lachnospiraceae_Oribacterium	0.682314	2.90223e-05	0.00532321
Coriobacteriaceae_Slackia	Pasteurellaceae_Aggregatibacter	0.682267	1.5962e-05	0.00341241
Pasteurellaceae_Aggregatibacter	Coriobacteriaceae_Slackia	0.682267	2.91211e-05	0.00533623
Flavobacteriaceae_Capnocytophaga	Veillonellaceae_Schwartzia	0.682172	1.59665e-05	0.00340958
Veillonellaceae_Schwartzia	Flavobacteriaceae_Capnocytophaga	0.682172	2.22194e-05	0.00436237
Clostridiaceae_Clostridium	Propionibacteriaceae_Propionibacterium	0.681231	2.18392e-05	0.00431858
Propionibacteriaceae_Propionibacterium	Clostridiaceae_Clostridium	0.681231	5.02788e-05	0.00814988
Rhodobacteraceae_Paracoccus	Kineosporiaceae_Kineococcus	0.681182	1.70391e-05	0.00357124
Kineosporiaceae_Kineococcus	Rhodobacteraceae_Paracoccus	0.681182	2.16562e-05	0.00430452
Veillonellaceae_Veillonella	Flavobacteriaceae_Capnocytophaga	0.680979	2.49425e-05	0.00472815
Flavobacteriaceae_Capnocytophaga	Veillonellaceae_Veillonella	0.680979	4.75183e-05	0.00779434
Moraxellaceae_Acinetobacter	Intrasporangiaceae_Phycicoccus	0.680915	9.54308e-06	0.00230381
Intrasporangiaceae_Phycicoccus	Moraxellaceae_Acinetobacter	0.680915	1.12872e-05	0.0026071
Bacillaceae_Bacillus	Clostridiaceae_Clostridium	0.680783	3.55443e-05	0.00617787
Clostridiaceae_Clostridium	Bacillaceae_Bacillus	0.680783	4.41747e-05	0.00738439
Prevotellaceae_Prevotella	Peptococcaceae_Peptococcus	0.680624	2.08553e-05	0.00420616
Peptococcaceae_Peptococcus	Prevotellaceae_Prevotella	0.680624	2.36488e-05	0.00455471
Aerococcaceae_Aerococcus	X.Chromatiaceae._Alishewanella	0.680104	8.53615e-06	0.00210294
X.Chromatiaceae._Alishewanella	Aerococcaceae_Aerococcus	0.680104	1.08891e-05	0.00253953
Lachnospiraceae_Catonella	Porphyromonadaceae_Tannerella	0.680089	6.8501e-06	0.00177867
Porphyromonadaceae_Tannerella	Lachnospiraceae_Catonella	0.680089	1.16517e-05	0.00267523
Propionibacteriaceae_Propionibacterium	Micrococcaceae_Kocuria	0.680032	2.99894e-05	0.00546931
Micrococcaceae_Kocuria	Propionibacteriaceae_Propionibacterium	0.680032	3.46684e-05	0.00608611
Staphylococcaceae_Staphylococcus	Intrasporangiaceae_Janibacter	0.67987	3.23947e-06	0.00104404
Intrasporangiaceae_Janibacter	Staphylococcaceae_Staphylococcus	0.67987	4.81183e-06	0.00139431
Porphyromonadaceae_Tannerella	X.Paraprevotellaceae._.Prevotella.	0.679644	1.33564e-05	0.00296749
X.Paraprevotellaceae._.Prevotella.	Porphyromonadaceae_Tannerella	0.679644	3.46767e-05	0.00608202
X.Tissierellaceae._WAL_1855D	Corynebacteriaceae_Corynebacterium	0.679561	1.23486e-05	0.00279194
Corynebacteriaceae_Corynebacterium	X.Tissierellaceae._WAL_1855D	0.679561	1.41114e-05	0.00310652
Cardiobacteriaceae_Cardiobacterium	Porphyromonadaceae_Porphyromonas	0.679497	3.3087e-05	0.00586738
Porphyromonadaceae_Porphyromonas	Cardiobacteriaceae_Cardiobacterium	0.679497	3.318e-05	0.00587845
Porphyromonadaceae_Paludibacter	Veillonellaceae_Schwartzia	0.679367	2.75367e-05	0.00510916
Veillonellaceae_Schwartzia	Porphyromonadaceae_Paludibacter	0.679367	4.4119e-05	0.0073815
X.Tissierellaceae._WAL_1855D	Dermabacteraceae_Brachybacterium	0.679242	1.51359e-05	0.00326848
Dermabacteraceae_Brachybacterium	X.Tissierellaceae._WAL_1855D	0.679242	2.41851e-05	0.0046027
Nocardiaceae_Rhodococcus	Hyphomicrobiaceae_Devosia	0.678959	2.47744e-06	0.000846665
Hyphomicrobiaceae_Devosia	Nocardiaceae_Rhodococcus	0.678959	7.09545e-06	0.0018227
Geodermatophilaceae_Geodermatophilus	X.Chromatiaceae._Alishewanella	0.678781	8.98251e-05	0.012888
X.Chromatiaceae._Alishewanella	Geodermatophilaceae_Geodermatophilus	0.678781	0.000115228	0.015646
Aerococcaceae_Aerococcus	Pseudomonadaceae_Pseudomonas	0.677965	6.24656e-06	0.00168094
Pseudomonadaceae_Pseudomonas	Aerococcaceae_Aerococcus	0.677965	1.40369e-05	0.00309721
Intrasporangiaceae_Terracoccus	Intrasporangiaceae_Serinicoccus	0.677956	3.60305e-05	0.00625673
Intrasporangiaceae_Serinicoccus	Intrasporangiaceae_Terracoccus	0.677956	4.58262e-05	0.00757491
Bacillaceae_Bacillus	Dermabacteraceae_Brachybacterium	0.677775	1.04775e-05	0.00246446
Dermabacteraceae_Brachybacterium	Bacillaceae_Bacillus	0.677775	1.13016e-05	0.00260417
Microbacteriaceae_Microbacterium	Intrasporangiaceae_Terracoccus	0.677713	1.23241e-05	0.00279296
Intrasporangiaceae_Terracoccus	Microbacteriaceae_Microbacterium	0.677713	1.49996e-05	0.00325367
X.Tissierellaceae._Peptoniphilus	Micrococcaceae_Kocuria	0.677473	2.81023e-05	0.00520406
Micrococcaceae_Kocuria	X.Tissierellaceae._Peptoniphilus	0.677473	3.24957e-05	0.00581072
X.Tissierellaceae._Anaerococcus	Sphingomonadaceae_Sphingomonas	0.677294	3.28108e-05	0.00584534
Sphingomonadaceae_Sphingomonas	X.Tissierellaceae._Anaerococcus	0.677294	3.43036e-05	0.0060386
Dietziaceae_Dietzia	X.Exiguobacteraceae._Exiguobacterium	0.677287	9.12894e-06	0.002229
X.Exiguobacteraceae._Exiguobacterium	Dietziaceae_Dietzia	0.677287	1.23486e-05	0.00278866
Staphylococcaceae_Jeotgalicoccus	X.Tissierellaceae._WAL_1855D	0.6769	2.3898e-05	0.00457978
X.Tissierellaceae._WAL_1855D	Staphylococcaceae_Jeotgalicoccus	0.6769	2.88539e-05	0.00530243
X.Tissierellaceae._Anaerococcus	Intrasporangiaceae_Serinicoccus	0.676585	2.26979e-05	0.00442024
Intrasporangiaceae_Serinicoccus	X.Tissierellaceae._Anaerococcus	0.676585	5.17645e-05	0.00833452
Actinomycetaceae_Actinomyces	Veillonellaceae_Selenomonas	0.676529	7.96532e-06	0.00198262
Veillonellaceae_Selenomonas	Actinomycetaceae_Actinomyces	0.676529	1.58551e-05	0.00339711
Bacillaceae_Bacillus	Microbacteriaceae_Frigoribacterium	0.676154	3.6362e-06	0.00113575
Microbacteriaceae_Frigoribacterium	Bacillaceae_Bacillus	0.676154	1.11282e-05	0.00257966
Intrasporangiaceae_Janibacter	Micrococcaceae_Microbispora	0.675884	9.58866e-06	0.00231191
Micrococcaceae_Microbispora	Intrasporangiaceae_Janibacter	0.675884	1.48059e-05	0.00322619
Bacillaceae_Bacillus	Micrococcaceae_Micrococcus	0.675858	3.86929e-06	0.00118358
Micrococcaceae_Micrococcus	Bacillaceae_Bacillus	0.675858	7.70658e-06	0.00194082
Microbacteriaceae_Microbacterium	Comamonadaceae_Comamonas	0.675591	6.49825e-06	0.00171744
Comamonadaceae_Comamonas	Microbacteriaceae_Microbacterium	0.675591	2.46376e-05	0.0046842
Bacillaceae_Bacillus	X.Chromatiaceae._Alishewanella	0.675584	5.33911e-06	0.00150406
X.Chromatiaceae._Alishewanella	Bacillaceae_Bacillus	0.675584	6.10468e-06	0.001659
Microbacteriaceae_Frigoribacterium	X.Tissierellaceae._WAL_1855D	0.67531	3.83938e-05	0.00658979
X.Tissierellaceae._WAL_1855D	Microbacteriaceae_Frigoribacterium	0.67531	4.29153e-05	0.00721146
Veillonellaceae_Dialister	Lachnospiraceae_.Ruminococcus.	0.674305	4.70275e-06	0.00136682
Lachnospiraceae_.Ruminococcus.	Veillonellaceae_Dialister	0.674305	6.93502e-06	0.00179105
Intrasporangiaceae_Janibacter	Sphingomonadaceae_Sphingobium	0.674268	7.17759e-05	0.0107891
Sphingomonadaceae_Sphingobium	Intrasporangiaceae_Janibacter	0.674268	9.74438e-05	0.0137052
Sphingomonadaceae_Sphingomonas	Propionibacteriaceae_Propionibacterium	0.67403	5.68871e-06	0.00157261
Propionibacteriaceae_Propionibacterium	Sphingomonadaceae_Sphingomonas	0.67403	1.51126e-05	0.0032708
Aerococcaceae_Aerococcus	X.Exiguobacteraceae._Exiguobacterium	0.67374	2.32712e-05	0.00450906
X.Exiguobacteraceae._Exiguobacterium	Aerococcaceae_Aerococcus	0.67374	2.88267e-05	0.00530248
Fusobacteriaceae_Fusobacterium	Peptostreptococcaceae_Filifactor	0.673497	1.85087e-05	0.00380873
Peptostreptococcaceae_Filifactor	Fusobacteriaceae_Fusobacterium	0.673497	2.12921e-05	0.00425411
Enterobacteriaceae_Klebsiella	Intrasporangiaceae_Serinicoccus	0.67345	2.41103e-05	0.0046067
Intrasporangiaceae_Serinicoccus	Enterobacteriaceae_Klebsiella	0.67345	2.41633e-05	0.00460768
Staphylococcaceae_Staphylococcus	Geodermatophilaceae_Geodermatophilus	0.673012	6.18166e-06	0.00167519
Geodermatophilaceae_Geodermatophilus	Staphylococcaceae_Staphylococcus	0.673012	1.60988e-05	0.00343022
Actinomycetaceae_Actinomyces	Fusobacteriaceae_Fusobacterium	0.67297	2.50329e-05	0.0047406
Fusobacteriaceae_Fusobacterium	Actinomycetaceae_Actinomyces	0.67297	2.71233e-05	0.00504706
X.Tissierellaceae._WAL_1855D	Propionibacteriaceae_Propionibacterium	0.672866	2.38685e-05	0.00457868
Propionibacteriaceae_Propionibacterium	X.Tissierellaceae._WAL_1855D	0.672866	3.09981e-05	0.00558968
Lachnospiraceae_Oribacterium	Veillonellaceae_Schwartzia	0.672824	3.27733e-05	0.00584407
Veillonellaceae_Schwartzia	Lachnospiraceae_Oribacterium	0.672824	4.14198e-05	0.00702148
Intrasporangiaceae_Serinicoccus	Brevibacteriaceae_Brevibacterium	0.672714	9.8484e-06	0.00235975
Brevibacteriaceae_Brevibacterium	Intrasporangiaceae_Serinicoccus	0.672714	1.79659e-05	0.00373297
X.Tissierellaceae._Peptoniphilus	Microbacteriaceae_Frigoribacterium	0.672568	4.74461e-06	0.0013769
Microbacteriaceae_Frigoribacterium	X.Tissierellaceae._Peptoniphilus	0.672568	6.96836e-06	0.00179725
Staphylococcaceae_Staphylococcus	Aerococcaceae_Aerococcus	0.672555	3.24117e-05	0.00580109
Aerococcaceae_Aerococcus	Staphylococcaceae_Staphylococcus	0.672555	3.33856e-05	0.00590944
Veillonellaceae_Veillonella	Veillonellaceae_Selenomonas	0.672525	1.76571e-05	0.00368073
Veillonellaceae_Selenomonas	Veillonellaceae_Veillonella	0.672525	1.87533e-05	0.00383854
Erysipelotrichaceae_Bulleidia	Porphyromonadaceae_Paludibacter	0.672161	6.81394e-06	0.00177167
Porphyromonadaceae_Paludibacter	Erysipelotrichaceae_Bulleidia	0.672161	1.09762e-05	0.00255366
Staphylococcaceae_Jeotgalicoccus	Aerococcaceae_Aerococcus	0.672024	3.27024e-05	0.00584225
Aerococcaceae_Aerococcus	Staphylococcaceae_Jeotgalicoccus	0.672024	6.12075e-05	0.00947437
Porphyromonadaceae_Tannerella	Veillonellaceae_Schwartzia	0.671489	9.01511e-06	0.00220681
Veillonellaceae_Schwartzia	Porphyromonadaceae_Tannerella	0.671489	3.04732e-05	0.00552611
Staphylococcaceae_Staphylococcus	Methylobacteriaceae_Methylobacterium	0.67127	4.9558e-06	0.00142316
Methylobacteriaceae_Methylobacterium	Staphylococcaceae_Staphylococcus	0.67127	1.24632e-05	0.00281122
Lachnospiraceae_Butyrivibrio	Neisseriaceae_Eikenella	0.671233	1.09038e-05	0.00253989
Neisseriaceae_Eikenella	Lachnospiraceae_Butyrivibrio	0.671233	1.25795e-05	0.00282422
Kineosporiaceae_Kineococcus	Geodermatophilaceae_Modestobacter	0.67108	7.22123e-05	0.0108462
Geodermatophilaceae_Modestobacter	Kineosporiaceae_Kineococcus	0.67108	8.76505e-05	0.0126325
Intrasporangiaceae_Phycicoccus	Rhodobacteraceae_Paracoccus	0.670662	7.81187e-06	0.00195964
Rhodobacteraceae_Paracoccus	Intrasporangiaceae_Phycicoccus	0.670662	1.40851e-05	0.00310429
Micrococcaceae_Microbispora	Propionibacteriaceae_Propionibacterium	0.670599	7.51329e-05	0.0112062
Propionibacteriaceae_Propionibacterium	Micrococcaceae_Microbispora	0.670599	9.72764e-05	0.0136916
Nocardiaceae_Nocardia	Rhodobacteraceae_Paracoccus	0.670391	4.30686e-06	0.00128475
Rhodobacteraceae_Paracoccus	Nocardiaceae_Nocardia	0.670391	9.78182e-06	0.00234672
Porphyromonadaceae_Porphyromonas	Porphyromonadaceae_Tannerella	0.6703	1.22041e-05	0.00278215
Porphyromonadaceae_Tannerella	Porphyromonadaceae_Porphyromonas	0.6703	1.56682e-05	0.00336081
Lachnospiraceae_Catonella	Leptotrichiaceae_Leptotrichia	0.6703	2.22826e-05	0.00437033
Leptotrichiaceae_Leptotrichia	Lachnospiraceae_Catonella	0.6703	3.69203e-05	0.00637099
Erysipelotrichaceae_Bulleidia	Leptotrichiaceae_Leptotrichia	0.669855	1.80507e-05	0.00374654
Leptotrichiaceae_Leptotrichia	Erysipelotrichaceae_Bulleidia	0.669855	2.87725e-05	0.00530265
Nocardiaceae_Rhodococcus	Streptomycetaceae_Streptomyces	0.669727	1.02897e-05	0.00243516
Streptomycetaceae_Streptomyces	Nocardiaceae_Rhodococcus	0.669727	1.43784e-05	0.00314731
Moraxellaceae_Acinetobacter	Nocardiaceae_Rhodococcus	0.669567	3.43152e-05	0.00603511
Nocardiaceae_Rhodococcus	Moraxellaceae_Acinetobacter	0.669567	3.55125e-05	0.00618352
Peptostreptococcaceae_Filifactor	Porphyromonadaceae_Tannerella	0.66882	6.44445e-06	0.00170791
Porphyromonadaceae_Tannerella	Peptostreptococcaceae_Filifactor	0.66882	1.46898e-05	0.00320452
Microbacteriaceae_Frigoribacterium	X.Tissierellaceae._Anaerococcus	0.668725	1.26354e-05	0.00283347
X.Tissierellaceae._Anaerococcus	Microbacteriaceae_Frigoribacterium	0.668725	1.3816e-05	0.00305901
Geodermatophilaceae_Geodermatophilus	Intrasporangiaceae_Serinicoccus	0.66872	1.61442e-05	0.00343608
Intrasporangiaceae_Serinicoccus	Geodermatophilaceae_Geodermatophilus	0.66872	1.6876e-05	0.00354093
Geodermatophilaceae_Geodermatophilus	Staphylococcaceae_Jeotgalicoccus	0.668523	4.50644e-05	0.00749405
Staphylococcaceae_Jeotgalicoccus	Geodermatophilaceae_Geodermatophilus	0.668523	7.93046e-05	0.0117464
Geodermatophilaceae_Geodermatophilus	Intrasporangiaceae_Janibacter	0.668135	0.000123391	0.0164298
Intrasporangiaceae_Janibacter	Geodermatophilaceae_Geodermatophilus	0.668135	0.000161427	0.020287
Veillonellaceae_Schwartzia	Leptotrichiaceae_Leptotrichia	0.667483	2.1467e-05	0.00428461
Leptotrichiaceae_Leptotrichia	Veillonellaceae_Schwartzia	0.667483	4.52154e-05	0.00751267
Geodermatophilaceae_Modestobacter	Micrococcaceae_Micrococcus	0.667353	1.23476e-05	0.00279499
Micrococcaceae_Micrococcus	Geodermatophilaceae_Modestobacter	0.667353	1.75597e-05	0.00366441
Geodermatophilaceae_Geodermatophilus	Brevibacteriaceae_Brevibacterium	0.667158	2.03108e-05	0.00411357
Brevibacteriaceae_Brevibacterium	Geodermatophilaceae_Geodermatophilus	0.667158	2.87206e-05	0.00529817
Fusobacteriaceae_Fusobacterium	Neisseriaceae_Eikenella	0.666904	2.9385e-05	0.00536926
Neisseriaceae_Eikenella	Fusobacteriaceae_Fusobacterium	0.666904	5.00614e-05	0.00812147
Intrasporangiaceae_Terracoccus	Lactobacillaceae_Lactobacillus	0.666459	2.60979e-05	0.00487985
Lactobacillaceae_Lactobacillus	Intrasporangiaceae_Terracoccus	0.666459	4.73922e-05	0.00778694
X.Chromatiaceae._Alishewanella	Intrasporangiaceae_Serinicoccus	0.666082	1.25425e-05	0.00282251
Intrasporangiaceae_Serinicoccus	X.Chromatiaceae._Alishewanella	0.666082	1.42244e-05	0.00311714
Corynebacteriaceae_Corynebacterium	Rhodospirillaceae_Skermanella	0.665867	2.05439e-05	0.0041477
Rhodospirillaceae_Skermanella	Corynebacteriaceae_Corynebacterium	0.665867	2.35201e-05	0.00453445
Lachnospiraceae_Blautia	Lachnospiraceae_Dorea	0.665854	8.62272e-06	0.00212155
Lachnospiraceae_Dorea	Lachnospiraceae_Blautia	0.665854	1.85359e-05	0.00381025
Hyphomicrobiaceae_Devosia	Rhodospirillaceae_Skermanella	0.665663	3.50481e-05	0.00612482
Rhodospirillaceae_Skermanella	Hyphomicrobiaceae_Devosia	0.665663	8.85777e-05	0.012728
Microbacteriaceae_Microbacterium	Staphylococcaceae_Jeotgalicoccus	0.665593	1.77071e-05	0.00368715
Staphylococcaceae_Jeotgalicoccus	Microbacteriaceae_Microbacterium	0.665593	2.5725e-05	0.00482891
Veillonellaceae_Schwartzia	Peptostreptococcaceae_Peptostreptococcus	0.665257	2.25813e-05	0.00440646
Peptostreptococcaceae_Peptostreptococcus	Veillonellaceae_Schwartzia	0.665257	2.96914e-05	0.00542009
Microbacteriaceae_Frigoribacterium	Aerococcaceae_Aerococcus	0.665175	3.68053e-05	0.00635684
Aerococcaceae_Aerococcus	Microbacteriaceae_Frigoribacterium	0.665175	4.1908e-05	0.0070607
X.Paraprevotellaceae._.Prevotella.	Veillonellaceae_Schwartzia	0.664812	3.11677e-05	0.00560451
Veillonellaceae_Schwartzia	X.Paraprevotellaceae._.Prevotella.	0.664812	6.11682e-05	0.0094759
Microbacteriaceae_Cryobacterium	Clostridiaceae_Clostridium	0.66473	2.03085e-05	0.00411744
Clostridiaceae_Clostridium	Microbacteriaceae_Cryobacterium	0.66473	2.56905e-05	0.00482714
Pseudomonadaceae_Pseudomonas	Intrasporangiaceae_Phycicoccus	0.664686	2.15369e-05	0.00429409
Intrasporangiaceae_Phycicoccus	Pseudomonadaceae_Pseudomonas	0.664686	4.54631e-05	0.00754081
X.Exiguobacteraceae._Exiguobacterium	Bogoriellaceae_Georgenia	0.664581	6.21494e-06	0.00167477
Bogoriellaceae_Georgenia	X.Exiguobacteraceae._Exiguobacterium	0.664581	1.49556e-05	0.00325145
Neisseriaceae_Eikenella	Prevotellaceae_Prevotella	0.664217	1.94769e-05	0.00395718
Prevotellaceae_Prevotella	Neisseriaceae_Eikenella	0.664217	2.54309e-05	0.0048018
X.Chromatiaceae._Alishewanella	Microbacteriaceae_Frigoribacterium	0.664149	1.91596e-05	0.00390509
Microbacteriaceae_Frigoribacterium	X.Chromatiaceae._Alishewanella	0.664149	2.55136e-05	0.00480797
Kineosporiaceae_Kineococcus	Pseudonocardiaceae_Pseudonocardia	0.664093	8.05281e-05	0.0118637
Pseudonocardiaceae_Pseudonocardia	Kineosporiaceae_Kineococcus	0.664093	9.1552e-05	0.0130579
X.Tissierellaceae._WAL_1855D	Intrasporangiaceae_Serinicoccus	0.664085	3.00362e-05	0.00547266
Intrasporangiaceae_Serinicoccus	X.Tissierellaceae._WAL_1855D	0.664085	6.56085e-05	0.0100265
Cellulomonadaceae_Demequina	X.Chromatiaceae._Alishewanella	0.663694	8.40034e-05	0.0122352
X.Chromatiaceae._Alishewanella	Cellulomonadaceae_Demequina	0.663694	9.10386e-05	0.0130136
Pseudomonadaceae_Pseudomonas	Microbacteriaceae_Cryobacterium	0.663627	2.47386e-05	0.00469412
Microbacteriaceae_Cryobacterium	Pseudomonadaceae_Pseudomonas	0.663627	3.72499e-05	0.00641636
Streptomycetaceae_Streptomyces	Kineosporiaceae_Kineococcus	0.663609	2.47382e-05	0.00469867
Kineosporiaceae_Kineococcus	Streptomycetaceae_Streptomyces	0.663609	3.034e-05	0.00551233
Staphylococcaceae_Jeotgalicoccus	Dermabacteraceae_Brachybacterium	0.663125	3.91736e-05	0.00669974
Dermabacteraceae_Brachybacterium	Staphylococcaceae_Jeotgalicoccus	0.663125	5.7129e-05	0.00897298
Hyphomicrobiaceae_Devosia	X.Tissierellaceae._Anaerococcus	0.663107	4.46559e-05	0.00745835
X.Tissierellaceae._Anaerococcus	Hyphomicrobiaceae_Devosia	0.663107	4.66344e-05	0.00768869
Microbacteriaceae_Microbacterium	Moraxellaceae_Acinetobacter	0.662878	9.87087e-06	0.0023622
Moraxellaceae_Acinetobacter	Microbacteriaceae_Microbacterium	0.662878	1.22692e-05	0.00279037
X.Exiguobacteraceae._Exiguobacterium	Micrococcaceae_Micrococcus	0.662827	5.04474e-06	0.00144225
Micrococcaceae_Micrococcus	X.Exiguobacteraceae._Exiguobacterium	0.662827	3.39005e-05	0.00598956
Micrococcaceae_Kocuria	Staphylococcaceae_Staphylococcus	0.662694	5.61429e-05	0.00883975
Staphylococcaceae_Staphylococcus	Micrococcaceae_Kocuria	0.662694	8.07024e-05	0.0118803
Bacillaceae_Bacillus	X.Tissierellaceae._Anaerococcus	0.662674	3.30492e-05	0.0058715
X.Tissierellaceae._Anaerococcus	Bacillaceae_Bacillus	0.662674	5.29247e-05	0.00845763
Rhodobacteraceae_Rubellimicrobium	Sphingomonadaceae_Kaistobacter	0.662626	2.26438e-05	0.00441417
Sphingomonadaceae_Kaistobacter	Rhodobacteraceae_Rubellimicrobium	0.662626	2.3729e-05	0.00455646
Microbacteriaceae_Microbacterium	Microbacteriaceae_Frigoribacterium	0.662416	2.17647e-05	0.00431271
Microbacteriaceae_Frigoribacterium	Microbacteriaceae_Microbacterium	0.662416	2.28925e-05	0.00444463
Streptomycetaceae_Streptomyces	Microbacteriaceae_Cryobacterium	0.661985	5.03679e-05	0.00815745
Microbacteriaceae_Cryobacterium	Streptomycetaceae_Streptomyces	0.661985	5.86294e-05	0.00916377
Staphylococcaceae_Staphylococcus	Microbacteriaceae_Frigoribacterium	0.661907	0.000120886	0.0161859
Microbacteriaceae_Frigoribacterium	Staphylococcaceae_Staphylococcus	0.661907	0.000140635	0.0181482
Nocardiaceae_Rhodococcus	Rhizobiaceae_Agrobacterium	0.661733	1.06993e-05	0.00250437
Rhizobiaceae_Agrobacterium	Nocardiaceae_Rhodococcus	0.661733	2.20624e-05	0.00434929
Geodermatophilaceae_Modestobacter	Intrasporangiaceae_Phycicoccus	0.661473	0.000110684	0.0151682
Intrasporangiaceae_Phycicoccus	Geodermatophilaceae_Modestobacter	0.661473	0.000112879	0.0153922
Micrococcaceae_Micrococcus	Rhizobiaceae_Agrobacterium	0.661442	2.58278e-05	0.00484346
Rhizobiaceae_Agrobacterium	Micrococcaceae_Micrococcus	0.661442	2.87769e-05	0.00529839
Veillonellaceae_Dialister	Porphyromonadaceae_Tannerella	0.661402	3.28191e-05	0.00584141
Porphyromonadaceae_Tannerella	Veillonellaceae_Dialister	0.661402	3.53917e-05	0.00617365
X.Chromatiaceae._Alishewanella	Staphylococcaceae_Jeotgalicoccus	0.661246	3.65354e-05	0.00631591
Staphylococcaceae_Jeotgalicoccus	X.Chromatiaceae._Alishewanella	0.661246	5.59484e-05	0.00883807
Spirochaetaceae_Treponema	Porphyromonadaceae_Porphyromonas	0.661025	3.62245e-05	0.00628474
Porphyromonadaceae_Porphyromonas	Spirochaetaceae_Treponema	0.661025	5.32e-05	0.00848753
Spirochaetaceae_Treponema	Leptotrichiaceae_Leptotrichia	0.660802	4.88984e-05	0.00796638
Leptotrichiaceae_Leptotrichia	Spirochaetaceae_Treponema	0.660802	4.8783e-05	0.00796783
Sphingomonadaceae_Sphingomonas	Cellulomonadaceae_Actinotalea	0.660637	5.196e-05	0.00835202
Cellulomonadaceae_Actinotalea	Sphingomonadaceae_Sphingomonas	0.660637	6.44954e-05	0.00989574
Campylobacteraceae_Campylobacter	Lachnospiraceae_Oribacterium	0.660512	2.12035e-05	0.00424523
Lachnospiraceae_Oribacterium	Campylobacteraceae_Campylobacter	0.660512	3.53674e-05	0.00617502
Intrasporangiaceae_Janibacter	Rhodobacteraceae_Paracoccus	0.660225	1.54441e-05	0.00332758
Rhodobacteraceae_Paracoccus	Intrasporangiaceae_Janibacter	0.660225	1.60078e-05	0.00341462
Staphylococcaceae_Staphylococcus	Geodermatophilaceae_Modestobacter	0.65989	1.90037e-05	0.00388154
Geodermatophilaceae_Modestobacter	Staphylococcaceae_Staphylococcus	0.65989	3.33941e-05	0.00590552
Hyphomicrobiaceae_Devosia	Enterobacteriaceae_Klebsiella	0.659888	3.99727e-05	0.00680615
Enterobacteriaceae_Klebsiella	Hyphomicrobiaceae_Devosia	0.659888	5.21161e-05	0.00837013
Porphyromonadaceae_Paludibacter	Spirochaetaceae_Treponema	0.659755	6.23017e-05	0.00962052
Spirochaetaceae_Treponema	Porphyromonadaceae_Paludibacter	0.659755	0.000122593	0.0163576
Intrasporangiaceae_Phycicoccus	Rhizobiaceae_Agrobacterium	0.659147	2.0363e-05	0.00411982
Rhizobiaceae_Agrobacterium	Intrasporangiaceae_Phycicoccus	0.659147	5.12468e-05	0.00827193
Nocardiaceae_Rhodococcus	Intrasporangiaceae_Phycicoccus	0.658776	3.01743e-05	0.0054926
Intrasporangiaceae_Phycicoccus	Nocardiaceae_Rhodococcus	0.658776	3.06837e-05	0.00555381
Microbacteriaceae_Microbacterium	Geodermatophilaceae_Modestobacter	0.658613	2.24468e-05	0.00438911
Geodermatophilaceae_Modestobacter	Microbacteriaceae_Microbacterium	0.658613	3.79706e-05	0.00652881
X.Tissierellaceae._Parvimonas	Peptostreptococcaceae_Filifactor	0.657312	1.50787e-05	0.00326713
Peptostreptococcaceae_Filifactor	X.Tissierellaceae._Parvimonas	0.657312	2.71501e-05	0.00504717
X.Tissierellaceae._Peptoniphilus	Cellulomonadaceae_Actinotalea	0.657203	3.39501e-05	0.00598732
Cellulomonadaceae_Actinotalea	X.Tissierellaceae._Peptoniphilus	0.657203	4.96844e-05	0.00807393
Lachnospiraceae_Catonella	Porphyromonadaceae_Porphyromonas	0.656952	5.38279e-05	0.00854518
Porphyromonadaceae_Porphyromonas	Lachnospiraceae_Catonella	0.656952	5.53957e-05	0.00876515
Deinococcaceae_Deinococcus	Rhizobiaceae_Agrobacterium	0.6569	6.17824e-05	0.009548
Rhizobiaceae_Agrobacterium	Deinococcaceae_Deinococcus	0.6569	6.33535e-05	0.00975163
Pseudomonadaceae_Pseudomonas	Streptomycetaceae_Streptomyces	0.656621	3.39234e-05	0.0059881
Streptomycetaceae_Streptomyces	Pseudomonadaceae_Pseudomonas	0.656621	4.47434e-05	0.00746648
Erysipelotrichaceae_Bulleidia	Porphyromonadaceae_Tannerella	0.656507	3.02901e-05	0.00550848
Porphyromonadaceae_Tannerella	Erysipelotrichaceae_Bulleidia	0.656507	5.4627e-05	0.00865776
Micrococcaceae_Micrococcus	Pseudomonadaceae_Pseudomonas	0.656158	7.47989e-06	0.00189115
Pseudomonadaceae_Pseudomonas	Micrococcaceae_Micrococcus	0.656158	1.22592e-05	0.0027914
Lachnospiraceae_Oribacterium	Lachnospiraceae_Butyrivibrio	0.65568	2.32869e-05	0.00450756
Lachnospiraceae_Butyrivibrio	Lachnospiraceae_Oribacterium	0.65568	3.88054e-05	0.0066545
Sphingomonadaceae_Kaistobacter	Moraxellaceae_Acinetobacter	0.655617	0.000125994	0.016684
Moraxellaceae_Acinetobacter	Sphingomonadaceae_Kaistobacter	0.655617	0.000140754	0.0181514
Ruminococcaceae_Ruminococcus	Coriobacteriaceae_Collinsella	0.654972	2.64954e-05	0.00494937
Coriobacteriaceae_Collinsella	Ruminococcaceae_Ruminococcus	0.654972	3.54504e-05	0.0061783
Propionibacteriaceae_Propionibacterium	Geodermatophilaceae_Modestobacter	0.654951	2.16123e-05	0.00430467
Geodermatophilaceae_Modestobacter	Propionibacteriaceae_Propionibacterium	0.654951	2.81454e-05	0.00520204
Coriobacteriaceae_Atopobium	Actinomycetaceae_Actinomyces	0.654727	8.7377e-05	0.0126309
Actinomycetaceae_Actinomyces	Coriobacteriaceae_Atopobium	0.654727	0.000149534	0.0189783
Dietziaceae_Dietzia	Intrasporangiaceae_Serinicoccus	0.654458	2.81212e-05	0.00520256
Intrasporangiaceae_Serinicoccus	Dietziaceae_Dietzia	0.654458	6.66698e-05	0.0101404
Intrasporangiaceae_Terracoccus	Moraxellaceae_Acinetobacter	0.65397	8.61848e-05	0.0124774
Moraxellaceae_Acinetobacter	Intrasporangiaceae_Terracoccus	0.65397	0.000133019	0.0173869
Dermabacteraceae_Brachybacterium	Hyphomicrobiaceae_Devosia	0.653692	2.40471e-05	0.00459918
Hyphomicrobiaceae_Devosia	Dermabacteraceae_Brachybacterium	0.653692	2.5104e-05	0.00474474
Lachnospiraceae_.Ruminococcus.	Methylobacteriaceae_Methylobacterium	0.653675	5.27417e-05	0.00843539
Methylobacteriaceae_Methylobacterium	Lachnospiraceae_.Ruminococcus.	0.653675	6.45699e-05	0.00989927
Dietziaceae_Dietzia	Pseudomonadaceae_Pseudomonas	0.653455	1.83374e-05	0.00378564
Pseudomonadaceae_Pseudomonas	Dietziaceae_Dietzia	0.653455	2.7845e-05	0.0051614
Sphingomonadaceae_Sphingomonas	Pseudomonadaceae_Pseudomonas	0.653374	2.10957e-05	0.00423246
Pseudomonadaceae_Pseudomonas	Sphingomonadaceae_Sphingomonas	0.653374	2.56403e-05	0.00482714
Peptococcaceae_Peptococcus	Veillonellaceae_Selenomonas	0.65323	6.00495e-05	0.00933266
Veillonellaceae_Selenomonas	Peptococcaceae_Peptococcus	0.65323	6.13204e-05	0.00948422
Staphylococcaceae_Jeotgalicoccus	Brevibacteriaceae_Brevibacterium	0.652997	3.48829e-05	0.00610705
Brevibacteriaceae_Brevibacterium	Staphylococcaceae_Jeotgalicoccus	0.652997	5.26671e-05	0.00843047
Microbacteriaceae_Frigoribacterium	Sphingomonadaceae_Kaistobacter	0.652972	1.86797e-05	0.00382755
Sphingomonadaceae_Kaistobacter	Microbacteriaceae_Frigoribacterium	0.652972	2.60739e-05	0.00488011
X.Chromatiaceae._Alishewanella	Rhizobiaceae_Agrobacterium	0.652622	3.93311e-05	0.0067207
Rhizobiaceae_Agrobacterium	X.Chromatiaceae._Alishewanella	0.652622	4.4767e-05	0.00746395
Lachnospiraceae_Oribacterium	Leptotrichiaceae_Leptotrichia	0.652503	3.30763e-05	0.00587089
Leptotrichiaceae_Leptotrichia	Lachnospiraceae_Oribacterium	0.652503	3.97525e-05	0.00678065
Nocardiaceae_Rhodococcus	Microbacteriaceae_Cryobacterium	0.652408	1.72472e-05	0.00360701
Microbacteriaceae_Cryobacterium	Nocardiaceae_Rhodococcus	0.652408	4.96642e-05	0.00807747
Rhizobiaceae_Agrobacterium	Propionibacteriaceae_Propionibacterium	0.65239	2.33696e-05	0.00451903
Propionibacteriaceae_Propionibacterium	Rhizobiaceae_Agrobacterium	0.65239	2.888e-05	0.00530216
Pseudonocardiaceae_Pseudonocardia	Intrasporangiaceae_Janibacter	0.652063	0.000185085	0.0225674
Intrasporangiaceae_Janibacter	Pseudonocardiaceae_Pseudonocardia	0.652063	0.000220502	0.0261242
Staphylococcaceae_Staphylococcus	Moraxellaceae_Acinetobacter	0.652058	4.79989e-05	0.00785977
Moraxellaceae_Acinetobacter	Staphylococcaceae_Staphylococcus	0.652058	6.35985e-05	0.00978152
Intrasporangiaceae_Terracoccus	Geodermatophilaceae_Modestobacter	0.65174	3.04537e-05	0.00552779
Geodermatophilaceae_Modestobacter	Intrasporangiaceae_Terracoccus	0.65174	4.5894e-05	0.0075796
Dermabacteraceae_Brachybacterium	Micrococcaceae_Micrococcus	0.650851	4.11736e-05	0.00699207
Micrococcaceae_Micrococcus	Dermabacteraceae_Brachybacterium	0.650851	4.13358e-05	0.00701342
Propionibacteriaceae_Propionibacterium	Microbacteriaceae_Cryobacterium	0.65072	4.1593e-05	0.00703844
Microbacteriaceae_Cryobacterium	Propionibacteriaceae_Propionibacterium	0.65072	5.12923e-05	0.00827233
Peptococcaceae_Peptococcus	Leptotrichiaceae_Leptotrichia	0.650557	4.53026e-05	0.00752066
Leptotrichiaceae_Leptotrichia	Peptococcaceae_Peptococcus	0.650557	7.94422e-05	0.0117487
Moraxellaceae_Enhydrobacter	Deinococcaceae_Deinococcus	0.650438	1.00638e-05	0.00239646
Deinococcaceae_Deinococcus	Moraxellaceae_Enhydrobacter	0.650438	2.36547e-05	0.00455128
Oxalobacteraceae_Janthinobacterium	Bogoriellaceae_Georgenia	0.650079	6.52844e-05	0.00999289
Bogoriellaceae_Georgenia	Oxalobacteraceae_Janthinobacterium	0.650079	8.61376e-05	0.0124799
Brevibacteriaceae_Brevibacterium	Propionibacteriaceae_Propionibacterium	0.650011	5.93866e-05	0.00925206
Propionibacteriaceae_Propionibacterium	Brevibacteriaceae_Brevibacterium	0.650011	9.80952e-05	0.0137867
Rhodobacteraceae_Paracoccus	Brevibacteriaceae_Brevibacterium	0.649619	2.22162e-05	0.00436619
Brevibacteriaceae_Brevibacterium	Rhodobacteraceae_Paracoccus	0.649619	2.23857e-05	0.00438608
Intrasporangiaceae_Phycicoccus	Moraxellaceae_Enhydrobacter	0.649514	7.43965e-05	0.0111136
Moraxellaceae_Enhydrobacter	Intrasporangiaceae_Phycicoccus	0.649514	0.0001351	0.0175517
Kineosporiaceae_Kineococcus	Rhodobacteraceae_Rubellimicrobium	0.649234	9.65261e-05	0.013656
Rhodobacteraceae_Rubellimicrobium	Kineosporiaceae_Kineococcus	0.649234	0.000117039	0.0158584
Peptococcaceae_Peptococcus	Peptostreptococcaceae_Peptostreptococcus	0.649221	2.67897e-05	0.00499464
Peptostreptococcaceae_Peptostreptococcus	Peptococcaceae_Peptococcus	0.649221	3.98284e-05	0.00678759
Enterobacteriaceae_Klebsiella	Propionibacteriaceae_Propionibacterium	0.649007	4.29798e-05	0.00721599
Propionibacteriaceae_Propionibacterium	Enterobacteriaceae_Klebsiella	0.649007	6.62351e-05	0.0100902
Rhodospirillaceae_Skermanella	Sphingomonadaceae_Kaistobacter	0.649006	2.16463e-05	0.00430699
Sphingomonadaceae_Kaistobacter	Rhodospirillaceae_Skermanella	0.649006	2.17541e-05	0.00431505
Intrasporangiaceae_Phycicoccus	Kineosporiaceae_Kineococcus	0.648684	0.000131708	0.0172389
Kineosporiaceae_Kineococcus	Intrasporangiaceae_Phycicoccus	0.648684	0.000147577	0.0188293
Xanthomonadaceae_Pseudoxanthomonas	Dermabacteraceae_Brachybacterium	0.648482	6.40623e-05	0.00983712
Dermabacteraceae_Brachybacterium	Xanthomonadaceae_Pseudoxanthomonas	0.648482	0.000100282	0.0140633
Rhizobiaceae_Agrobacterium	Sphingomonadaceae_Kaistobacter	0.648456	2.09428e-05	0.00421497
Sphingomonadaceae_Kaistobacter	Rhizobiaceae_Agrobacterium	0.648456	3.88621e-05	0.0066583
Sphingomonadaceae_Kaistobacter	Streptomycetaceae_Streptomyces	0.648134	3.17224e-05	0.0056883
Streptomycetaceae_Streptomyces	Sphingomonadaceae_Kaistobacter	0.648134	4.94138e-05	0.00804355
Nocardiaceae_Rhodococcus	Micrococcaceae_Microbispora	0.647558	6.91559e-05	0.0104442
Micrococcaceae_Microbispora	Nocardiaceae_Rhodococcus	0.647558	0.000124696	0.0165692
Methylobacteriaceae_Methylobacterium	Rhodobacteraceae_Paracoccus	0.647511	1.66276e-05	0.00350409
Rhodobacteraceae_Paracoccus	Methylobacteriaceae_Methylobacterium	0.647511	1.68001e-05	0.00352884
Peptococcaceae_Peptococcus	Cardiobacteriaceae_Cardiobacterium	0.647288	4.19986e-05	0.00706977
Cardiobacteriaceae_Cardiobacterium	Peptococcaceae_Peptococcus	0.647288	5.24445e-05	0.00840182
Aerococcaceae_Aerococcus	Microbacteriaceae_Microbacterium	0.646946	3.27156e-05	0.00583919
Microbacteriaceae_Microbacterium	Aerococcaceae_Aerococcus	0.646946	4.56513e-05	0.00755899
Pseudomonadaceae_Pseudomonas	X.Chromatiaceae._Alishewanella	0.64672	3.06297e-05	0.00554926
X.Chromatiaceae._Alishewanella	Pseudomonadaceae_Pseudomonas	0.64672	3.49678e-05	0.00611634
X.Tissierellaceae._Anaerococcus	Cellulomonadaceae_Demequina	0.646632	5.8961e-05	0.00920065
Cellulomonadaceae_Demequina	X.Tissierellaceae._Anaerococcus	0.646632	6.52155e-05	0.00999028
Lachnospiraceae_Blautia	Methylobacteriaceae_Methylobacterium	0.6466	1.81422e-05	0.00376147
Methylobacteriaceae_Methylobacterium	Lachnospiraceae_Blautia	0.6466	5.9417e-05	0.0092493
Geodermatophilaceae_Modestobacter	Brevibacteriaceae_Brevibacterium	0.646562	5.88703e-05	0.00919394
Brevibacteriaceae_Brevibacterium	Geodermatophilaceae_Modestobacter	0.646562	8.74391e-05	0.012621
Sphingomonadaceae_Sphingomonas	Bacillaceae_Bacillus	0.646489	9.96249e-06	0.00237526
Bacillaceae_Bacillus	Sphingomonadaceae_Sphingomonas	0.646489	1.12341e-05	0.00260107
Staphylococcaceae_Jeotgalicoccus	Cellulomonadaceae_Demequina	0.646308	8.2202e-05	0.0120458
Cellulomonadaceae_Demequina	Staphylococcaceae_Jeotgalicoccus	0.646308	8.51505e-05	0.0123742
Dermabacteraceae_Brachybacterium	Cellulomonadaceae_Demequina	0.646201	2.30082e-05	0.0044626
Cellulomonadaceae_Demequina	Dermabacteraceae_Brachybacterium	0.646201	6.3919e-05	0.00982295
Peptostreptococcaceae_Peptostreptococcus	Tsukamurellaceae_Tsukamurella	0.645797	7.86895e-05	0.0116643
Tsukamurellaceae_Tsukamurella	Peptostreptococcaceae_Peptostreptococcus	0.645797	9.45701e-05	0.0134187
Staphylococcaceae_Staphylococcus	Streptomycetaceae_Streptomyces	0.645678	2.10251e-05	0.0042271
Streptomycetaceae_Streptomyces	Staphylococcaceae_Staphylococcus	0.645678	3.23586e-05	0.00579697
Rhodobacteraceae_Rubellimicrobium	Intrasporangiaceae_Janibacter	0.645496	6.92888e-05	0.0104561
Intrasporangiaceae_Janibacter	Rhodobacteraceae_Rubellimicrobium	0.645496	9.72608e-05	0.0136995
X.Tissierellaceae._WAL_1855D	Nocardiaceae_Rhodococcus	0.645462	8.04469e-05	0.0118699
Nocardiaceae_Rhodococcus	X.Tissierellaceae._WAL_1855D	0.645462	8.52378e-05	0.0123775
Veillonellaceae_Selenomonas	Pasteurellaceae_Aggregatibacter	0.645384	7.5033e-05	0.0111999
Pasteurellaceae_Aggregatibacter	Veillonellaceae_Selenomonas	0.645384	0.000123721	0.0164624
Enterobacteriaceae_Klebsiella	Geodermatophilaceae_Modestobacter	0.645145	1.91292e-05	0.00390303
Geodermatophilaceae_Modestobacter	Enterobacteriaceae_Klebsiella	0.645145	3.48623e-05	0.006109
Veillonellaceae_Megasphaera	Lachnospiraceae_Moryella	0.645041	2.17111e-05	0.00431097
Lachnospiraceae_Moryella	Veillonellaceae_Megasphaera	0.645041	4.70178e-05	0.00773863
Lachnospiraceae_Oribacterium	Flavobacteriaceae_Capnocytophaga	0.644939	2.93794e-05	0.00537334
Flavobacteriaceae_Capnocytophaga	Lachnospiraceae_Oribacterium	0.644939	4.74576e-05	0.00779103
Mycoplasmataceae_Mycoplasma	Dethiosulfovibrionaceae_TG5	0.644469	6.09202e-05	0.00944508
Dethiosulfovibrionaceae_TG5	Mycoplasmataceae_Mycoplasma	0.644469	7.52029e-05	0.0112079
Microbacteriaceae_Microbacterium	X.Exiguobacteraceae._Exiguobacterium	0.644335	1.21814e-05	0.00278027
X.Exiguobacteraceae._Exiguobacterium	Microbacteriaceae_Microbacterium	0.644335	2.19492e-05	0.00433586
Veillonellaceae_Selenomonas	Coriobacteriaceae_Atopobium	0.644049	0.000174545	0.0215277
Coriobacteriaceae_Atopobium	Veillonellaceae_Selenomonas	0.644049	0.000207283	0.0247563
Brevibacteriaceae_Brevibacterium	Moraxellaceae_Enhydrobacter	0.643703	6.61452e-05	0.0100845
Moraxellaceae_Enhydrobacter	Brevibacteriaceae_Brevibacterium	0.643703	6.79278e-05	0.010283
Streptomycetaceae_Streptomyces	Flavobacteriaceae_Flavobacterium	0.64365	4.78924e-05	0.00784901
Flavobacteriaceae_Flavobacterium	Streptomycetaceae_Streptomyces	0.64365	5.37241e-05	0.00853575
Veillonellaceae_Selenomonas	Peptostreptococcaceae_Peptostreptococcus	0.643604	7.5653e-05	0.0112663
Peptostreptococcaceae_Peptostreptococcus	Veillonellaceae_Selenomonas	0.643604	0.00015247	0.0193382
Staphylococcaceae_Staphylococcus	Kineosporiaceae_Kineococcus	0.64351	0.000109624	0.015055
Kineosporiaceae_Kineococcus	Staphylococcaceae_Staphylococcus	0.64351	0.000125932	0.0166873
Veillonellaceae_Dialister	Cardiobacteriaceae_Cardiobacterium	0.643231	3.64992e-05	0.00631531
Cardiobacteriaceae_Cardiobacterium	Veillonellaceae_Dialister	0.643231	4.3351e-05	0.00726564
Moraxellaceae_Enhydrobacter	Sphingomonadaceae_Kaistobacter	0.643221	0.000164608	0.0206195
Sphingomonadaceae_Kaistobacter	Moraxellaceae_Enhydrobacter	0.643221	0.000165213	0.0206683
Sphingomonadaceae_Kaistobacter	Clostridiaceae_Clostridium	0.643174	9.29142e-05	0.0132032
Clostridiaceae_Clostridium	Sphingomonadaceae_Kaistobacter	0.643174	0.000120798	0.0161853
Pseudonocardiaceae_Pseudonocardia	Microbacteriaceae_Microbacterium	0.642113	4.60175e-05	0.00759348
Microbacteriaceae_Microbacterium	Pseudonocardiaceae_Pseudonocardia	0.642113	5.59955e-05	0.00883825
Campylobacteraceae_Campylobacter	Bifidobacteriaceae_Scardovia	0.642094	0.000122037	0.016306
Bifidobacteriaceae_Scardovia	Campylobacteraceae_Campylobacter	0.642094	0.000133806	0.0174424
X.Tissierellaceae._Peptoniphilus	Sphingomonadaceae_Kaistobacter	0.641657	1.85641e-05	0.00381199
Sphingomonadaceae_Kaistobacter	X.Tissierellaceae._Peptoniphilus	0.641657	3.29879e-05	0.00586603
Micrococcaceae_Micrococcus	Intrasporangiaceae_Janibacter	0.641584	1.07724e-05	0.00251844
Intrasporangiaceae_Janibacter	Micrococcaceae_Micrococcus	0.641584	1.49079e-05	0.00324476
Geodermatophilaceae_Modestobacter	Sphingomonadaceae_Kaistobacter	0.641232	8.23964e-05	0.0120651
Sphingomonadaceae_Kaistobacter	Geodermatophilaceae_Modestobacter	0.641232	0.000104092	0.0144292
Sphingomonadaceae_Sphingomonas	Intrasporangiaceae_Serinicoccus	0.640725	6.56698e-05	0.01002
Intrasporangiaceae_Serinicoccus	Sphingomonadaceae_Sphingomonas	0.640725	8.32709e-05	0.0121561
Cardiobacteriaceae_Cardiobacterium	Erysipelotrichaceae_Bulleidia	0.640561	0.000109821	0.0150714
Erysipelotrichaceae_Bulleidia	Cardiobacteriaceae_Cardiobacterium	0.640561	0.000119429	0.0160467
Microbacteriaceae_Cryobacterium	Kineosporiaceae_Kineococcus	0.640482	0.000148565	0.0189177
Kineosporiaceae_Kineococcus	Microbacteriaceae_Cryobacterium	0.640482	0.000195041	0.0235573
Geodermatophilaceae_Geodermatophilus	Pseudonocardiaceae_Pseudonocardia	0.640431	0.000166373	0.0207863
Pseudonocardiaceae_Pseudonocardia	Geodermatophilaceae_Geodermatophilus	0.640431	0.000346753	0.0368806
Propionibacteriaceae_Propionibacterium	Dietziaceae_Dietzia	0.63969	3.44255e-05	0.00604899
Dietziaceae_Dietzia	Propionibacteriaceae_Propionibacterium	0.63969	4.88169e-05	0.0079666
Propionibacteriaceae_Propionibacterium	Hyphomicrobiaceae_Devosia	0.639266	1.27744e-05	0.00285797
Hyphomicrobiaceae_Devosia	Propionibacteriaceae_Propionibacterium	0.639266	2.81779e-05	0.00520305
Staphylococcaceae_Staphylococcus	Enterobacteriaceae_Klebsiella	0.63897	6.01013e-05	0.00933317
Enterobacteriaceae_Klebsiella	Staphylococcaceae_Staphylococcus	0.63897	6.54694e-05	0.0100132
Hyphomicrobiaceae_Devosia	Methylobacteriaceae_Methylobacterium	0.638721	5.00007e-05	0.00811847
Methylobacteriaceae_Methylobacterium	Hyphomicrobiaceae_Devosia	0.638721	5.11021e-05	0.00826244
Geodermatophilaceae_Modestobacter	Caulobacteraceae_Phenylobacterium	0.638579	0.000261136	0.0296249
Caulobacteraceae_Phenylobacterium	Geodermatophilaceae_Modestobacter	0.638579	0.000448793	0.0453519
Nocardiaceae_Rhodococcus	Sphingomonadaceae_Sphingomonas	0.638073	5.52514e-05	0.00874951
Sphingomonadaceae_Sphingomonas	Nocardiaceae_Rhodococcus	0.638073	7.13138e-05	0.0107364
Staphylococcaceae_Jeotgalicoccus	Bogoriellaceae_Georgenia	0.637694	0.000128055	0.0168756
Bogoriellaceae_Georgenia	Staphylococcaceae_Jeotgalicoccus	0.637694	0.0002429	0.0280691
Dermabacteraceae_Brachybacterium	X.Tissierellaceae._Peptoniphilus	0.63743	4.55899e-05	0.00755532
X.Tissierellaceae._Peptoniphilus	Dermabacteraceae_Brachybacterium	0.63743	7.3744e-05	0.0110246
Pasteurellaceae_Haemophilus	Pasteurellaceae_Actinobacillus	0.637375	0.0001413	0.0182096
Pasteurellaceae_Actinobacillus	Pasteurellaceae_Haemophilus	0.637375	0.000144832	0.0185529
Methylobacteriaceae_Methylobacterium	Aerococcaceae_Aerococcus	0.637362	2.27049e-05	0.00441713
Aerococcaceae_Aerococcus	Methylobacteriaceae_Methylobacterium	0.637362	2.28329e-05	0.00443754
Bacillaceae_Bacillus	Kineosporiaceae_Kineococcus	0.636815	2.69127e-05	0.00501271
Kineosporiaceae_Kineococcus	Bacillaceae_Bacillus	0.636815	5.15038e-05	0.00829949
Peptostreptococcaceae_Filifactor	Veillonellaceae_Selenomonas	0.636749	6.72265e-05	0.0101928
Veillonellaceae_Selenomonas	Peptostreptococcaceae_Filifactor	0.636749	0.000201316	0.0242089
Nocardiaceae_Rhodococcus	Kineosporiaceae_Kineococcus	0.636688	5.11976e-05	0.00827093
Kineosporiaceae_Kineococcus	Nocardiaceae_Rhodococcus	0.636688	0.000112927	0.0153879
Clostridiaceae_Clostridium	X.Exiguobacteraceae._Exiguobacterium	0.636504	8.33631e-05	0.0121603
X.Exiguobacteraceae._Exiguobacterium	Clostridiaceae_Clostridium	0.636504	8.4879e-05	0.012344
Aerococcaceae_Aerococcus	Bacillaceae_Bacillus	0.63616	4.17402e-05	0.00705714
Bacillaceae_Bacillus	Aerococcaceae_Aerococcus	0.63616	5.30352e-05	0.00846826
Intrasporangiaceae_Serinicoccus	X.Exiguobacteraceae._Exiguobacterium	0.636112	5.80803e-05	0.00909272
X.Exiguobacteraceae._Exiguobacterium	Intrasporangiaceae_Serinicoccus	0.636112	0.00012151	0.0162581
Aerococcaceae_Aerococcus	Rhodobacteraceae_Paracoccus	0.635739	3.11497e-05	0.00560651
Rhodobacteraceae_Paracoccus	Aerococcaceae_Aerococcus	0.635739	7.86244e-05	0.0116636
X.Paraprevotellaceae._.Prevotella.	Actinomycetaceae_Actinomyces	0.635595	9.48451e-05	0.0134379
Actinomycetaceae_Actinomyces	X.Paraprevotellaceae._.Prevotella.	0.635595	0.0001206	0.0161701
Intrasporangiaceae_Phycicoccus	Geodermatophilaceae_Geodermatophilus	0.635248	0.000133221	0.0173897
Geodermatophilaceae_Geodermatophilus	Intrasporangiaceae_Phycicoccus	0.635248	0.00021629	0.0256885
Lachnospiraceae_.Ruminococcus.	Pseudomonadaceae_Pseudomonas	0.63515	0.000141554	0.01823
Pseudomonadaceae_Pseudomonas	Lachnospiraceae_.Ruminococcus.	0.63515	0.000143276	0.0184026
Campylobacteraceae_Campylobacter	Coriobacteriaceae_Slackia	0.635106	5.57947e-05	0.00882103
Coriobacteriaceae_Slackia	Campylobacteraceae_Campylobacter	0.635106	7.70953e-05	0.0114456
Nocardiaceae_Nocardia	Propionibacteriaceae_Propionibacterium	0.634098	3.13944e-05	0.00564
Propionibacteriaceae_Propionibacterium	Nocardiaceae_Nocardia	0.634098	7.16593e-05	0.01078
Moraxellaceae_Acinetobacter	Pseudomonadaceae_Pseudomonas	0.633815	4.73727e-05	0.00779039
Pseudomonadaceae_Pseudomonas	Moraxellaceae_Acinetobacter	0.633815	5.22373e-05	0.00838259
Nocardiaceae_Rhodococcus	Enterobacteriaceae_Klebsiella	0.633537	6.33212e-05	0.00975446
Enterobacteriaceae_Klebsiella	Nocardiaceae_Rhodococcus	0.633537	0.000114885	0.0156105
Caulobacteraceae_Phenylobacterium	Intrasporangiaceae_Janibacter	0.633382	0.00033752	0.0361182
Intrasporangiaceae_Janibacter	Caulobacteraceae_Phenylobacterium	0.633382	0.00041492	0.0424191
Pasteurellaceae_Aggregatibacter	Actinomycetaceae_Actinomyces	0.63337	5.34395e-05	0.00849755
Actinomycetaceae_Actinomyces	Pasteurellaceae_Aggregatibacter	0.63337	6.66776e-05	0.0101336
Staphylococcaceae_Staphylococcus	Pseudomonadaceae_Pseudomonas	0.63337	0.000110591	0.0151662
Pseudomonadaceae_Pseudomonas	Staphylococcaceae_Staphylococcus	0.63337	0.000212465	0.025281
Intrasporangiaceae_Janibacter	Moraxellaceae_Acinetobacter	0.633002	2.37246e-05	0.00456018
Moraxellaceae_Acinetobacter	Intrasporangiaceae_Janibacter	0.633002	4.00952e-05	0.00682098
Intrasporangiaceae_Serinicoccus	Microbacteriaceae_Frigoribacterium	0.632668	5.76054e-05	0.00903306
Microbacteriaceae_Frigoribacterium	Intrasporangiaceae_Serinicoccus	0.632668	6.32456e-05	0.00975062
Methylobacteriaceae_Methylobacterium	Clostridiaceae_Clostridium	0.63246	4.18807e-05	0.00706847
Clostridiaceae_Clostridium	Methylobacteriaceae_Methylobacterium	0.63246	4.81446e-05	0.00787693
Propionibacteriaceae_Propionibacterium	Cellulomonadaceae_Demequina	0.632452	5.22818e-05	0.00838275
Cellulomonadaceae_Demequina	Propionibacteriaceae_Propionibacterium	0.632452	6.77662e-05	0.0102666
Flavobacteriaceae_Capnocytophaga	Actinomycetaceae_Actinomyces	0.632036	4.69191e-05	0.00772899
Actinomycetaceae_Actinomyces	Flavobacteriaceae_Capnocytophaga	0.632036	8.94018e-05	0.0128368
Ruminococcaceae_Faecalibacterium	Lachnospiraceae_.Ruminococcus.	0.632036	0.000118453	0.0159936
Lachnospiraceae_.Ruminococcus.	Ruminococcaceae_Faecalibacterium	0.632036	0.000174837	0.0215499
X.Tissierellaceae._Peptoniphilus	Rhodobacteraceae_Paracoccus	0.63198	1.82662e-05	0.00377904
Rhodobacteraceae_Paracoccus	X.Tissierellaceae._Peptoniphilus	0.63198	4.06762e-05	0.00691371
Xanthomonadaceae_Pseudoxanthomonas	Sphingomonadaceae_Sphingomonas	0.631825	0.000159704	0.020123
Sphingomonadaceae_Sphingomonas	Xanthomonadaceae_Pseudoxanthomonas	0.631825	0.000165968	0.0207492
Intrasporangiaceae_Serinicoccus	Pseudonocardiaceae_Pseudonocardia	0.63164	8.76362e-05	0.0126399
Pseudonocardiaceae_Pseudonocardia	Intrasporangiaceae_Serinicoccus	0.63164	0.000105859	0.0146215
Micrococcaceae_Microbispora	Comamonadaceae_Tepidimonas	0.63143	0.000104614	0.0144911
Comamonadaceae_Tepidimonas	Micrococcaceae_Microbispora	0.63143	0.000130364	0.0171212
Staphylococcaceae_Jeotgalicoccus	Microbacteriaceae_Frigoribacterium	0.631426	9.12546e-05	0.0130251
Microbacteriaceae_Frigoribacterium	Staphylococcaceae_Jeotgalicoccus	0.631426	0.000112076	0.0153045
Cellulomonadaceae_Demequina	Aerococcaceae_Aerococcus	0.631144	0.000126624	0.0167214
Aerococcaceae_Aerococcus	Cellulomonadaceae_Demequina	0.631144	0.000319989	0.0347055
Dermabacteraceae_Brachybacterium	Sphingomonadaceae_Kaistobacter	0.630614	8.04989e-05	0.0118685
Sphingomonadaceae_Kaistobacter	Dermabacteraceae_Brachybacterium	0.630614	8.08896e-05	0.0118988
Dermabacteraceae_Brachybacterium	Geodermatophilaceae_Geodermatophilus	0.630347	3.80353e-05	0.0065341
Geodermatophilaceae_Geodermatophilus	Dermabacteraceae_Brachybacterium	0.630347	5.798e-05	0.0090844
X.Tissierellaceae._Peptoniphilus	Methylobacteriaceae_Methylobacterium	0.630291	3.55257e-05	0.00618021
Methylobacteriaceae_Methylobacterium	X.Tissierellaceae._Peptoniphilus	0.630291	5.60015e-05	0.00883194
Intrasporangiaceae_Janibacter	Nocardiaceae_Rhodococcus	0.629833	2.41552e-05	0.00461069
Nocardiaceae_Rhodococcus	Intrasporangiaceae_Janibacter	0.629833	3.70143e-05	0.0063815
Actinomycetaceae_Actinomyces	Lachnospiraceae_Catonella	0.629811	0.000107747	0.0148609
Lachnospiraceae_Catonella	Actinomycetaceae_Actinomyces	0.629811	0.000112965	0.0153822
Cellulomonadaceae_Demequina	Staphylococcaceae_Staphylococcus	0.629708	0.000122333	0.0163341
Staphylococcaceae_Staphylococcus	Cellulomonadaceae_Demequina	0.629708	0.000137355	0.0178326
Rhodobacteraceae_Paracoccus	X.Tissierellaceae._Anaerococcus	0.629456	8.7131e-05	0.0126048
X.Tissierellaceae._Anaerococcus	Rhodobacteraceae_Paracoccus	0.629456	8.7433e-05	0.0126295
Porphyromonadaceae_Tannerella	Flavobacteriaceae_Capnocytophaga	0.629366	6.64299e-05	0.0101119
Flavobacteriaceae_Capnocytophaga	Porphyromonadaceae_Tannerella	0.629366	8.01794e-05	0.0118396
Bogoriellaceae_Georgenia	Cellulomonadaceae_Demequina	0.629129	0.000172762	0.0214177
Cellulomonadaceae_Demequina	Bogoriellaceae_Georgenia	0.629129	0.000278917	0.0310562
Clostridiaceae_Clostridium	Rhodobacteraceae_Paracoccus	0.628916	9.26825e-05	0.01318
Rhodobacteraceae_Paracoccus	Clostridiaceae_Clostridium	0.628916	0.000139648	0.0180571
Microbacteriaceae_Frigoribacterium	Pseudomonadaceae_Pseudomonas	0.628824	0.000237695	0.0276672
Pseudomonadaceae_Pseudomonas	Microbacteriaceae_Frigoribacterium	0.628824	0.000280337	0.0311782
Aerococcaceae_Aerococcus	Intrasporangiaceae_Serinicoccus	0.628622	6.71157e-05	0.0101841
Intrasporangiaceae_Serinicoccus	Aerococcaceae_Aerococcus	0.628622	9.71176e-05	0.0136893
Coriobacteriaceae_Slackia	Neisseriaceae_Eikenella	0.628252	3.42273e-05	0.00603069
Neisseriaceae_Eikenella	Coriobacteriaceae_Slackia	0.628252	8.19213e-05	0.0120138
Pseudonocardiaceae_Pseudonocardia	Enterobacteriaceae_Klebsiella	0.627701	0.000114747	0.0156027
Enterobacteriaceae_Klebsiella	Pseudonocardiaceae_Pseudonocardia	0.627701	0.00014895	0.0189542
Rhodobacteraceae_Rubellimicrobium	Intrasporangiaceae_Phycicoccus	0.627484	0.000182824	0.02232
Intrasporangiaceae_Phycicoccus	Rhodobacteraceae_Rubellimicrobium	0.627484	0.000214672	0.0255278
Sphingomonadaceae_Sphingobium	Xanthomonadaceae_Pseudoxanthomonas	0.62684	0.000206111	0.0246775
Xanthomonadaceae_Pseudoxanthomonas	Sphingomonadaceae_Sphingobium	0.62684	0.000220343	0.0261214
Corynebacteriaceae_Corynebacterium	Sphingomonadaceae_Sphingomonas	0.626816	6.6927e-05	0.0101634
Sphingomonadaceae_Sphingomonas	Corynebacteriaceae_Corynebacterium	0.626816	0.000102931	0.0143511
Pseudonocardiaceae_Pseudonocardia	Rhodobacteraceae_Paracoccus	0.626485	4.8817e-05	0.00795986
Rhodobacteraceae_Paracoccus	Pseudonocardiaceae_Pseudonocardia	0.626485	5.61654e-05	0.00883607
Staphylococcaceae_Jeotgalicoccus	Moraxellaceae_Enhydrobacter	0.626383	0.000128821	0.0169649
Moraxellaceae_Enhydrobacter	Staphylococcaceae_Jeotgalicoccus	0.626383	0.000145774	0.0186363
Propionibacteriaceae_Propionibacterium	Comamonadaceae_Comamonas	0.626057	8.14972e-05	0.011979
Comamonadaceae_Comamonas	Propionibacteriaceae_Propionibacterium	0.626057	8.27053e-05	0.0121011
Intrasporangiaceae_Terracoccus	X.Tissierellaceae._Peptoniphilus	0.625951	4.29828e-05	0.00721021
X.Tissierellaceae._Peptoniphilus	Intrasporangiaceae_Terracoccus	0.625951	5.9572e-05	0.00926593
Pseudomonadaceae_Pseudomonas	Brevibacteriaceae_Brevibacterium	0.625876	0.000180756	0.0221236
Brevibacteriaceae_Brevibacterium	Pseudomonadaceae_Pseudomonas	0.625876	0.000220771	0.0261239
Staphylococcaceae_Jeotgalicoccus	Micrococcaceae_Kocuria	0.625534	8.17004e-05	0.0119997
Micrococcaceae_Kocuria	Staphylococcaceae_Jeotgalicoccus	0.625534	0.000160689	0.0202206
Brevibacteriaceae_Brevibacterium	X.Chromatiaceae._Alishewanella	0.625424	3.94193e-05	0.00672979
X.Chromatiaceae._Alishewanella	Brevibacteriaceae_Brevibacterium	0.625424	0.000117125	0.0158589
Rhodobacteraceae_Paracoccus	Micrococcaceae_Kocuria	0.625352	0.000273301	0.0306258
Micrococcaceae_Kocuria	Rhodobacteraceae_Paracoccus	0.625352	0.000280992	0.031233
Peptostreptococcaceae_Peptostreptococcus	Flavobacteriaceae_Capnocytophaga	0.624917	0.000131133	0.0171754
Flavobacteriaceae_Capnocytophaga	Peptostreptococcaceae_Peptostreptococcus	0.624917	0.000179885	0.0220591
Microbacteriaceae_Microbacterium	Pseudomonadaceae_Pseudomonas	0.624528	3.08839e-05	0.00557432
Pseudomonadaceae_Pseudomonas	Microbacteriaceae_Microbacterium	0.624528	0.00011867	0.0159781
Cellulomonadaceae_Actinotalea	Bogoriellaceae_Georgenia	0.62449	0.000145527	0.0186171
Bogoriellaceae_Georgenia	Cellulomonadaceae_Actinotalea	0.62449	0.000245871	0.0283275
Rhodobacteraceae_Rubellimicrobium	Microbacteriaceae_Microbacterium	0.624078	0.00010293	0.0143613
Microbacteriaceae_Microbacterium	Rhodobacteraceae_Rubellimicrobium	0.624078	0.000194794	0.0235423
Lachnospiraceae_Oribacterium	Veillonellaceae_Dialister	0.624027	0.000143272	0.0184144
Veillonellaceae_Dialister	Lachnospiraceae_Oribacterium	0.624027	0.000190095	0.0230468
Neisseriaceae_Eikenella	Leptotrichiaceae_Leptotrichia	0.623921	8.59274e-05	0.0124588
Leptotrichiaceae_Leptotrichia	Neisseriaceae_Eikenella	0.623921	0.000111088	0.0152127
X.Chromatiaceae._Rheinheimera	Microbacteriaceae_Cryobacterium	0.623641	0.000126636	0.0167116
Microbacteriaceae_Cryobacterium	X.Chromatiaceae._Rheinheimera	0.623641	0.000238381	0.0277135
Brevibacteriaceae_Brevibacterium	Sphingomonadaceae_Sphingomonas	0.62358	0.000242527	0.0280767
Sphingomonadaceae_Sphingomonas	Brevibacteriaceae_Brevibacterium	0.62358	0.00033216	0.0356637
Lachnospiraceae_.Ruminococcus.	X.Exiguobacteraceae._Exiguobacterium	0.623507	9.12533e-05	0.0130346
X.Exiguobacteraceae._Exiguobacterium	Lachnospiraceae_.Ruminococcus.	0.623507	9.55591e-05	0.0135291
Lachnospiraceae_.Ruminococcus.	Clostridiaceae_Clostridium	0.623473	4.85378e-05	0.00793451
Clostridiaceae_Clostridium	Lachnospiraceae_.Ruminococcus.	0.623473	7.5921e-05	0.0112974
Intrasporangiaceae_Serinicoccus	Sphingomonadaceae_Kaistobacter	0.623001	0.000201622	0.0242154
Sphingomonadaceae_Kaistobacter	Intrasporangiaceae_Serinicoccus	0.623001	0.000225283	0.0266087
Cardiobacteriaceae_Cardiobacterium	Veillonellaceae_Veillonella	0.622761	0.000234683	0.0273994
Veillonellaceae_Veillonella	Cardiobacteriaceae_Cardiobacterium	0.622761	0.000313771	0.0341852
Methylobacteriaceae_Methylobacterium	Tsukamurellaceae_Tsukamurella	0.622502	9.47352e-05	0.0134322
Tsukamurellaceae_Tsukamurella	Methylobacteriaceae_Methylobacterium	0.622502	0.000134885	0.0175356
Dietziaceae_Dietzia	Pseudonocardiaceae_Pseudonocardia	0.622473	0.000283008	0.0313484
Pseudonocardiaceae_Pseudonocardia	Dietziaceae_Dietzia	0.622473	0.000437084	0.0443317
Propionibacteriaceae_Propionibacterium	Rhodospirillaceae_Skermanella	0.622429	9.66058e-05	0.0136572
Rhodospirillaceae_Skermanella	Propionibacteriaceae_Propionibacterium	0.622429	0.00010357	0.0144192
Staphylococcaceae_Jeotgalicoccus	X.Tissierellaceae._Finegoldia	0.622171	0.00024707	0.0284146
X.Tissierellaceae._Finegoldia	Staphylococcaceae_Jeotgalicoccus	0.622171	0.000349297	0.0370897
Hyphomicrobiaceae_Devosia	Bogoriellaceae_Georgenia	0.622039	0.000104045	0.0144436
Bogoriellaceae_Georgenia	Hyphomicrobiaceae_Devosia	0.622039	0.000134251	0.0174885
X.Tissierellaceae._WAL_1855D	Rhizobiaceae_Agrobacterium	0.621928	0.000133438	0.0174062
Rhizobiaceae_Agrobacterium	X.Tissierellaceae._WAL_1855D	0.621928	0.000264028	0.0299002
Enterobacteriaceae_Citrobacter	Geodermatophilaceae_Modestobacter	0.621457	0.000207079	0.0247472
Geodermatophilaceae_Modestobacter	Enterobacteriaceae_Citrobacter	0.621457	0.000281962	0.0312866
Veillonellaceae_Dialister	Bifidobacteriaceae_Bifidobacterium	0.621357	5.41836e-05	0.00859455
Bifidobacteriaceae_Bifidobacterium	Veillonellaceae_Dialister	0.621357	8.18243e-05	0.0120087
Dietziaceae_Dietzia	Moraxellaceae_Acinetobacter	0.621338	0.000144711	0.0185497
Moraxellaceae_Acinetobacter	Dietziaceae_Dietzia	0.621338	0.000201827	0.024225
Xanthomonadaceae_Pseudoxanthomonas	Moraxellaceae_Enhydrobacter	0.621222	6.03818e-05	0.00936916
Moraxellaceae_Enhydrobacter	Xanthomonadaceae_Pseudoxanthomonas	0.621222	0.000102423	0.0143114
Kineosporiaceae_Kineococcus	Micrococcaceae_Micrococcus	0.621125	0.000102317	0.0143069
Micrococcaceae_Micrococcus	Kineosporiaceae_Kineococcus	0.621125	0.000122891	0.0163746
Enterobacteriaceae_Klebsiella	Sphingomonadaceae_Sphingomonas	0.621057	8.5817e-05	0.0124522
Sphingomonadaceae_Sphingomonas	Enterobacteriaceae_Klebsiella	0.621057	0.000103416	0.0144082
Porphyromonadaceae_Porphyromonas	Erysipelotrichaceae_Bulleidia	0.620912	8.45123e-05	0.0123
Erysipelotrichaceae_Bulleidia	Porphyromonadaceae_Porphyromonas	0.620912	8.79e-05	0.012659
Cellulomonadaceae_Demequina	Micrococcaceae_Kocuria	0.620386	0.0001061	0.0146443
Micrococcaceae_Kocuria	Cellulomonadaceae_Demequina	0.620386	0.000148042	0.0188762
Pseudomonadaceae_Pseudomonas	X.Tissierellaceae._WAL_1855D	0.620334	0.000126138	0.0166801
X.Tissierellaceae._WAL_1855D	Pseudomonadaceae_Pseudomonas	0.620334	0.000149195	0.0189602
Sphingomonadaceae_Kaistobacter	Micrococcaceae_Microbispora	0.620298	0.000127955	0.016874
Micrococcaceae_Microbispora	Sphingomonadaceae_Kaistobacter	0.620298	0.000255035	0.0290872
Coriobacteriaceae_Slackia	X.Paraprevotellaceae._.Prevotella.	0.620059	0.00013871	0.0179478
X.Paraprevotellaceae._.Prevotella.	Coriobacteriaceae_Slackia	0.620059	0.000140383	0.0181278
Rhodobacteraceae_Paracoccus	Moraxellaceae_Enhydrobacter	0.619951	0.000248827	0.0285484
Moraxellaceae_Enhydrobacter	Rhodobacteraceae_Paracoccus	0.619951	0.000276528	0.0308795
Streptomycetaceae_Streptomyces	X.Exiguobacteraceae._Exiguobacterium	0.619836	5.33395e-05	0.00849569
X.Exiguobacteraceae._Exiguobacterium	Streptomycetaceae_Streptomyces	0.619836	9.01763e-05	0.0129191
Fusobacteriaceae_Fusobacterium	Veillonellaceae_Veillonella	0.619577	0.000164767	0.0206259
Veillonellaceae_Veillonella	Fusobacteriaceae_Fusobacterium	0.619577	0.000247316	0.0284258
Sphingomonadaceae_Kaistobacter	Microbacteriaceae_Cryobacterium	0.61951	9.19992e-05	0.0131119
Microbacteriaceae_Cryobacterium	Sphingomonadaceae_Kaistobacter	0.61951	0.000103668	0.0144225
Micrococcaceae_Micrococcus	Moraxellaceae_Acinetobacter	0.619444	0.000262428	0.0297365
Moraxellaceae_Acinetobacter	Micrococcaceae_Micrococcus	0.619444	0.000324922	0.035102
Methylobacteriaceae_Methylobacterium	Flavobacteriaceae_Flavobacterium	0.619371	0.00018912	0.0229431
Flavobacteriaceae_Flavobacterium	Methylobacteriaceae_Methylobacterium	0.619371	0.000211166	0.025142
Aerococcaceae_Aerococcus	Rhodobacteraceae_Rubellimicrobium	0.619154	0.000210862	0.0251213
Rhodobacteraceae_Rubellimicrobium	Aerococcaceae_Aerococcus	0.619154	0.000233744	0.027323
Micrococcaceae_Micrococcus	Comamonadaceae_Tepidimonas	0.619052	0.000105621	0.0145992
Comamonadaceae_Tepidimonas	Micrococcaceae_Micrococcus	0.619052	0.000125554	0.0166601
Hyphomicrobiaceae_Devosia	Rhodobacteraceae_Paracoccus	0.618989	5.67425e-05	0.00891956
Rhodobacteraceae_Paracoccus	Hyphomicrobiaceae_Devosia	0.618989	5.75203e-05	0.00902707
Lachnospiraceae_Oribacterium	Lachnospiraceae_Catonella	0.618687	7.04643e-05	0.0106252
Lachnospiraceae_Catonella	Lachnospiraceae_Oribacterium	0.618687	7.22755e-05	0.0108472
Enterobacteriaceae_Klebsiella	Clostridiaceae_Clostridium	0.618195	0.00025125	0.0287921
Clostridiaceae_Clostridium	Enterobacteriaceae_Klebsiella	0.618195	0.000299527	0.0328566
X.Tissierellaceae._WAL_1855D	Intrasporangiaceae_Terracoccus	0.617895	0.00012929	0.017015
Intrasporangiaceae_Terracoccus	X.Tissierellaceae._WAL_1855D	0.617895	0.00035697	0.0376757
Geodermatophilaceae_Modestobacter	Rhodobacteraceae_Paracoccus	0.617704	7.65189e-05	0.0113776
Rhodobacteraceae_Paracoccus	Geodermatophilaceae_Modestobacter	0.617704	9.00451e-05	0.0129099
X.Tissierellaceae._Finegoldia	X.Chromatiaceae._Alishewanella	0.617169	0.000365191	0.0383122
Bacillaceae_Bacillus	Intrasporangiaceae_Terracoccus	0.61714	7.31665e-05	0.0109553
Intrasporangiaceae_Terracoccus	Bacillaceae_Bacillus	0.61714	0.000207332	0.0247468
Enterobacteriaceae_Klebsiella	Microbacteriaceae_Frigoribacterium	0.617068	9.2041e-05	0.0131082
Microbacteriaceae_Frigoribacterium	Enterobacteriaceae_Klebsiella	0.617068	9.67285e-05	0.0136645
Lachnospiraceae_Lachnospira	Lachnospiraceae_Blautia	0.616996	0.000103862	0.014439
Lachnospiraceae_Blautia	Lachnospiraceae_Lachnospira	0.616996	0.000156038	0.0197516
Hyphomicrobiaceae_Devosia	Geodermatophilaceae_Modestobacter	0.61681	0.000230159	0.0269859
Geodermatophilaceae_Modestobacter	Hyphomicrobiaceae_Devosia	0.61681	0.000295162	0.0324148
Lactobacillaceae_Lactobacillus	Lachnospiraceae_.Ruminococcus.	0.616501	0.00017268	0.0214213
Lachnospiraceae_.Ruminococcus.	Lactobacillaceae_Lactobacillus	0.616501	0.00017401	0.0215308
X.Tissierellaceae._Parvimonas	X.Paraprevotellaceae._.Prevotella.	0.616309	0.000199075	0.0239543
X.Paraprevotellaceae._.Prevotella.	X.Tissierellaceae._Parvimonas	0.616309	0.000340251	0.0363095
Nocardiaceae_Nocardia	Dietziaceae_Dietzia	0.616218	0.000108926	0.0150021
Dietziaceae_Dietzia	Nocardiaceae_Nocardia	0.616218	0.000185958	0.0226594
Mycoplasmataceae_Mycoplasma	Coriobacteriaceae_Slackia	0.616038	0.000121567	0.0162544
Coriobacteriaceae_Slackia	Mycoplasmataceae_Mycoplasma	0.616038	0.000138698	0.0179585
Dermabacteraceae_Brachybacterium	Staphylococcaceae_Staphylococcus	0.615792	0.000349414	0.0370816
Staphylococcaceae_Staphylococcus	Dermabacteraceae_Brachybacterium	0.615792	0.000359305	0.0378184
Carnobacteriaceae_Granulicatella	Dethiosulfovibrionaceae_TG5	0.615609	0.000100509	0.0140847
Dethiosulfovibrionaceae_TG5	Carnobacteriaceae_Granulicatella	0.615609	0.000164389	0.0206054
Actinomycetaceae_Actinomyces	Bifidobacteriaceae_Scardovia	0.615591	0.000340401	0.0363054
Intrasporangiaceae_Phycicoccus	Propionibacteriaceae_Propionibacterium	0.615504	0.000149324	0.0189642
Propionibacteriaceae_Propionibacterium	Intrasporangiaceae_Phycicoccus	0.615504	0.000178438	0.0219376
X.Tissierellaceae._Peptoniphilus	Hyphomicrobiaceae_Devosia	0.61548	7.28692e-05	0.0109193
Hyphomicrobiaceae_Devosia	X.Tissierellaceae._Peptoniphilus	0.61548	0.000134253	0.0174769
Methylobacteriaceae_Methylobacterium	Moraxellaceae_Acinetobacter	0.615368	0.000174051	0.0215221
Moraxellaceae_Acinetobacter	Methylobacteriaceae_Methylobacterium	0.615368	0.000268518	0.0303194
Hyphomicrobiaceae_Devosia	Intrasporangiaceae_Serinicoccus	0.615328	0.000288179	0.0317749
Intrasporangiaceae_Serinicoccus	Hyphomicrobiaceae_Devosia	0.615328	0.00039337	0.0404956
Intrasporangiaceae_Phycicoccus	Micrococcaceae_Microbispora	0.615286	0.000229428	0.0269166
Micrococcaceae_Microbispora	Intrasporangiaceae_Phycicoccus	0.615286	0.000317182	0.0344594
Cellulomonadaceae_Actinotalea	Hyphomicrobiaceae_Devosia	0.614698	0.000138242	0.0179235
Hyphomicrobiaceae_Devosia	Cellulomonadaceae_Actinotalea	0.614698	0.000143594	0.0184311
Carnobacteriaceae_Granulicatella	Peptostreptococcaceae_Filifactor	0.614477	9.41964e-05	0.0133756
Peptostreptococcaceae_Filifactor	Carnobacteriaceae_Granulicatella	0.614477	0.00011189	0.0153008
Lachnospiraceae_Oribacterium	Actinomycetaceae_Actinomyces	0.614238	0.000232641	0.0272271
Actinomycetaceae_Actinomyces	Lachnospiraceae_Oribacterium	0.614238	0.000273946	0.0306802
X.Exiguobacteraceae._Exiguobacterium	Microbacteriaceae_Cryobacterium	0.614153	0.000124046	0.0164941
Microbacteriaceae_Cryobacterium	X.Exiguobacteraceae._Exiguobacterium	0.614153	0.000124743	0.0165639
Intrasporangiaceae_Janibacter	Cellulomonadaceae_Actinotalea	0.614051	9.92771e-05	0.0139325
Cellulomonadaceae_Actinotalea	Intrasporangiaceae_Janibacter	0.614051	0.000251453	0.028781
Xanthomonadaceae_Pseudoxanthomonas	Aerococcaceae_Aerococcus	0.613949	0.000355505	0.0375623
Aerococcaceae_Aerococcus	Xanthomonadaceae_Pseudoxanthomonas	0.613949	0.000368674	0.0385515
Bacillaceae_Bacillus	Lachnospiraceae_.Ruminococcus.	0.613793	0.000325131	0.0351049
Lachnospiraceae_.Ruminococcus.	Bacillaceae_Bacillus	0.613793	0.000337329	0.0361179
X.Tissierellaceae._Anaerococcus	Clostridiaceae_Clostridium	0.613723	0.000164187	0.0205935
Clostridiaceae_Clostridium	X.Tissierellaceae._Anaerococcus	0.613723	0.000251443	0.028797
X.Exiguobacteraceae._Exiguobacterium	Bifidobacteriaceae_Bifidobacterium	0.613585	7.6842e-05	0.0114168
Bifidobacteriaceae_Bifidobacterium	X.Exiguobacteraceae._Exiguobacterium	0.613585	0.000117885	0.0159506
Aerococcaceae_Aerococcus	Rhodospirillaceae_Skermanella	0.613452	0.000343743	0.036601
Rhodospirillaceae_Skermanella	Aerococcaceae_Aerococcus	0.613452	0.000374421	0.0390252
Moraxellaceae_Enhydrobacter	Dermabacteraceae_Brachybacterium	0.613243	0.000255301	0.0291003
Dermabacteraceae_Brachybacterium	Moraxellaceae_Enhydrobacter	0.613243	0.000399738	0.0410195
Intrasporangiaceae_Janibacter	Sphingomonadaceae_Sphingomonas	0.61282	0.000383111	0.0397801
Sphingomonadaceae_Sphingomonas	Intrasporangiaceae_Janibacter	0.61282	0.000503743	0.0493496
Bogoriellaceae_Georgenia	Pseudomonadaceae_Pseudomonas	0.61217	5.6092e-05	0.00883897
Pseudomonadaceae_Pseudomonas	Bogoriellaceae_Georgenia	0.61217	8.39836e-05	0.0122416
X.Tissierellaceae._WAL_1855D	Kineosporiaceae_Kineococcus	0.611923	0.000347245	0.0369125
Kineosporiaceae_Kineococcus	X.Tissierellaceae._WAL_1855D	0.611923	0.000502226	0.0492261
X.Tissierellaceae._Parvimonas	Veillonellaceae_Selenomonas	0.611859	0.000172791	0.0213938
Veillonellaceae_Selenomonas	X.Tissierellaceae._Parvimonas	0.611859	0.000357065	0.0376239
Lachnospiraceae_Butyrivibrio	Veillonellaceae_Dialister	0.611804	0.000113478	0.0154411
Veillonellaceae_Dialister	Lachnospiraceae_Butyrivibrio	0.611804	0.000129798	0.0170587
Microbacteriaceae_Microbacterium	Moraxellaceae_Enhydrobacter	0.611752	0.000315235	0.0342865
Moraxellaceae_Enhydrobacter	Microbacteriaceae_Microbacterium	0.611752	0.000375252	0.0390695
Oxalobacteraceae_Janthinobacterium	Aerococcaceae_Aerococcus	0.611605	0.000247018	0.0284255
Aerococcaceae_Aerococcus	Oxalobacteraceae_Janthinobacterium	0.611605	0.000477019	0.0474319
Intrasporangiaceae_Janibacter	Propionibacteriaceae_Propionibacterium	0.611569	5.17669e-05	0.00832794
Propionibacteriaceae_Propionibacterium	Intrasporangiaceae_Janibacter	0.611569	0.000109232	0.0150227
Intrasporangiaceae_Serinicoccus	Rhizobiaceae_Agrobacterium	0.611475	0.00016685	0.0208324
Rhizobiaceae_Agrobacterium	Intrasporangiaceae_Serinicoccus	0.611475	0.000241025	0.0279364
Burkholderiaceae_Lautropia	Veillonellaceae_Dialister	0.611123	0.000160666	0.020231
Veillonellaceae_Dialister	Burkholderiaceae_Lautropia	0.611123	0.000172762	0.021404
Nocardiaceae_Rhodococcus	Comamonadaceae_Comamonas	0.610773	0.000168772	0.0210178
Comamonadaceae_Comamonas	Nocardiaceae_Rhodococcus	0.610773	0.000245857	0.0283428
Intrasporangiaceae_Serinicoccus	Enterobacteriaceae_Citrobacter	0.610692	0.000248819	0.0285645
Enterobacteriaceae_Citrobacter	Intrasporangiaceae_Serinicoccus	0.610692	0.000271832	0.0305859
Hyphomicrobiaceae_Devosia	Intrasporangiaceae_Terracoccus	0.610586	0.000139924	0.0180806
Intrasporangiaceae_Terracoccus	Hyphomicrobiaceae_Devosia	0.610586	0.00014172	0.0182393
X.Tissierellaceae._Peptoniphilus	Nocardiaceae_Rhodococcus	0.610527	5.33778e-05	0.00849476
Nocardiaceae_Rhodococcus	X.Tissierellaceae._Peptoniphilus	0.610527	0.00010113	0.0141512
Methylobacteriaceae_Methylobacterium	Bogoriellaceae_Georgenia	0.610464	8.80442e-05	0.0126703
Bogoriellaceae_Georgenia	Methylobacteriaceae_Methylobacterium	0.610464	0.000111911	0.0152928
Pseudomonadaceae_Pseudomonas	Dermabacteraceae_Brachybacterium	0.610402	0.000174851	0.0215379
Dermabacteraceae_Brachybacterium	Pseudomonadaceae_Pseudomonas	0.610402	0.000198537	0.0239345
Deinococcaceae_Deinococcus	X.Tissierellaceae._Anaerococcus	0.610396	0.00014211	0.0182771
X.Tissierellaceae._Anaerococcus	Deinococcaceae_Deinococcus	0.610396	0.000188228	0.0228637
X.Tissierellaceae._Parvimonas	Carnobacteriaceae_Granulicatella	0.610301	0.00022862	0.0268709
Carnobacteriaceae_Granulicatella	X.Tissierellaceae._Parvimonas	0.610301	0.000284199	0.0314442
Sphingomonadaceae_Sphingomonas	Intrasporangiaceae_Phycicoccus	0.61022	0.000242555	0.0280631
Intrasporangiaceae_Phycicoccus	Sphingomonadaceae_Sphingomonas	0.61022	0.000272765	0.0306371
Lachnospiraceae_Butyrivibrio	Leptotrichiaceae_Leptotrichia	0.6098	0.000118097	0.015968
Leptotrichiaceae_Leptotrichia	Lachnospiraceae_Butyrivibrio	0.6098	0.000187646	0.0228218
Veillonellaceae_Megasphaera	Lachnospiraceae_Oribacterium	0.609789	0.000203123	0.0243501
Lachnospiraceae_Oribacterium	Veillonellaceae_Megasphaera	0.609789	0.000204759	0.0245309
X.Tissierellaceae._Anaerococcus	X.Tissierellaceae._Finegoldia	0.609682	0.0003601	0.0378607
X.Tissierellaceae._Finegoldia	X.Tissierellaceae._Anaerococcus	0.609682	0.000389296	0.0401838
Rhodobacteraceae_Paracoccus	Sphingomonadaceae_Sphingomonas	0.60967	0.000174232	0.0215168
Sphingomonadaceae_Sphingomonas	Rhodobacteraceae_Paracoccus	0.60967	0.000357585	0.037658
Micrococcaceae_Micrococcus	Staphylococcaceae_Jeotgalicoccus	0.609205	0.000133109	0.0173869
Staphylococcaceae_Jeotgalicoccus	Micrococcaceae_Micrococcus	0.609205	0.000146746	0.0187481
Flavobacteriaceae_Flavobacterium	Comamonadaceae_Comamonas	0.609105	0.000221377	0.0261795
Comamonadaceae_Comamonas	Flavobacteriaceae_Flavobacterium	0.609105	0.000375237	0.0390891
X.Paraprevotellaceae._.Prevotella.	Peptostreptococcaceae_Peptostreptococcus	0.608899	0.000356998	0.0376374
Peptostreptococcaceae_Peptostreptococcus	X.Paraprevotellaceae._.Prevotella.	0.608899	0.000464807	0.0464819
Coriobacteriaceae_Atopobium	Campylobacteraceae_Campylobacter	0.608899	0.000500998	0.0491809
X.Exiguobacteraceae._Exiguobacterium	Intrasporangiaceae_Phycicoccus	0.607936	0.000111347	0.0152374
Intrasporangiaceae_Phycicoccus	X.Exiguobacteraceae._Exiguobacterium	0.607936	0.000160968	0.0202426
Staphylococcaceae_Staphylococcus	Rhodospirillaceae_Skermanella	0.607854	0.00015716	0.0198545
Rhodospirillaceae_Skermanella	Staphylococcaceae_Staphylococcus	0.607854	0.000269465	0.0303906
Micrococcaceae_Microbispora	Rhodospirillaceae_Skermanella	0.607838	0.000319553	0.0346777
Rhodospirillaceae_Skermanella	Micrococcaceae_Microbispora	0.607838	0.000390452	0.0402815
Veillonellaceae_Veillonella	Lachnospiraceae_Oribacterium	0.607564	0.000175553	0.0216105
Lachnospiraceae_Oribacterium	Veillonellaceae_Veillonella	0.607564	0.000239811	0.0278292
Lachnospiraceae_Catonella	Veillonellaceae_Veillonella	0.607564	0.000256231	0.0291544
Veillonellaceae_Veillonella	Lachnospiraceae_Catonella	0.607564	0.00046747	0.0466997
Peptostreptococcaceae_Filifactor	Cardiobacteriaceae_Cardiobacterium	0.607195	0.000283325	0.0313654
Cardiobacteriaceae_Cardiobacterium	Peptostreptococcaceae_Filifactor	0.607195	0.000326853	0.035271
Sphingomonadaceae_Kaistobacter	Comamonadaceae_Comamonas	0.607035	0.000131904	0.0172529
Comamonadaceae_Comamonas	Sphingomonadaceae_Kaistobacter	0.607035	0.000148293	0.0188956
Nocardiaceae_Rhodococcus	Cellulomonadaceae_Demequina	0.606914	0.000134417	0.0174865
Cellulomonadaceae_Demequina	Nocardiaceae_Rhodococcus	0.606914	0.0002206	0.0261198
X.Tissierellaceae._Peptoniphilus	X.Tissierellaceae._WAL_1855D	0.606796	0.000275676	0.0308201
X.Tissierellaceae._WAL_1855D	X.Tissierellaceae._Peptoniphilus	0.606796	0.000367823	0.0384834
Staphylococcaceae_Staphylococcus	X.Tissierellaceae._WAL_1855D	0.606429	0.000259515	0.0294584
X.Tissierellaceae._WAL_1855D	Staphylococcaceae_Staphylococcus	0.606429	0.000426933	0.0434854
Spirochaetaceae_Treponema	Prevotellaceae_Prevotella	0.606236	0.000253098	0.0289349
Prevotellaceae_Prevotella	Spirochaetaceae_Treponema	0.606236	0.000453774	0.0457112
Nocardiaceae_Rhodococcus	Micrococcaceae_Kocuria	0.606101	0.000322999	0.0349335
Micrococcaceae_Kocuria	Nocardiaceae_Rhodococcus	0.606101	0.000496862	0.0488746
Nocardiaceae_Rhodococcus	Rhodospirillaceae_Skermanella	0.60606	0.000107963	0.0148802
Rhodospirillaceae_Skermanella	Nocardiaceae_Rhodococcus	0.60606	0.000153595	0.019468
Geodermatophilaceae_Geodermatophilus	Intrasporangiaceae_Terracoccus	0.605825	0.000137401	0.0178264
Intrasporangiaceae_Terracoccus	Geodermatophilaceae_Geodermatophilus	0.605825	0.000167052	0.0208441
Clostridiaceae_Clostridium	Cellulomonadaceae_Demequina	0.605504	7.32602e-05	0.0109608
Cellulomonadaceae_Demequina	Clostridiaceae_Clostridium	0.605504	0.000145137	0.0185796
Rhodobacteraceae_Paracoccus	Streptomycetaceae_Streptomyces	0.605432	7.23757e-05	0.0108538
Streptomycetaceae_Streptomyces	Rhodobacteraceae_Paracoccus	0.605432	8.29784e-05	0.0121318
Brevibacteriaceae_Brevibacterium	Rhodobacteraceae_Rubellimicrobium	0.605262	0.000198575	0.0239241
Rhodobacteraceae_Rubellimicrobium	Brevibacteriaceae_Brevibacterium	0.605262	0.000236227	0.0275629
Neisseriaceae_Kingella	Actinomycetaceae_Actinomyces	0.605164	0.000138547	0.0179509
Actinomycetaceae_Actinomyces	Neisseriaceae_Kingella	0.605164	0.000162258	0.0203781
Sphingomonadaceae_Sphingomonas	Intrasporangiaceae_Terracoccus	0.604954	0.000157236	0.019851
Intrasporangiaceae_Terracoccus	Sphingomonadaceae_Sphingomonas	0.604954	0.000386762	0.0400296
X.Tissierellaceae._Peptoniphilus	Intrasporangiaceae_Janibacter	0.604854	8.8371e-05	0.0127078
Intrasporangiaceae_Janibacter	X.Tissierellaceae._Peptoniphilus	0.604854	0.000119203	0.0160386
Microbacteriaceae_Microbacterium	Hyphomicrobiaceae_Devosia	0.604694	0.000353321	0.0373931
Hyphomicrobiaceae_Devosia	Microbacteriaceae_Microbacterium	0.604694	0.000474725	0.0472772
Coriobacteriaceae_Slackia	Porphyromonadaceae_Tannerella	0.604114	0.000226299	0.0266633
Porphyromonadaceae_Tannerella	Coriobacteriaceae_Slackia	0.604114	0.000281421	0.0312626
Aerococcaceae_Aerococcus	X.Tissierellaceae._Peptoniphilus	0.604086	0.000215355	0.0255933
X.Tissierellaceae._Peptoniphilus	Aerococcaceae_Aerococcus	0.604086	0.000244796	0.0282374
X.Tissierellaceae._Anaerococcus	Staphylococcaceae_Jeotgalicoccus	0.603559	0.000201513	0.0242175
Staphylococcaceae_Jeotgalicoccus	X.Tissierellaceae._Anaerococcus	0.603559	0.000255792	0.0291389
Sphingomonadaceae_Kaistobacter	Bogoriellaceae_Georgenia	0.603156	0.000109481	0.0150462
Bogoriellaceae_Georgenia	Sphingomonadaceae_Kaistobacter	0.603156	0.000206654	0.0247272
Campylobacteraceae_Campylobacter	Peptostreptococcaceae_Peptostreptococcus	0.603115	0.000447672	0.0452624
Peptostreptococcaceae_Peptostreptococcus	Campylobacteraceae_Campylobacter	0.603115	0.00048141	0.0476715
Comamonadaceae_Comamonas	Micrococcaceae_Microbispora	0.603023	0.000104026	0.0144513
Micrococcaceae_Microbispora	Comamonadaceae_Comamonas	0.603023	0.000219122	0.0260088
Erysipelotrichaceae_Bulleidia	Bifidobacteriaceae_Scardovia	0.602896	0.000230747	0.0270383
Bifidobacteriaceae_Scardovia	Erysipelotrichaceae_Bulleidia	0.602896	0.000310867	0.0339265
Bacillaceae_Bacillus	Cellulomonadaceae_Demequina	0.602818	6.23621e-05	0.00962212
Cellulomonadaceae_Demequina	Bacillaceae_Bacillus	0.602818	6.56476e-05	0.0100246
Rhodobacteraceae_Paracoccus	Microbacteriaceae_Cryobacterium	0.602681	0.000130539	0.0171326
Microbacteriaceae_Cryobacterium	Rhodobacteraceae_Paracoccus	0.602681	0.000171246	0.0212846
Kineosporiaceae_Kineococcus	Microbacteriaceae_Frigoribacterium	0.602636	0.000429823	0.0437105
X.Tissierellaceae._Anaerococcus	Staphylococcaceae_Staphylococcus	0.602279	0.000383575	0.0398068
Pasteurellaceae_Aggregatibacter	Porphyromonadaceae_Tannerella	0.602225	0.000226106	0.0266568
Porphyromonadaceae_Tannerella	Pasteurellaceae_Aggregatibacter	0.602225	0.000241076	0.0279255
Lachnospiraceae_Catonella	Spirochaetaceae_Treponema	0.602005	0.000172523	0.0214157
Spirochaetaceae_Treponema	Lachnospiraceae_Catonella	0.602005	0.000194444	0.0235148
X.Tissierellaceae._Parvimonas	Dethiosulfovibrionaceae_TG5	0.601852	0.00020884	0.0248958
Dethiosulfovibrionaceae_TG5	X.Tissierellaceae._Parvimonas	0.601852	0.000301932	0.0331015
Sphingomonadaceae_Novosphingobium	Enterobacteriaceae_Citrobacter	0.601552	0.000278858	0.0310676
Enterobacteriaceae_Citrobacter	Sphingomonadaceae_Novosphingobium	0.601552	0.000380004	0.0395215
Micrococcaceae_Kocuria	Moraxellaceae_Enhydrobacter	0.601394	0.000313717	0.0341987
Moraxellaceae_Enhydrobacter	Micrococcaceae_Kocuria	0.601394	0.000475879	0.0473431
Intrasporangiaceae_Serinicoccus	Staphylococcaceae_Jeotgalicoccus	0.601241	0.000180228	0.022073
Staphylococcaceae_Jeotgalicoccus	Intrasporangiaceae_Serinicoccus	0.601241	0.000186395	0.0226839
Xanthomonadaceae_Pseudoxanthomonas	Micrococcaceae_Micrococcus	0.601079	0.000179693	0.0220496
Micrococcaceae_Micrococcus	Xanthomonadaceae_Pseudoxanthomonas	0.601079	0.000206875	0.0247383
Veillonellaceae_Dialister	Veillonellaceae_Veillonella	0.60089	0.000229416	0.0269316
Veillonellaceae_Veillonella	Veillonellaceae_Dialister	0.60089	0.000233162	0.0272714
Nocardiaceae_Rhodococcus	Geodermatophilaceae_Modestobacter	0.600864	0.000355622	0.0375541
Geodermatophilaceae_Modestobacter	Nocardiaceae_Rhodococcus	0.600864	0.000400054	0.04103
Comamonadaceae_Comamonas	Moraxellaceae_Acinetobacter	0.600853	0.000271968	0.0305655
Moraxellaceae_Acinetobacter	Comamonadaceae_Comamonas	0.600853	0.000456387	0.0458544
Brevibacteriaceae_Brevibacterium	Cellulomonadaceae_Demequina	0.600767	0.000225845	0.0266423
X.Tissierellaceae._Anaerococcus	Lactobacillaceae_Lactobacillus	0.600764	0.000163434	0.0205124
Lactobacillaceae_Lactobacillus	X.Tissierellaceae._Anaerococcus	0.600764	0.000208053	0.0248174
Intrasporangiaceae_Janibacter	Pseudomonadaceae_Pseudomonas	0.600709	9.08384e-05	0.0129946
Pseudomonadaceae_Pseudomonas	Intrasporangiaceae_Janibacter	0.600709	0.000179484	0.0220521
Caulobacteraceae_Phenylobacterium	Rhodobacteraceae_Paracoccus	0.60069	0.000196437	0.0236963
Rhodobacteraceae_Paracoccus	Caulobacteraceae_Phenylobacterium	0.60069	0.000328465	0.0353854
Propionibacteriaceae_Propionibacterium	Pseudonocardiaceae_Pseudonocardia	0.600623	0.000157393	0.0198449
Pseudonocardiaceae_Pseudonocardia	Propionibacteriaceae_Propionibacterium	0.600623	0.000180176	0.0220808
Moraxellaceae_Acinetobacter	X.Exiguobacteraceae._Exiguobacterium	0.600506	0.000116688	0.0158219
X.Exiguobacteraceae._Exiguobacterium	Moraxellaceae_Acinetobacter	0.600506	0.000126012	0.0166749
Bacillaceae_Bacillus	Micrococcaceae_Kocuria	0.600189	0.000198582	0.02391
Micrococcaceae_Kocuria	Bacillaceae_Bacillus	0.600189	0.000359905	0.0378609
Brevibacteriaceae_Brevibacterium	Rhodospirillaceae_Skermanella	0.600085	0.000488714	0.0481963
Alcaligenaceae_Sutterella	Sphingomonadaceae_Sphingobium	0.599681	0.000282105	0.0312844
Sphingomonadaceae_Sphingobium	Alcaligenaceae_Sutterella	0.599681	0.000329662	0.0354746
Micrococcaceae_Micrococcus	Comamonadaceae_Aquabacterium	0.599598	9.83266e-05	0.0138092
Comamonadaceae_Aquabacterium	Micrococcaceae_Micrococcus	0.599598	0.00011618	0.0157642
Porphyromonadaceae_Tannerella	Actinomycetaceae_Actinomyces	0.599555	0.000366373	0.0383734
Actinomycetaceae_Actinomyces	Porphyromonadaceae_Tannerella	0.599555	0.000371552	0.0388313
X.Tissierellaceae._Anaerococcus	Rhizobiaceae_Agrobacterium	0.599498	0.000266293	0.0301212
Rhizobiaceae_Agrobacterium	X.Tissierellaceae._Anaerococcus	0.599498	0.000361904	0.0379881
X.Paraprevotellaceae._.Prevotella.	Neisseriaceae_Eikenella	0.599295	0.000239071	0.02776
Neisseriaceae_Eikenella	X.Paraprevotellaceae._.Prevotella.	0.599295	0.000248085	0.0284972
Cellulomonadaceae_Demequina	Enterobacteriaceae_Klebsiella	0.599003	0.000174503	0.0215364
Enterobacteriaceae_Klebsiella	Cellulomonadaceae_Demequina	0.599003	0.000186069	0.0226586
Intrasporangiaceae_Terracoccus	Pseudonocardiaceae_Pseudonocardia	0.598837	0.000470666	0.0469459
Micrococcaceae_Micrococcus	Geodermatophilaceae_Geodermatophilus	0.598735	0.000129659	0.017052
Geodermatophilaceae_Geodermatophilus	Micrococcaceae_Micrococcus	0.598735	0.000167195	0.0208485
Pasteurellaceae_Aggregatibacter	Cardiobacteriaceae_Cardiobacterium	0.598509	0.000459985	0.0461196
Moraxellaceae_Acinetobacter	Lachnospiraceae_.Ruminococcus.	0.59822	0.000237043	0.0276079
Lachnospiraceae_.Ruminococcus.	Moraxellaceae_Acinetobacter	0.59822	0.000329867	0.0354769
Porphyromonadaceae_Tannerella	Lachnospiraceae_Butyrivibrio	0.598219	0.000182083	0.0222436
Lachnospiraceae_Butyrivibrio	Porphyromonadaceae_Tannerella	0.598219	0.000231412	0.0270998
Geodermatophilaceae_Geodermatophilus	Propionibacteriaceae_Propionibacterium	0.597851	0.000327002	0.0352673
Propionibacteriaceae_Propionibacterium	Geodermatophilaceae_Geodermatophilus	0.597851	0.000336878	0.0361097
Porphyromonadaceae_Tannerella	Neisseriaceae_Neisseria	0.597775	0.000343563	0.036602
Peptostreptococcaceae_Peptostreptococcus	Fusobacteriaceae_Fusobacterium	0.597775	0.000443472	0.0449085
Fusobacteriaceae_Fusobacterium	Peptostreptococcaceae_Peptostreptococcus	0.597775	0.00047023	0.0469267
Neisseriaceae_Neisseria	Porphyromonadaceae_Tannerella	0.597775	0.000485802	0.0480076
Peptostreptococcaceae_Filifactor	Campylobacteraceae_Campylobacter	0.597773	0.00025432	0.0290229
Campylobacteraceae_Campylobacter	Peptostreptococcaceae_Filifactor	0.597773	0.000273055	0.0306518
Deinococcaceae_Deinococcus	Intrasporangiaceae_Serinicoccus	0.597506	0.000498912	0.0490512
Moraxellaceae_Enhydrobacter	Caulobacteraceae_Phenylobacterium	0.597191	0.00040492	0.0414849
Sphingomonadaceae_Sphingobium	Micrococcaceae_Micrococcus	0.596669	0.000126308	0.0166912
Micrococcaceae_Micrococcus	Sphingomonadaceae_Sphingobium	0.596669	0.000149132	0.0189648
Actinomycetaceae_Actinomyces	Neisseriaceae_Eikenella	0.596609	0.000279194	0.031069
Neisseriaceae_Eikenella	Actinomycetaceae_Actinomyces	0.596609	0.000288011	0.0317745
X.Tissierellaceae._Anaerococcus	Brevibacteriaceae_Brevibacterium	0.596506	0.00035287	0.0373659
Brevibacteriaceae_Brevibacterium	X.Tissierellaceae._Anaerococcus	0.596506	0.000356989	0.0376571
Bifidobacteriaceae_Bifidobacterium	Methylobacteriaceae_Methylobacterium	0.596214	0.000195503	0.0235984
Methylobacteriaceae_Methylobacterium	Bifidobacteriaceae_Bifidobacterium	0.596214	0.000243604	0.0281167
Micrococcaceae_Micrococcus	Lactobacillaceae_Lactobacillus	0.596146	0.00023448	0.0273923
Lactobacillaceae_Lactobacillus	Micrococcaceae_Micrococcus	0.596146	0.000267286	0.030198
Coriobacteriaceae_Slackia	Dethiosulfovibrionaceae_TG5	0.595784	0.00026433	0.0299167
Dethiosulfovibrionaceae_TG5	Coriobacteriaceae_Slackia	0.595784	0.000276714	0.0308824
Staphylococcaceae_Staphylococcus	Pseudonocardiaceae_Pseudonocardia	0.595684	0.000225616	0.0266317
Pseudonocardiaceae_Pseudonocardia	Staphylococcaceae_Staphylococcus	0.595684	0.000256151	0.0291626
Neisseriaceae_Neisseria	Veillonellaceae_Schwartzia	0.595371	0.000442253	0.0448323
Veillonellaceae_Schwartzia	Neisseriaceae_Neisseria	0.595371	0.000488564	0.0482063
Aerococcaceae_Aerococcus	Enterobacteriaceae_Klebsiella	0.595337	0.00011937	0.0160499
Enterobacteriaceae_Klebsiella	Aerococcaceae_Aerococcus	0.595337	0.000156843	0.0198275
Intrasporangiaceae_Phycicoccus	Aerococcaceae_Aerococcus	0.594999	0.000188315	0.0228598
Aerococcaceae_Aerococcus	Intrasporangiaceae_Phycicoccus	0.594999	0.000271905	0.0305762
Rhodospirillaceae_Skermanella	Rhodobacteraceae_Paracoccus	0.594774	0.000257321	0.0292439
Rhodobacteraceae_Paracoccus	Rhodospirillaceae_Skermanella	0.594774	0.000377421	0.039274
Microbacteriaceae_Cryobacterium	Microbacteriaceae_Agrococcus	0.594666	0.00026175	0.029677
Microbacteriaceae_Agrococcus	Microbacteriaceae_Cryobacterium	0.594666	0.000414645	0.0424135
Sphingomonadaceae_Sphingomonas	Micrococcaceae_Micrococcus	0.594629	0.000303772	0.0332654
Micrococcaceae_Micrococcus	Sphingomonadaceae_Sphingomonas	0.594629	0.000462591	0.0463567
X.Paraprevotellaceae._.Prevotella.	Peptostreptococcaceae_Filifactor	0.594432	0.000366135	0.0383694
Peptostreptococcaceae_Filifactor	X.Paraprevotellaceae._.Prevotella.	0.594432	0.00049656	0.04887
Spirochaetaceae_Treponema	Coriobacteriaceae_Slackia	0.594333	0.000154051	0.019513
Coriobacteriaceae_Slackia	Spirochaetaceae_Treponema	0.594333	0.000170351	0.0211871
Kineosporiaceae_Kineococcus	X.Exiguobacteraceae._Exiguobacterium	0.59433	0.000118302	0.0159845
X.Exiguobacteraceae._Exiguobacterium	Kineosporiaceae_Kineococcus	0.59433	0.000179593	0.0220514
Pasteurellaceae_Aggregatibacter	Dethiosulfovibrionaceae_TG5	0.593313	0.000324352	0.0350601
Dethiosulfovibrionaceae_TG5	Pasteurellaceae_Aggregatibacter	0.593313	0.00035207	0.0373017
Brevibacteriaceae_Brevibacterium	Intrasporangiaceae_Janibacter	0.59293	0.0001475	0.018832
Intrasporangiaceae_Janibacter	Brevibacteriaceae_Brevibacterium	0.59293	0.000191395	0.0231898
X.Tissierellaceae._WAL_1855D	Aerococcaceae_Aerococcus	0.592895	0.00026996	0.0304286
Aerococcaceae_Aerococcus	X.Tissierellaceae._WAL_1855D	0.592895	0.000401278	0.0411337
Enterobacteriaceae_Klebsiella	Enterobacteriaceae_Citrobacter	0.592662	0.000305681	0.0334554
Enterobacteriaceae_Citrobacter	Enterobacteriaceae_Klebsiella	0.592662	0.000338939	0.0361896
Propionibacteriaceae_Propionibacterium	Bogoriellaceae_Georgenia	0.592551	9.71174e-05	0.0136993
Bogoriellaceae_Georgenia	Propionibacteriaceae_Propionibacterium	0.592551	0.0001672	0.0208356
Erysipelotrichaceae_Bulleidia	Neisseriaceae_Eikenella	0.592132	0.00024628	0.0283576
Neisseriaceae_Eikenella	Erysipelotrichaceae_Bulleidia	0.592132	0.000424408	0.0432512
Comamonadaceae_Tepidimonas	Intrasporangiaceae_Terracoccus	0.5919	0.000118648	0.0159863
Intrasporangiaceae_Terracoccus	Comamonadaceae_Tepidimonas	0.5919	0.000240362	0.0278764
Enterobacteriaceae_Klebsiella	Dermabacteraceae_Brachybacterium	0.591599	0.000287448	0.0317488
Dermabacteraceae_Brachybacterium	Enterobacteriaceae_Klebsiella	0.591599	0.000367167	0.0384357
Bacillaceae_Bacillus	X.Tissierellaceae._Finegoldia	0.591294	0.000112615	0.0153672
X.Tissierellaceae._Finegoldia	Bacillaceae_Bacillus	0.591294	0.000228033	0.0268347
Micrococcaceae_Microbispora	Pseudonocardiaceae_Pseudonocardia	0.591009	0.000463661	0.0463915
Sphingomonadaceae_Sphingobium	Intrasporangiaceae_Terracoccus	0.590804	0.000119751	0.0160787
Intrasporangiaceae_Terracoccus	Sphingomonadaceae_Sphingobium	0.590804	0.000171639	0.0213198
Bogoriellaceae_Georgenia	Nocardiaceae_Rhodococcus	0.590685	6.80013e-05	0.010286
Nocardiaceae_Rhodococcus	Bogoriellaceae_Georgenia	0.590685	0.000104047	0.0144334
Fusobacteriaceae_Fusobacterium	Veillonellaceae_Dialister	0.590656	0.000229235	0.0269268
Veillonellaceae_Dialister	Fusobacteriaceae_Fusobacterium	0.590656	0.000277759	0.030981
X.Tissierellaceae._Peptoniphilus	Propionibacteriaceae_Propionibacterium	0.590603	0.000228254	0.0268442
Propionibacteriaceae_Propionibacterium	X.Tissierellaceae._Peptoniphilus	0.590603	0.000396506	0.0407531
X.Tissierellaceae._Anaerococcus	Bogoriellaceae_Georgenia	0.590242	0.000219983	0.0260948
Bogoriellaceae_Georgenia	X.Tissierellaceae._Anaerococcus	0.590242	0.000361095	0.0379239
X.Tissierellaceae._Anaerococcus	X.Exiguobacteraceae._Exiguobacterium	0.590238	0.000387045	0.0400374
X.Exiguobacteraceae._Exiguobacterium	X.Tissierellaceae._Anaerococcus	0.590238	0.000482876	0.0477675
Sphingomonadaceae_Kaistobacter	Caulobacteraceae_Phenylobacterium	0.590197	0.000306096	0.0334628
Caulobacteraceae_Phenylobacterium	Sphingomonadaceae_Kaistobacter	0.590197	0.000313673	0.0342133
Lachnospiraceae_Coprococcus	Actinomycetaceae_Actinomyces	0.589766	0.000306984	0.0335407
Actinomycetaceae_Actinomyces	Lachnospiraceae_Coprococcus	0.589766	0.000336581	0.0360981
Intrasporangiaceae_Janibacter	Microbacteriaceae_Frigoribacterium	0.5897	0.000266566	0.0301343
Microbacteriaceae_Frigoribacterium	Intrasporangiaceae_Janibacter	0.5897	0.000329936	0.0354645
Sphingomonadaceae_Kaistobacter	Cellulomonadaceae_Demequina	0.589648	0.000108937	0.0149929
Cellulomonadaceae_Demequina	Sphingomonadaceae_Kaistobacter	0.589648	0.000406075	0.0415812
Dietziaceae_Dietzia	Microbacteriaceae_Microbacterium	0.589567	0.000273127	0.030642
Microbacteriaceae_Microbacterium	Dietziaceae_Dietzia	0.589567	0.000334159	0.0358583
Bacillaceae_Bacillus	Microbacteriaceae_Microbacterium	0.589299	0.000175928	0.0216429
Microbacteriaceae_Microbacterium	Bacillaceae_Bacillus	0.589299	0.000237039	0.0276242
Microbacteriaceae_Microbacterium	Micrococcaceae_Microbispora	0.589115	0.0004502	0.0454464
Erysipelotrichaceae_Bulleidia	Coriobacteriaceae_Slackia	0.589067	0.000271735	0.0305928
Comamonadaceae_Aquabacterium	Moraxellaceae_Enhydrobacter	0.588717	0.000181493	0.0221856
Moraxellaceae_Enhydrobacter	Comamonadaceae_Aquabacterium	0.588717	0.000187923	0.022841
Actinomycetaceae_Actinomyces	Micrococcaceae_Rothia	0.588432	0.000289005	0.0318112
Nocardiaceae_Nocardia	Nocardiaceae_Rhodococcus	0.588214	0.000243219	0.0280892
Nocardiaceae_Rhodococcus	Nocardiaceae_Nocardia	0.588214	0.000451466	0.0455503
Burkholderiaceae_Lautropia	Prevotellaceae_Prevotella	0.587987	0.000501738	0.0492033
Coriobacteriaceae_Atopobium	Erysipelotrichaceae_Bulleidia	0.587542	0.000500626	0.0491695
Erysipelotrichaceae_Bulleidia	Coriobacteriaceae_Atopobium	0.587542	0.000505388	0.0494604
Lachnospiraceae_Oribacterium	Peptococcaceae_Peptococcus	0.587305	0.000480274	0.0476326
Streptomycetaceae_Streptomyces	X.Tissierellaceae._Peptoniphilus	0.587091	0.000328155	0.0353718
X.Tissierellaceae._Peptoniphilus	Streptomycetaceae_Streptomyces	0.587091	0.000337183	0.0361224
Veillonellaceae_Dialister	Flavobacteriaceae_Capnocytophaga	0.586652	9.02639e-05	0.012922
Flavobacteriaceae_Capnocytophaga	Veillonellaceae_Dialister	0.586652	0.00034899	0.0370776
Neisseriaceae_Eikenella	Spirochaetaceae_Treponema	0.586516	0.000397893	0.0408738
Spirochaetaceae_Treponema	Neisseriaceae_Eikenella	0.586516	0.000487514	0.0481273
Intrasporangiaceae_Terracoccus	Streptomycetaceae_Streptomyces	0.586076	0.000184278	0.0224832
Streptomycetaceae_Streptomyces	Intrasporangiaceae_Terracoccus	0.586076	0.000274754	0.0307349
Staphylococcaceae_Staphylococcus	Xanthomonadaceae_Pseudoxanthomonas	0.585393	0.00043661	0.044307
Leptotrichiaceae_Leptotrichia	Burkholderiaceae_Lautropia	0.585317	0.000434407	0.0441299
Burkholderiaceae_Lautropia	Leptotrichiaceae_Leptotrichia	0.585317	0.000484638	0.0479172
Neisseriaceae_Eikenella	Porphyromonadaceae_Paludibacter	0.585171	0.000288942	0.0318225
Porphyromonadaceae_Paludibacter	Neisseriaceae_Eikenella	0.585171	0.000329294	0.0354548
Flavobacteriaceae_Flavobacterium	Microbacteriaceae_Microbacterium	0.584969	0.000237836	0.0276668
Microbacteriaceae_Microbacterium	Flavobacteriaceae_Flavobacterium	0.584969	0.000268994	0.0303553
X.Tissierellaceae._Parvimonas	Campylobacteraceae_Campylobacter	0.584715	0.000281904	0.0312982
Flavobacteriaceae_Capnocytophaga	Neisseriaceae_Eikenella	0.584072	0.000156785	0.0198332
Neisseriaceae_Eikenella	Flavobacteriaceae_Capnocytophaga	0.584072	0.000174161	0.0215218
Peptococcaceae_Peptococcus	Porphyromonadaceae_Porphyromonas	0.582851	0.000458739	0.0460426
Porphyromonadaceae_Porphyromonas	Peptococcaceae_Peptococcus	0.582851	0.000507171	0.0496097
Microbacteriaceae_Microbacterium	Microbacteriaceae_Cryobacterium	0.582558	0.00023864	0.0277268
Microbacteriaceae_Cryobacterium	Microbacteriaceae_Microbacterium	0.582558	0.000317873	0.0345149
Sphingomonadaceae_Sphingomonas	Microbacteriaceae_Microbacterium	0.581389	0.00049502	0.0487433
Neisseriaceae_Eikenella	Pasteurellaceae_Aggregatibacter	0.581386	0.000373019	0.0389212
Rhizobiaceae_Agrobacterium	Pseudomonadaceae_Pseudomonas	0.581077	0.000287841	0.031774
Pseudomonadaceae_Pseudomonas	Rhizobiaceae_Agrobacterium	0.581077	0.000308956	0.0337371
Intrasporangiaceae_Terracoccus	Aerococcaceae_Aerococcus	0.580626	0.000122746	0.0163665
Aerococcaceae_Aerococcus	Intrasporangiaceae_Terracoccus	0.580626	0.000253352	0.0289295
Porphyromonadaceae_Paludibacter	Veillonellaceae_Dialister	0.580401	0.000472431	0.047073
Hyphomicrobiaceae_Devosia	Clostridiaceae_Clostridium	0.580095	0.000391352	0.040331
Clostridiaceae_Clostridium	Hyphomicrobiaceae_Devosia	0.580095	0.000392785	0.0404571
Rhodospirillaceae_Skermanella	Bacillaceae_Bacillus	0.578704	0.000236712	0.0276027
Bacillaceae_Bacillus	Rhodospirillaceae_Skermanella	0.578704	0.000313859	0.0341562
Veillonellaceae_Veillonella	Erysipelotrichaceae_Bulleidia	0.578643	0.000419646	0.0427886
Erysipelotrichaceae_Bulleidia	Veillonellaceae_Veillonella	0.578643	0.000480679	0.0476482
X.Tissierellaceae._Anaerococcus	Sphingomonadaceae_Kaistobacter	0.577551	0.000418635	0.0427308
Sphingomonadaceae_Kaistobacter	X.Tissierellaceae._Anaerococcus	0.577551	0.000510657	0.0498493
Enterobacteriaceae_Serratia	Sphingomonadaceae_Kaistobacter	0.577388	0.000289607	0.0318593
Sphingomonadaceae_Kaistobacter	Enterobacteriaceae_Serratia	0.577388	0.000338421	0.0361744
Bacillaceae_Bacillus	Brevibacteriaceae_Brevibacterium	0.577143	0.000384003	0.0398298
Brevibacteriaceae_Brevibacterium	Bacillaceae_Bacillus	0.577143	0.000490983	0.0483705
Nocardiaceae_Rhodococcus	Geodermatophilaceae_Geodermatophilus	0.577132	0.000273135	0.030625
Geodermatophilaceae_Geodermatophilus	Nocardiaceae_Rhodococcus	0.577132	0.000395692	0.0406911
Intrasporangiaceae_Terracoccus	Methylobacteriaceae_Methylobacterium	0.577021	0.000338921	0.0362077
Methylobacteriaceae_Methylobacterium	Intrasporangiaceae_Terracoccus	0.577021	0.000419272	0.0427731
Enterobacteriaceae_Klebsiella	X.Tissierellaceae._WAL_1855D	0.576949	0.000398202	0.0408837
Veillonellaceae_Dialister	Lachnospiraceae_Moryella	0.576813	0.000381204	0.0396248
Lachnospiraceae_Moryella	Veillonellaceae_Dialister	0.576813	0.000445535	0.04507
Sphingomonadaceae_Kaistobacter	Comamonadaceae_Tepidimonas	0.576558	0.000382403	0.0397281
Comamonadaceae_Tepidimonas	Sphingomonadaceae_Kaistobacter	0.576558	0.000486769	0.0480785
Rhodospirillaceae_Skermanella	Pseudomonadaceae_Pseudomonas	0.576418	0.00028262	0.0313234
Pseudomonadaceae_Pseudomonas	Rhodospirillaceae_Skermanella	0.576418	0.000489352	0.0482345
Veillonellaceae_Dialister	Lactobacillaceae_Lactobacillus	0.576367	0.000351946	0.0373092
Erysipelotrichaceae_Bulleidia	Actinomycetaceae_Actinomyces	0.575973	0.0004157	0.0424762
Actinomycetaceae_Actinomyces	Erysipelotrichaceae_Bulleidia	0.575973	0.000480221	0.0476519
Moraxellaceae_Acinetobacter	Geodermatophilaceae_Geodermatophilus	0.575846	0.000320585	0.034731
Geodermatophilaceae_Geodermatophilus	Moraxellaceae_Acinetobacter	0.575846	0.000320812	0.034736
Cellulomonadaceae_Actinotalea	Enterobacteriaceae_Serratia	0.57536	0.000286806	0.0316961
Enterobacteriaceae_Serratia	Cellulomonadaceae_Actinotalea	0.57536	0.000509442	0.0497559
Veillonellaceae_Schwartzia	Porphyromonadaceae_Porphyromonas	0.574449	0.000415962	0.0424805
Sphingomonadaceae_Sphingomonas	Clostridiaceae_Clostridium	0.574338	0.000443194	0.0449041
Clostridiaceae_Clostridium	Sphingomonadaceae_Sphingomonas	0.574338	0.000478962	0.047576
Staphylococcaceae_Jeotgalicoccus	Hyphomicrobiaceae_Devosia	0.573931	0.000469202	0.0468484
Prevotellaceae_Prevotella	Bifidobacteriaceae_Scardovia	0.572383	0.000449799	0.0454298
Rhodospirillaceae_Skermanella	Enterobacteriaceae_Klebsiella	0.572309	0.000274595	0.030735
Enterobacteriaceae_Klebsiella	Rhodospirillaceae_Skermanella	0.572309	0.000322981	0.0349512
Pseudonocardiaceae_Pseudonocardia	Pseudomonadaceae_Pseudomonas	0.572088	0.000427517	0.043522
Bogoriellaceae_Georgenia	Streptomycetaceae_Streptomyces	0.571982	0.000253262	0.0289364
Streptomycetaceae_Streptomyces	Bogoriellaceae_Georgenia	0.571982	0.000387652	0.0400571
Micrococcaceae_Micrococcus	Methylobacteriaceae_Methylobacterium	0.571724	0.000192674	0.0233154
Methylobacteriaceae_Methylobacterium	Micrococcaceae_Micrococcus	0.571724	0.000227107	0.026742
Moraxellaceae_Acinetobacter	Sphingomonadaceae_Sphingobium	0.571539	0.000169367	0.0210783
Sphingomonadaceae_Sphingobium	Moraxellaceae_Acinetobacter	0.571539	0.000288468	0.0317885
Neisseriaceae_Neisseria	Porphyromonadaceae_Paludibacter	0.57127	0.000481228	0.0476781
Lachnospiraceae_.Ruminococcus.	Microbacteriaceae_Cryobacterium	0.57117	0.000278449	0.03104
Microbacteriaceae_Cryobacterium	Lachnospiraceae_.Ruminococcus.	0.57117	0.000463641	0.0464136
X.Tissierellaceae._Peptoniphilus	Microbacteriaceae_Microbacterium	0.570989	0.000345103	0.0367255
Microbacteriaceae_Microbacterium	X.Tissierellaceae._Peptoniphilus	0.570989	0.00045493	0.0457558
Rhodobacteraceae_Paracoccus	Comamonadaceae_Comamonas	0.570957	0.000317017	0.0344608
Lachnospiraceae_Lachnospira	Ruminococcaceae_Oscillospira	0.570874	0.000501197	0.0491754
Corynebacteriaceae_Corynebacterium	X.Chromatiaceae._Alishewanella	0.570702	0.000225028	0.0265949
X.Chromatiaceae._Alishewanella	Corynebacteriaceae_Corynebacterium	0.570702	0.00045976	0.046121
Intrasporangiaceae_Janibacter	Enterobacteriaceae_Serratia	0.570623	0.000452816	0.0456386
Intrasporangiaceae_Janibacter	Methylobacteriaceae_Methylobacterium	0.57048	0.000192369	0.0232931
Methylobacteriaceae_Methylobacterium	Intrasporangiaceae_Janibacter	0.57048	0.000387635	0.0400768
Enterobacteriaceae_Klebsiella	Moraxellaceae_Psychrobacter	0.570305	0.000292338	0.0321413
Moraxellaceae_Psychrobacter	Enterobacteriaceae_Klebsiella	0.570305	0.000313857	0.0341753
Lactobacillaceae_Lactobacillus	Staphylococcaceae_Jeotgalicoccus	0.570102	0.000251088	0.0287906
Staphylococcaceae_Jeotgalicoccus	Lactobacillaceae_Lactobacillus	0.570102	0.00025171	0.0287932
Methylobacteriaceae_Methylobacterium	Staphylococcaceae_Jeotgalicoccus	0.568951	0.000455541	0.0457933
Tsukamurellaceae_Tsukamurella	Nocardiaceae_Rhodococcus	0.568946	0.000478523	0.047557
Lactobacillaceae_Lactobacillus	Microbacteriaceae_Frigoribacterium	0.568753	0.000435687	0.0442366
Microbacteriaceae_Frigoribacterium	Lactobacillaceae_Lactobacillus	0.568753	0.000456886	0.0458805
Microbacteriaceae_Microbacterium	X.Tissierellaceae._Anaerococcus	0.567878	0.000365743	0.0383493
X.Tissierellaceae._Anaerococcus	Microbacteriaceae_Microbacterium	0.567878	0.00046322	0.0463955
Micrococcaceae_Microbispora	Sphingomonadaceae_Sphingobium	0.566303	0.00030598	0.033469
Sphingomonadaceae_Sphingobium	Micrococcaceae_Microbispora	0.566303	0.000386402	0.0400354
Dermabacteraceae_Brachybacterium	Lactobacillaceae_Lactobacillus	0.566299	0.000341806	0.036435
Rhodobacteraceae_Paracoccus	Lachnospiraceae_.Ruminococcus.	0.566248	0.000373163	0.0389152
Cardiobacteriaceae_Cardiobacterium	Neisseriaceae_Eikenella	0.566226	0.000482372	0.0477422
X.Exiguobacteraceae._Exiguobacterium	Rhodospirillaceae_Skermanella	0.565441	0.000386553	0.0400295
X.Tissierellaceae._Anaerococcus	Corynebacteriaceae_Corynebacterium	0.565187	0.000429157	0.0436658
Geodermatophilaceae_Modestobacter	Streptomycetaceae_Streptomyces	0.56386	0.000157285	0.0198443
Streptomycetaceae_Streptomyces	Geodermatophilaceae_Modestobacter	0.56386	0.000361	0.0379346
X.Tissierellaceae._Peptoniphilus	Lactobacillaceae_Lactobacillus	0.563546	0.000242589	0.0280501
Lactobacillaceae_Lactobacillus	X.Tissierellaceae._Peptoniphilus	0.563546	0.000271544	0.0305893
Hyphomicrobiaceae_Devosia	Micrococcaceae_Micrococcus	0.56316	0.000285854	0.0316091
Actinomycetaceae_Actinomyces	Porphyromonadaceae_Porphyromonas	0.56218	0.000350883	0.037217
Neisseriaceae_Neisseria	Peptococcaceae_Peptococcus	0.562138	0.00051075	0.0498331
Dietziaceae_Dietzia	Nocardiaceae_Rhodococcus	0.561735	0.000385223	0.0399347
Nocardiaceae_Rhodococcus	Dietziaceae_Dietzia	0.561735	0.000454683	0.0457549
Deinococcaceae_Deinococcus	Microbacteriaceae_Microbacterium	0.560283	0.000337686	0.0361159
Microbacteriaceae_Microbacterium	X.Chromatiaceae._Rheinheimera	0.558231	0.000500433	0.0491756
Staphylococcaceae_Staphylococcus	Enterobacteriaceae_Serratia	0.557344	0.000453866	0.0456966
X.Chromatiaceae._Alishewanella	Intrasporangiaceae_Terracoccus	0.557071	0.000276025	0.0308413
Intrasporangiaceae_Terracoccus	X.Chromatiaceae._Alishewanella	0.557071	0.000331813	0.0356463
Sphingomonadaceae_Sphingobium	Microbacteriaceae_Agrococcus	0.554225	0.000372905	0.0389304
Methylobacteriaceae_Methylobacterium	Brevibacteriaceae_Brevibacterium	0.553624	0.000431372	0.0438447
Brevibacteriaceae_Brevibacterium	Methylobacteriaceae_Methylobacterium	0.553624	0.000504979	0.0494456
Bacillaceae_Bacillus	Geodermatophilaceae_Geodermatophilus	0.552698	0.000472295	0.0470839
X.Tissierellaceae._Finegoldia	Nocardiaceae_Rhodococcus	0.552465	0.000389049	0.0401799
X.Exiguobacteraceae._Exiguobacterium	Intrasporangiaceae_Janibacter	0.550668	0.000466678	0.0466448
Intrasporangiaceae_Janibacter	X.Exiguobacteraceae._Exiguobacterium	0.550668	0.000474781	0.0472583
Lachnospiraceae_Lachnospira	Ruminococcaceae_Ruminococcus	0.549477	0.000445241	0.045064
Lachnospiraceae_Dorea	Lachnospiraceae_Lachnospira	0.548096	0.000391351	0.0403526
Veillonellaceae_Megasphaera	Intrasporangiaceae_Terracoccus	0.543253	0.00050831	0.0496706
Staphylococcaceae_Staphylococcus	Sphingomonadaceae_Sphingobium	0.541905	0.000414382	0.0424091
Bacillaceae_Bacillus	Geodermatophilaceae_Modestobacter	0.536418	0.000508158	0.049681
Nocardiaceae_Nocardia	Bacillaceae_Bacillus	0.534223	0.000354736	0.0375016
Porphyromonadaceae_Porphyromonas	Intrasporangiaceae_Janibacter	-0.553841	0.000258704	0.0293837
Intrasporangiaceae_Janibacter	Porphyromonadaceae_Porphyromonas	-0.553841	0.000371604	0.0388157
Intrasporangiaceae_Phycicoccus	Carnobacteriaceae_Granulicatella	-0.563372	0.000393383	0.0404754
X.Chromatiaceae._Rheinheimera	Carnobacteriaceae_Granulicatella	-0.575528	0.000320284	0.0347179
Gemellaceae_Gemella	Rhodobacteraceae_Rubellimicrobium	-0.580238	0.000451946	0.0455748
Neisseriaceae_Kingella	Xanthomonadaceae_Pseudoxanthomonas	-0.580614	0.000479106	0.0475658
Pasteurellaceae_Haemophilus	Rhodobacteraceae_Rubellimicrobium	-0.591541	0.000293171	0.0322145
Rhodobacteraceae_Rubellimicrobium	Pasteurellaceae_Haemophilus	-0.591541	0.000302528	0.033148
Micrococcaceae_Rothia	Xanthomonadaceae_Pseudoxanthomonas	-0.599179	0.000118601	0.0159912
Xanthomonadaceae_Pseudoxanthomonas	Micrococcaceae_Rothia	-0.599179	0.000256299	0.0291449
Gemellaceae_Gemella	Hyphomicrobiaceae_Devosia	-0.59983	0.000104684	0.0144905
Hyphomicrobiaceae_Devosia	Gemellaceae_Gemella	-0.59983	0.000105396	0.0145785
Carnobacteriaceae_Granulicatella	Micrococcaceae_Micrococcus	-0.601086	0.000298438	0.0327559
Micrococcaceae_Micrococcus	Carnobacteriaceae_Granulicatella	-0.601086	0.000354618	0.0375097
Moraxellaceae_Acinetobacter	Pasteurellaceae_Aggregatibacter	-0.601335	0.0001814	0.0221883
Pasteurellaceae_Aggregatibacter	Moraxellaceae_Acinetobacter	-0.601335	0.000202578	0.0242999
X.Tissierellaceae._Parvimonas	Veillonellaceae_Mitsuokella	-0.602514	8.01794e-05	0.0118486
Veillonellaceae_Mitsuokella	X.Tissierellaceae._Parvimonas	-0.602514	0.00011987	0.0160835
Flavobacteriaceae_Capnocytophaga	Alteromonadaceae_Marinobacter	-0.612094	0.000118571	0.0159984
Alteromonadaceae_Marinobacter	Flavobacteriaceae_Capnocytophaga	-0.612094	0.000125829	0.0166851
Microbacteriaceae_Agrococcus	Pasteurellaceae_Aggregatibacter	-0.618518	9.6985e-05	0.0136907
Pasteurellaceae_Aggregatibacter	Microbacteriaceae_Agrococcus	-0.618518	0.000130829	0.0171473
Peptococcaceae_Peptococcus	Alteromonadaceae_Marinobacter	-0.623603	1.39298e-05	0.00307711
Alteromonadaceae_Marinobacter	Peptococcaceae_Peptococcus	-0.623603	7.93069e-05	0.0117377
Gemellaceae_Gemella	Sphingomonadaceae_Sphingomonas	-0.631734	0.000102462	0.0143063
Sphingomonadaceae_Sphingomonas	Gemellaceae_Gemella	-0.631734	0.000143864	0.0184535
X.Chromatiaceae._Rheinheimera	Pasteurellaceae_Haemophilus	-0.635785	4.57012e-05	0.00756074
Pasteurellaceae_Haemophilus	X.Chromatiaceae._Rheinheimera	-0.635785	5.82198e-05	0.00910714
Comamonadaceae_Comamonas	Neisseriaceae_Kingella	-0.675338	1.52833e-05	0.00329663
Neisseriaceae_Kingella	Comamonadaceae_Comamonas	-0.675338	3.15619e-05	0.0056648
Corynebacteriaceae_Corynebacterium	Gemellaceae_Gemella	-0.682314	2.02043e-05	0.00410065
Gemellaceae_Gemella	Corynebacteriaceae_Corynebacterium	-0.682314	3.64763e-05	0.00631703
Sphingomonadaceae_Sphingobium	Porphyromonadaceae_Porphyromonas	-0.719157	4.76173e-07	0.000227906
Porphyromonadaceae_Porphyromonas	Sphingomonadaceae_Sphingobium	-0.719157	1.23176e-06	0.000475898

## Sheet: Tobacco_all_corr
Bacteria	Bacteria	r_value	p_value	q_value		Bacteria1	Bacteria2	r_value	p_value	q_value
Lachnospiraceae_Catonella	Lachnospiraceae_Butyrivibrio	0.971677	3.11251e-14	4.80925e-11		Lachnospiraceae_Catonella	Lachnospiraceae_Butyrivibrio	0.971677	3.11251e-14	4.80925e-11
Lachnospiraceae_Butyrivibrio	Lachnospiraceae_Catonella	0.971677	5.45625e-14	8.25253e-11		Lachnospiraceae_Butyrivibrio	Lachnospiraceae_Catonella	0.971677	5.45625e-14	8.25253e-11
Ruminococcaceae_Faecalibacterium	Lachnospiraceae_.Ruminococcus.	0.909791	3.31407e-12	4.87518e-09		X.Tissierellaceae._Parvimonas	Peptostreptococcaceae_Filifactor	0.918731	6.39347e-12	9.27805e-09
Propionibacteriaceae_Propionibacterium	Pseudomonadaceae_Pseudomonas	0.915323	5.79679e-12	8.46939e-09		Peptostreptococcaceae_Filifactor	X.Tissierellaceae._Parvimonas	0.918731	6.43835e-12	9.28046e-09
X.Tissierellaceae._Parvimonas	Peptostreptococcaceae_Filifactor	0.918731	6.39347e-12	9.27805e-09		Propionibacteriaceae_Propionibacterium	Pseudomonadaceae_Pseudomonas	0.915323	5.79679e-12	8.46939e-09
Peptostreptococcaceae_Filifactor	X.Tissierellaceae._Parvimonas	0.918731	6.43835e-12	9.28046e-09		Pseudomonadaceae_Pseudomonas	Propionibacteriaceae_Propionibacterium	0.915323	1.23956e-11	1.74003e-08
Propionibacteriaceae_Propionibacterium	Bacillaceae_Bacillus	0.879399	9.33429e-12	1.33651e-08		Ruminococcaceae_Faecalibacterium	Lachnospiraceae_.Ruminococcus.	0.909791	3.31407e-12	4.87518e-09
Lachnospiraceae_.Ruminococcus.	Ruminococcaceae_Faecalibacterium	0.909791	9.87007e-12	1.40386e-08		Lachnospiraceae_.Ruminococcus.	Ruminococcaceae_Faecalibacterium	0.909791	9.87007e-12	1.40386e-08
Lachnospiraceae_Blautia	Ruminococcaceae_Faecalibacterium	0.89901	1.01661e-11	1.43646e-08		Lachnospiraceae_Blautia	Ruminococcaceae_Faecalibacterium	0.89901	1.01661e-11	1.43646e-08
Pseudomonadaceae_Pseudomonas	Propionibacteriaceae_Propionibacterium	0.915323	1.23956e-11	1.74003e-08		Ruminococcaceae_Faecalibacterium	Lachnospiraceae_Blautia	0.89901	4.91721e-11	6.7698e-08
Bacillaceae_Bacillus	Propionibacteriaceae_Propionibacterium	0.879399	1.77359e-11	2.47351e-08		Bacillaceae_Bacillus	Micrococcaceae_Microbispora	0.887055	2.07952e-11	2.88147e-08
Bacillaceae_Bacillus	Micrococcaceae_Microbispora	0.887055	2.07952e-11	2.88147e-08		Micrococcaceae_Microbispora	Bacillaceae_Bacillus	0.887055	9.19515e-11	1.2343e-07
Ruminococcaceae_Faecalibacterium	Lachnospiraceae_Blautia	0.89901	4.91721e-11	6.7698e-08		Propionibacteriaceae_Propionibacterium	Bacillaceae_Bacillus	0.879399	9.33429e-12	1.33651e-08
Campylobacteraceae_Campylobacter	Veillonellaceae_Selenomonas	0.872801	5.92228e-11	8.1016e-08		Bacillaceae_Bacillus	Propionibacteriaceae_Propionibacterium	0.879399	1.77359e-11	2.47351e-08
Prevotellaceae_Prevotella	Lachnospiraceae_Catonella	0.871048	7.3949e-11	1.00521e-07		Lachnospiraceae_Blautia	Enterobacteriaceae_Klebsiella	0.874527	1.1407e-10	1.50303e-07
Rhodobacteraceae_Paracoccus	Micrococcaceae_Microbispora	0.873567	8.63938e-11	1.16699e-07		Enterobacteriaceae_Klebsiella	Lachnospiraceae_Blautia	0.874527	2.09893e-10	2.69938e-07
Micrococcaceae_Microbispora	Bacillaceae_Bacillus	0.887055	9.19515e-11	1.2343e-07		Rhodobacteraceae_Paracoccus	Micrococcaceae_Microbispora	0.873567	8.63938e-11	1.16699e-07
Lachnospiraceae_Catonella	Prevotellaceae_Prevotella	0.871048	1.00882e-10	1.34576e-07		Micrococcaceae_Microbispora	Rhodobacteraceae_Paracoccus	0.873567	1.04495e-10	1.38536e-07
Micrococcaceae_Microbispora	Rhodobacteraceae_Paracoccus	0.873567	1.04495e-10	1.38536e-07		Campylobacteraceae_Campylobacter	Veillonellaceae_Selenomonas	0.872801	5.92228e-11	8.1016e-08
Lachnospiraceae_Blautia	Enterobacteriaceae_Klebsiella	0.874527	1.1407e-10	1.50303e-07		Veillonellaceae_Selenomonas	Campylobacteraceae_Campylobacter	0.872801	4.30604e-10	5.28471e-07
Methylobacteriaceae_Methylobacterium	Nocardiaceae_Rhodococcus	0.866838	1.39535e-10	1.82734e-07		Prevotellaceae_Prevotella	Lachnospiraceae_Catonella	0.871048	7.3949e-11	1.00521e-07
Prevotellaceae_Prevotella	Lachnospiraceae_Butyrivibrio	0.861699	1.84214e-10	2.39784e-07		Lachnospiraceae_Catonella	Prevotellaceae_Prevotella	0.871048	1.00882e-10	1.34576e-07
Phyllobacteriaceae_Mesorhizobium	Porphyromonadaceae_Parabacteroides	0.853552	2.08071e-10	2.69206e-07		Micrococcaceae_Microbispora	Propionibacteriaceae_Propionibacterium	0.870554	3.93563e-10	4.88595e-07
Enterobacteriaceae_Klebsiella	Lachnospiraceae_Blautia	0.874527	2.09893e-10	2.69938e-07		Propionibacteriaceae_Propionibacterium	Micrococcaceae_Microbispora	0.870554	5.4327e-10	6.34131e-07
Bacillaceae_Bacillus	Pseudomonadaceae_Pseudomonas	0.86217	2.5833e-10	3.30253e-07		Methylobacteriaceae_Methylobacterium	Nocardiaceae_Rhodococcus	0.866838	1.39535e-10	1.82734e-07
Bifidobacteriaceae_Bifidobacterium	Coriobacteriaceae_Collinsella	0.851498	3.51615e-10	4.44222e-07		Nocardiaceae_Rhodococcus	Methylobacteriaceae_Methylobacterium	0.866838	3.71815e-10	4.66996e-07
Coriobacteriaceae_Collinsella	Lachnospiraceae_Blautia	0.836645	3.50459e-10	4.45381e-07		Bacillaceae_Bacillus	Pseudomonadaceae_Pseudomonas	0.86217	2.5833e-10	3.30253e-07
Nocardiaceae_Rhodococcus	Methylobacteriaceae_Methylobacterium	0.866838	3.71815e-10	4.66996e-07		Pseudomonadaceae_Pseudomonas	Bacillaceae_Bacillus	0.86217	8.83928e-10	9.93951e-07
Micrococcaceae_Microbispora	Propionibacteriaceae_Propionibacterium	0.870554	3.93563e-10	4.88595e-07		Prevotellaceae_Prevotella	Lachnospiraceae_Butyrivibrio	0.861699	1.84214e-10	2.39784e-07
Coriobacteriaceae_Collinsella	Ruminococcaceae_Ruminococcus	0.849407	3.93156e-10	4.90929e-07		Lachnospiraceae_Butyrivibrio	Prevotellaceae_Prevotella	0.861699	1.21024e-09	1.32617e-06
Erysipelotrichaceae_Bulleidia	Coriobacteriaceae_Slackia	0.849363	4.05632e-10	5.00685e-07		Lachnospiraceae_Lachnobacterium	Porphyromonadaceae_Parabacteroides	0.856862	3.04712e-09	3.14636e-06
Veillonellaceae_Selenomonas	Campylobacteraceae_Campylobacter	0.872801	4.30604e-10	5.28471e-07		Porphyromonadaceae_Parabacteroides	Lachnospiraceae_Lachnobacterium	0.856862	7.66111e-09	7.15394e-06
Rhodobacteraceae_Paracoccus	Propionibacteriaceae_Propionibacterium	0.851068	4.43029e-10	5.40631e-07		Ruminococcaceae_Ruminococcus	Bifidobacteriaceae_Bifidobacterium	0.856816	4.72569e-10	5.67014e-07
Propionibacteriaceae_Propionibacterium	Rhodobacteraceae_Paracoccus	0.851068	4.65935e-10	5.62195e-07		Bifidobacteriaceae_Bifidobacterium	Ruminococcaceae_Ruminococcus	0.856816	6.36633e-10	7.39093e-07
Coriobacteriaceae_Collinsella	Bifidobacteriaceae_Bifidobacterium	0.851498	4.65365e-10	5.64679e-07		Phyllobacteriaceae_Mesorhizobium	Porphyromonadaceae_Parabacteroides	0.853552	2.08071e-10	2.69206e-07
Ruminococcaceae_Ruminococcus	Bifidobacteriaceae_Bifidobacterium	0.856816	4.72569e-10	5.67014e-07		Porphyromonadaceae_Parabacteroides	Phyllobacteriaceae_Mesorhizobium	0.853552	1.17224e-09	1.29111e-06
Ruminococcaceae_Ruminococcus	Coriobacteriaceae_Collinsella	0.849407	5.09395e-10	6.07804e-07		Bifidobacteriaceae_Bifidobacterium	Coriobacteriaceae_Collinsella	0.851498	3.51615e-10	4.44222e-07
Veillonellaceae_Veillonella	Coriobacteriaceae_Atopobium	0.845308	5.24291e-10	6.18704e-07		Coriobacteriaceae_Collinsella	Bifidobacteriaceae_Bifidobacterium	0.851498	4.65365e-10	5.64679e-07
Bacillaceae_Bacillus	Rhodobacteraceae_Paracoccus	0.838237	5.21767e-10	6.19127e-07		Rhodobacteraceae_Paracoccus	Propionibacteriaceae_Propionibacterium	0.851068	4.43029e-10	5.40631e-07
Rhodobacteraceae_Paracoccus	Bacillaceae_Bacillus	0.838237	5.40185e-10	6.33976e-07		Propionibacteriaceae_Propionibacterium	Rhodobacteraceae_Paracoccus	0.851068	4.65935e-10	5.62195e-07
Propionibacteriaceae_Propionibacterium	Micrococcaceae_Microbispora	0.870554	5.4327e-10	6.34131e-07		Coriobacteriaceae_Collinsella	Ruminococcaceae_Ruminococcus	0.849407	3.93156e-10	4.90929e-07
Bifidobacteriaceae_Bifidobacterium	Ruminococcaceae_Ruminococcus	0.856816	6.36633e-10	7.39093e-07		Ruminococcaceae_Ruminococcus	Coriobacteriaceae_Collinsella	0.849407	5.09395e-10	6.07804e-07
Lachnospiraceae_Blautia	Coriobacteriaceae_Collinsella	0.836645	6.5761e-10	7.59341e-07		Erysipelotrichaceae_Bulleidia	Coriobacteriaceae_Slackia	0.849363	4.05632e-10	5.00685e-07
Rhodobacteraceae_Paracoccus	Pseudomonadaceae_Pseudomonas	0.832371	7.19315e-10	8.26151e-07		Coriobacteriaceae_Slackia	Erysipelotrichaceae_Bulleidia	0.849363	8.68092e-10	9.81282e-07
Ruminococcaceae_Faecalibacterium	Coriobacteriaceae_Collinsella	0.825194	7.61808e-10	8.703e-07		Sphingomonadaceae_Kaistobacter	Rhodobacteraceae_Paracoccus	0.848685	1.69087e-09	1.8249e-06
Lachnospiraceae_Lachnospira	Ruminococcaceae_Oscillospira	0.848031	7.71168e-10	8.76332e-07		Rhodobacteraceae_Paracoccus	Sphingomonadaceae_Kaistobacter	0.848685	3.01505e-09	3.12828e-06
Coriobacteriaceae_Slackia	Erysipelotrichaceae_Bulleidia	0.849363	8.68092e-10	9.81282e-07		Lachnospiraceae_Lachnospira	Ruminococcaceae_Oscillospira	0.848031	7.71168e-10	8.76332e-07
Pseudomonadaceae_Pseudomonas	Bacillaceae_Bacillus	0.86217	8.83928e-10	9.93951e-07		Ruminococcaceae_Oscillospira	Lachnospiraceae_Lachnospira	0.848031	2.30397e-09	2.44967e-06
Pseudomonadaceae_Pseudomonas	Rhodobacteraceae_Paracoccus	0.832371	9.19189e-10	1.02822e-06		Veillonellaceae_Veillonella	Coriobacteriaceae_Atopobium	0.845308	5.24291e-10	6.18704e-07
Ruminococcaceae_Faecalibacterium	Bifidobacteriaceae_Bifidobacterium	0.843699	9.81995e-10	1.09278e-06		Coriobacteriaceae_Atopobium	Veillonellaceae_Veillonella	0.845308	1.30226e-09	1.41975e-06
Enterobacteriaceae_Klebsiella	Ruminococcaceae_Faecalibacterium	0.842899	9.88925e-10	1.09482e-06		Ruminococcaceae_Faecalibacterium	Bifidobacteriaceae_Bifidobacterium	0.843699	9.81995e-10	1.09278e-06
Porphyromonadaceae_Parabacteroides	Phyllobacteriaceae_Mesorhizobium	0.853552	1.17224e-09	1.29111e-06		Bifidobacteriaceae_Bifidobacterium	Ruminococcaceae_Faecalibacterium	0.843699	2.25787e-09	2.4126e-06
Lachnospiraceae_Butyrivibrio	Prevotellaceae_Prevotella	0.861699	1.21024e-09	1.32617e-06		Enterobacteriaceae_Klebsiella	Ruminococcaceae_Faecalibacterium	0.842899	9.88925e-10	1.09482e-06
Coriobacteriaceae_Atopobium	Veillonellaceae_Veillonella	0.845308	1.30226e-09	1.41975e-06		Ruminococcaceae_Faecalibacterium	Enterobacteriaceae_Klebsiella	0.842899	1.31619e-09	1.4277e-06
Ruminococcaceae_Faecalibacterium	Enterobacteriaceae_Klebsiella	0.842899	1.31619e-09	1.4277e-06		Moraxellaceae_Enhydrobacter	Propionibacteriaceae_Propionibacterium	0.841045	5.25832e-09	5.13341e-06
Sphingomonadaceae_Kaistobacter	Rhodobacteraceae_Paracoccus	0.848685	1.69087e-09	1.8249e-06		Propionibacteriaceae_Propionibacterium	Moraxellaceae_Enhydrobacter	0.841045	5.78497e-09	5.57158e-06
Moraxellaceae_Enhydrobacter	Bacillaceae_Bacillus	0.819164	1.95394e-09	2.09828e-06		Bacillaceae_Bacillus	Rhodobacteraceae_Paracoccus	0.838237	5.21767e-10	6.19127e-07
Bifidobacteriaceae_Bifidobacterium	Ruminococcaceae_Faecalibacterium	0.843699	2.25787e-09	2.4126e-06		Rhodobacteraceae_Paracoccus	Bacillaceae_Bacillus	0.838237	5.40185e-10	6.33976e-07
Ruminococcaceae_Oscillospira	Lachnospiraceae_Lachnospira	0.848031	2.30397e-09	2.44967e-06		Coriobacteriaceae_Collinsella	Lachnospiraceae_Blautia	0.836645	3.50459e-10	4.45381e-07
Lachnospiraceae_.Ruminococcus.	Clostridiaceae_Clostridium	0.806221	2.40452e-09	2.54398e-06		Lachnospiraceae_Blautia	Coriobacteriaceae_Collinsella	0.836645	6.5761e-10	7.59341e-07
Coriobacteriaceae_Collinsella	Clostridiaceae_Clostridium	0.805196	2.51672e-09	2.64963e-06		Nocardiaceae_Rhodococcus	Microbacteriaceae_Cryobacterium	0.836117	4.27132e-09	4.28677e-06
Streptomycetaceae_Streptomyces	Rhodobacteraceae_Paracoccus	0.815856	2.59076e-09	2.71428e-06		Microbacteriaceae_Cryobacterium	Nocardiaceae_Rhodococcus	0.836117	7.75595e-09	7.21115e-06
Pseudomonadaceae_Pseudomonas	Micrococcaceae_Microbispora	0.825816	2.81189e-09	2.93165e-06		Rhodobacteraceae_Paracoccus	Pseudomonadaceae_Pseudomonas	0.832371	7.19315e-10	8.26151e-07
Rhodobacteraceae_Paracoccus	Sphingomonadaceae_Kaistobacter	0.848685	3.01505e-09	3.12828e-06		Pseudomonadaceae_Pseudomonas	Rhodobacteraceae_Paracoccus	0.832371	9.19189e-10	1.02822e-06
Lachnospiraceae_Lachnobacterium	Porphyromonadaceae_Parabacteroides	0.856862	3.04712e-09	3.14636e-06		Rhodobacteraceae_Paracoccus	Moraxellaceae_Enhydrobacter	0.831468	3.96578e-09	4.01767e-06
Mycoplasmataceae_Mycoplasma	Erysipelotrichaceae_Bulleidia	0.80701	3.18964e-09	3.27776e-06		Moraxellaceae_Enhydrobacter	Rhodobacteraceae_Paracoccus	0.831468	4.95522e-09	4.88189e-06
Porphyromonadaceae_Paludibacter	Porphyromonadaceae_Tannerella	0.807043	3.54489e-09	3.62547e-06		Lachnospiraceae_Blautia	Lachnospiraceae_.Ruminococcus.	0.829905	3.61535e-09	3.68001e-06
Lachnospiraceae_Blautia	Lachnospiraceae_.Ruminococcus.	0.829905	3.61535e-09	3.68001e-06		Lachnospiraceae_.Ruminococcus.	Lachnospiraceae_Blautia	0.829905	8.75244e-09	7.96523e-06
Rhodobacteraceae_Paracoccus	Moraxellaceae_Enhydrobacter	0.831468	3.96578e-09	4.01767e-06		Ruminococcaceae_Ruminococcus	Ruminococcaceae_Faecalibacterium	0.829461	4.77607e-09	4.72708e-06
Micrococcaceae_Microbispora	Pseudomonadaceae_Pseudomonas	0.825816	4.16382e-09	4.1985e-06		Ruminococcaceae_Faecalibacterium	Ruminococcaceae_Ruminococcus	0.829461	5.88606e-09	5.64362e-06
Nocardiaceae_Rhodococcus	Microbacteriaceae_Cryobacterium	0.836117	4.27132e-09	4.28677e-06		Lachnospiraceae_Dorea	Ruminococcaceae_Faecalibacterium	0.826641	5.25135e-09	5.15002e-06
Bacillaceae_Bacillus	Moraxellaceae_Enhydrobacter	0.819164	4.46751e-09	4.46281e-06		Ruminococcaceae_Faecalibacterium	Lachnospiraceae_Dorea	0.826641	8.63068e-09	7.88785e-06
Burkholderiaceae_Burkholderia	Microbacteriaceae_Cryobacterium	0.824555	4.64745e-09	4.62107e-06		Pseudomonadaceae_Pseudomonas	Micrococcaceae_Microbispora	0.825816	2.81189e-09	2.93165e-06
Ruminococcaceae_Ruminococcus	Ruminococcaceae_Faecalibacterium	0.829461	4.77607e-09	4.72708e-06		Micrococcaceae_Microbispora	Pseudomonadaceae_Pseudomonas	0.825816	4.16382e-09	4.1985e-06
Moraxellaceae_Enhydrobacter	Rhodobacteraceae_Paracoccus	0.831468	4.95522e-09	4.88189e-06		Ruminococcaceae_Faecalibacterium	Coriobacteriaceae_Collinsella	0.825194	7.61808e-10	8.703e-07
Moraxellaceae_Enhydrobacter	Propionibacteriaceae_Propionibacterium	0.841045	5.25832e-09	5.13341e-06		Coriobacteriaceae_Collinsella	Ruminococcaceae_Faecalibacterium	0.825194	5.74493e-09	5.55793e-06
Lachnospiraceae_Dorea	Ruminococcaceae_Faecalibacterium	0.826641	5.25135e-09	5.15002e-06		Burkholderiaceae_Burkholderia	Microbacteriaceae_Cryobacterium	0.824555	4.64745e-09	4.62107e-06
Propionibacteriaceae_Propionibacterium	Streptomycetaceae_Streptomyces	0.814676	5.38908e-09	5.23725e-06		Microbacteriaceae_Cryobacterium	Burkholderiaceae_Burkholderia	0.824555	1.92471e-08	1.57177e-05
Coriobacteriaceae_Collinsella	Ruminococcaceae_Faecalibacterium	0.825194	5.74493e-09	5.55793e-06		Moraxellaceae_Enhydrobacter	Bacillaceae_Bacillus	0.819164	1.95394e-09	2.09828e-06
Propionibacteriaceae_Propionibacterium	Moraxellaceae_Enhydrobacter	0.841045	5.78497e-09	5.57158e-06		Bacillaceae_Bacillus	Moraxellaceae_Enhydrobacter	0.819164	4.46751e-09	4.46281e-06
Ruminococcaceae_Faecalibacterium	Ruminococcaceae_Ruminococcus	0.829461	5.88606e-09	5.64362e-06		Streptomycetaceae_Streptomyces	Rhodobacteraceae_Paracoccus	0.815856	2.59076e-09	2.71428e-06
Moraxellaceae_Enhydrobacter	Enterobacteriaceae_Serratia	0.804754	6.02885e-09	5.75484e-06		Rhodobacteraceae_Paracoccus	Streptomycetaceae_Streptomyces	0.815856	2.17276e-08	1.75433e-05
Veillonellaceae_Dialister	Veillonellaceae_Megasphaera	0.799487	6.29379e-09	5.98116e-06		Propionibacteriaceae_Propionibacterium	Streptomycetaceae_Streptomyces	0.814676	5.38908e-09	5.23725e-06
Veillonellaceae_Megasphaera	Veillonellaceae_Dialister	0.799487	6.54574e-09	6.19319e-06		Streptomycetaceae_Streptomyces	Propionibacteriaceae_Propionibacterium	0.814676	1.81063e-08	1.49568e-05
Lachnospiraceae_Blautia	Methylobacteriaceae_Methylobacterium	0.785453	7.03977e-09	6.63139e-06		Lachnospiraceae_Dorea	Lachnospiraceae_.Ruminococcus.	0.81373	2.15668e-08	1.74792e-05
Erysipelotrichaceae_Bulleidia	Mycoplasmataceae_Mycoplasma	0.80701	7.45303e-09	6.99003e-06		Lachnospiraceae_.Ruminococcus.	Lachnospiraceae_Dorea	0.81373	2.86111e-08	2.22642e-05
Porphyromonadaceae_Parabacteroides	Lachnospiraceae_Lachnobacterium	0.856862	7.66111e-09	7.15394e-06		Ruminococcaceae_Faecalibacterium	Clostridiaceae_Clostridium	0.811993	9.05283e-09	8.16937e-06
Microbacteriaceae_Cryobacterium	Nocardiaceae_Rhodococcus	0.836117	7.75595e-09	7.21115e-06		Clostridiaceae_Clostridium	Ruminococcaceae_Faecalibacterium	0.811993	2.65555e-08	2.10459e-05
Fusobacteriaceae_Fusobacterium	Porphyromonadaceae_Paludibacter	0.795746	8.06849e-09	7.43734e-06		Rhodobacteraceae_Paracoccus	Micrococcaceae_Micrococcus	0.80867	1.14057e-08	9.99859e-06
Sphingomonadaceae_Kaistobacter	Veillonellaceae_Megasphaera	0.793988	8.0546e-09	7.45654e-06		Micrococcaceae_Micrococcus	Rhodobacteraceae_Paracoccus	0.80867	2.10234e-08	1.71033e-05
Veillonellaceae_Schwartzia	Veillonellaceae_Selenomonas	0.792882	8.20065e-09	7.52686e-06		Streptomycetaceae_Streptomyces	Micrococcaceae_Microbispora	0.80834	1.51181e-08	1.28339e-05
Ruminococcaceae_Faecalibacterium	Lachnospiraceae_Dorea	0.826641	8.63068e-09	7.88785e-06		Micrococcaceae_Microbispora	Streptomycetaceae_Streptomyces	0.80834	5.40754e-08	3.92364e-05
Lachnospiraceae_.Ruminococcus.	Lachnospiraceae_Blautia	0.829905	8.75244e-09	7.96523e-06		Ruminococcaceae_Ruminococcus	Lachnospiraceae_Lachnospira	0.80831	2.38828e-08	1.90684e-05
Ruminococcaceae_Faecalibacterium	Clostridiaceae_Clostridium	0.811993	9.05283e-09	8.16937e-06		Lachnospiraceae_Lachnospira	Ruminococcaceae_Ruminococcus	0.80831	3.05248e-08	2.35825e-05
Porphyromonadaceae_Paludibacter	Fusobacteriaceae_Fusobacterium	0.795746	9.04122e-09	8.19333e-06		Porphyromonadaceae_Paludibacter	Porphyromonadaceae_Tannerella	0.807043	3.54489e-09	3.62547e-06
Porphyromonadaceae_Tannerella	X.Tissierellaceae._Parvimonas	0.797213	9.4847e-09	8.52329e-06		Porphyromonadaceae_Tannerella	Porphyromonadaceae_Paludibacter	0.807043	1.23704e-08	1.07564e-05
Veillonellaceae_Selenomonas	Veillonellaceae_Schwartzia	0.792882	9.98631e-09	8.93666e-06		Mycoplasmataceae_Mycoplasma	Erysipelotrichaceae_Bulleidia	0.80701	3.18964e-09	3.27776e-06
Campylobacteraceae_Campylobacter	Leptotrichiaceae_Leptotrichia	0.795088	1.00867e-08	8.98905e-06		Erysipelotrichaceae_Bulleidia	Mycoplasmataceae_Mycoplasma	0.80701	7.45303e-09	6.99003e-06
Enterobacteriaceae_Serratia	Moraxellaceae_Enhydrobacter	0.804754	1.06689e-08	9.46858e-06		Lachnospiraceae_.Ruminococcus.	Clostridiaceae_Clostridium	0.806221	2.40452e-09	2.54398e-06
Clostridiaceae_Clostridium	Lachnospiraceae_.Ruminococcus.	0.806221	1.096e-08	9.68695e-06		Clostridiaceae_Clostridium	Lachnospiraceae_.Ruminococcus.	0.806221	1.096e-08	9.68695e-06
Rhodobacteraceae_Paracoccus	Veillonellaceae_Megasphaera	0.784713	1.1052e-08	9.72817e-06		Coriobacteriaceae_Collinsella	Clostridiaceae_Clostridium	0.805196	2.51672e-09	2.64963e-06
Rhodobacteraceae_Paracoccus	Micrococcaceae_Micrococcus	0.80867	1.14057e-08	9.99859e-06		Clostridiaceae_Clostridium	Coriobacteriaceae_Collinsella	0.805196	1.24851e-08	1.08124e-05
Veillonellaceae_Megasphaera	Rhodobacteraceae_Paracoccus	0.784713	1.18384e-08	1.03357e-05		Moraxellaceae_Enhydrobacter	Enterobacteriaceae_Serratia	0.804754	6.02885e-09	5.75484e-06
Porphyromonadaceae_Tannerella	Porphyromonadaceae_Paludibacter	0.807043	1.23704e-08	1.07564e-05		Enterobacteriaceae_Serratia	Moraxellaceae_Enhydrobacter	0.804754	1.06689e-08	9.46858e-06
Clostridiaceae_Clostridium	Coriobacteriaceae_Collinsella	0.805196	1.24851e-08	1.08124e-05		Lachnospiraceae_Dorea	Lachnospiraceae_Blautia	0.800542	3.22573e-08	2.45675e-05
Intrasporangiaceae_Terracoccus	Streptomycetaceae_Streptomyces	0.794955	1.29006e-08	1.11273e-05		Lachnospiraceae_Blautia	Lachnospiraceae_Dorea	0.800542	6.56696e-08	4.60919e-05
Lachnospiraceae_.Ruminococcus.	Coriobacteriaceae_Collinsella	0.800148	1.37051e-08	1.1774e-05		Lachnospiraceae_.Ruminococcus.	Coriobacteriaceae_Collinsella	0.800148	1.37051e-08	1.1774e-05
X.Tissierellaceae._Parvimonas	Porphyromonadaceae_Tannerella	0.797213	1.39611e-08	1.19462e-05		Coriobacteriaceae_Collinsella	Lachnospiraceae_.Ruminococcus.	0.800148	2.7489e-08	2.15471e-05
Streptomycetaceae_Streptomyces	Intrasporangiaceae_Terracoccus	0.794955	1.46037e-08	1.24464e-05		Veillonellaceae_Dialister	Veillonellaceae_Megasphaera	0.799487	6.29379e-09	5.98116e-06
Streptomycetaceae_Streptomyces	Micrococcaceae_Microbispora	0.80834	1.51181e-08	1.28339e-05		Veillonellaceae_Megasphaera	Veillonellaceae_Dialister	0.799487	6.54574e-09	6.19319e-06
Nocardiaceae_Rhodococcus	Lachnospiraceae_.Ruminococcus.	0.7854	1.56005e-08	1.31913e-05		Lachnospiraceae_Blautia	Clostridiaceae_Clostridium	0.798564	6.34749e-08	4.48445e-05
Veillonellaceae_Megasphaera	Sphingomonadaceae_Kaistobacter	0.793988	1.58469e-08	1.33471e-05		Clostridiaceae_Clostridium	Lachnospiraceae_Blautia	0.798564	6.90688e-08	4.81629e-05
Flavobacteriaceae_Capnocytophaga	Leptotrichiaceae_Leptotrichia	0.798387	1.62e-08	1.35912e-05		Flavobacteriaceae_Capnocytophaga	Leptotrichiaceae_Leptotrichia	0.798387	1.62e-08	1.35912e-05
Veillonellaceae_Dialister	Prevotellaceae_Prevotella	0.790689	1.63151e-08	1.36345e-05		Leptotrichiaceae_Leptotrichia	Flavobacteriaceae_Capnocytophaga	0.798387	6.30046e-08	4.46592e-05
Leptotrichiaceae_Leptotrichia	Campylobacteraceae_Campylobacter	0.795088	1.70139e-08	1.41086e-05		Porphyromonadaceae_Tannerella	X.Tissierellaceae._Parvimonas	0.797213	9.4847e-09	8.52329e-06
Intrasporangiaceae_Terracoccus	Propionibacteriaceae_Propionibacterium	0.77417	1.69502e-08	1.41103e-05		X.Tissierellaceae._Parvimonas	Porphyromonadaceae_Tannerella	0.797213	1.39611e-08	1.19462e-05
Streptomycetaceae_Streptomyces	Propionibacteriaceae_Propionibacterium	0.814676	1.81063e-08	1.49568e-05		Fusobacteriaceae_Fusobacterium	Porphyromonadaceae_Paludibacter	0.795746	8.06849e-09	7.43734e-06
Bifidobacteriaceae_Bifidobacterium	Enterobacteriaceae_Klebsiella	0.789505	1.83673e-08	1.51143e-05		Porphyromonadaceae_Paludibacter	Fusobacteriaceae_Fusobacterium	0.795746	9.04122e-09	8.19333e-06
Erysipelotrichaceae_Bulleidia	Coriobacteriaceae_Atopobium	0.781963	1.85722e-08	1.52245e-05		Campylobacteraceae_Campylobacter	Leptotrichiaceae_Leptotrichia	0.795088	1.00867e-08	8.98905e-06
Microbacteriaceae_Cryobacterium	Burkholderiaceae_Burkholderia	0.824555	1.92471e-08	1.57177e-05		Leptotrichiaceae_Leptotrichia	Campylobacteraceae_Campylobacter	0.795088	1.70139e-08	1.41086e-05
Micrococcaceae_Micrococcus	Rhodobacteraceae_Paracoccus	0.80867	2.10234e-08	1.71033e-05		Intrasporangiaceae_Terracoccus	Streptomycetaceae_Streptomyces	0.794955	1.29006e-08	1.11273e-05
Lachnospiraceae_Dorea	Lachnospiraceae_.Ruminococcus.	0.81373	2.15668e-08	1.74792e-05		Streptomycetaceae_Streptomyces	Intrasporangiaceae_Terracoccus	0.794955	1.46037e-08	1.24464e-05
Rhodobacteraceae_Paracoccus	Streptomycetaceae_Streptomyces	0.815856	2.17276e-08	1.75433e-05		Sphingomonadaceae_Kaistobacter	Veillonellaceae_Megasphaera	0.793988	8.0546e-09	7.45654e-06
Coriobacteriaceae_Atopobium	Erysipelotrichaceae_Bulleidia	0.781963	2.28052e-08	1.83444e-05		Veillonellaceae_Megasphaera	Sphingomonadaceae_Kaistobacter	0.793988	1.58469e-08	1.33471e-05
Methylobacteriaceae_Methylobacterium	Lachnospiraceae_Blautia	0.785453	2.31278e-08	1.85345e-05		Micrococcaceae_Micrococcus	Micrococcaceae_Microbispora	0.793227	2.68108e-08	2.11701e-05
Ruminococcaceae_Ruminococcus	Lachnospiraceae_Lachnospira	0.80831	2.38828e-08	1.90684e-05		Micrococcaceae_Microbispora	Micrococcaceae_Micrococcus	0.793227	5.79739e-08	4.17828e-05
Lachnospiraceae_Catonella	Erysipelotrichaceae_Bulleidia	0.784143	2.62654e-08	2.0893e-05		Veillonellaceae_Schwartzia	Veillonellaceae_Selenomonas	0.792882	8.20065e-09	7.52686e-06
Clostridiaceae_Clostridium	Ruminococcaceae_Faecalibacterium	0.811993	2.65555e-08	2.10459e-05		Veillonellaceae_Selenomonas	Veillonellaceae_Schwartzia	0.792882	9.98631e-09	8.93666e-06
Micrococcaceae_Micrococcus	Micrococcaceae_Microbispora	0.793227	2.68108e-08	2.11701e-05		Veillonellaceae_Dialister	Prevotellaceae_Prevotella	0.790689	1.63151e-08	1.36345e-05
Propionibacteriaceae_Propionibacterium	Intrasporangiaceae_Terracoccus	0.77417	2.69108e-08	2.11712e-05		Prevotellaceae_Prevotella	Veillonellaceae_Dialister	0.790689	3.08839e-08	2.36895e-05
Coriobacteriaceae_Collinsella	Lachnospiraceae_.Ruminococcus.	0.800148	2.7489e-08	2.15471e-05		Bifidobacteriaceae_Bifidobacterium	Enterobacteriaceae_Klebsiella	0.789505	1.83673e-08	1.51143e-05
Microbacteriaceae_Cryobacterium	Ruminococcaceae_Oscillospira	0.743663	2.83596e-08	2.21487e-05		Enterobacteriaceae_Klebsiella	Bifidobacteriaceae_Bifidobacterium	0.789505	1.08344e-07	7.09437e-05
Lachnospiraceae_.Ruminococcus.	Lachnospiraceae_Dorea	0.81373	2.86111e-08	2.22642e-05		Moraxellaceae_Enhydrobacter	Micrococcaceae_Microbispora	0.789298	3.42766e-08	2.60131e-05
Porphyromonadaceae_Tannerella	Fusobacteriaceae_Fusobacterium	0.774111	2.91751e-08	2.26211e-05		Micrococcaceae_Microbispora	Moraxellaceae_Enhydrobacter	0.789298	9.27247e-08	6.22339e-05
Sphingomonadaceae_Kaistobacter	Streptomycetaceae_Streptomyces	0.766775	3.05835e-08	2.35432e-05		Erysipelotrichaceae_Bulleidia	Lachnospiraceae_Butyrivibrio	0.787809	3.12681e-08	2.38989e-05
Lachnospiraceae_Lachnospira	Ruminococcaceae_Ruminococcus	0.80831	3.05248e-08	2.35825e-05		Lachnospiraceae_Butyrivibrio	Erysipelotrichaceae_Bulleidia	0.787809	5.28144e-08	3.85822e-05
Prevotellaceae_Prevotella	Veillonellaceae_Dialister	0.790689	3.08839e-08	2.36895e-05		Lachnospiraceae_.Ruminococcus.	Bifidobacteriaceae_Bifidobacterium	0.787301	3.58544e-08	2.71148e-05
Erysipelotrichaceae_Bulleidia	Lachnospiraceae_Butyrivibrio	0.787809	3.12681e-08	2.38989e-05		Bifidobacteriaceae_Bifidobacterium	Lachnospiraceae_.Ruminococcus.	0.787301	5.48182e-08	3.96415e-05
Lachnospiraceae_Dorea	Lachnospiraceae_Blautia	0.800542	3.22573e-08	2.45675e-05		Bacillaceae_Bacillus	Intrasporangiaceae_Terracoccus	0.786095	4.8682e-08	3.60539e-05
Moraxellaceae_Enhydrobacter	Micrococcaceae_Microbispora	0.789298	3.42766e-08	2.60131e-05		Intrasporangiaceae_Terracoccus	Bacillaceae_Bacillus	0.786095	1.5757e-07	9.66912e-05
Lachnospiraceae_.Ruminococcus.	Bifidobacteriaceae_Bifidobacterium	0.787301	3.58544e-08	2.71148e-05		Lachnospiraceae_Blautia	Methylobacteriaceae_Methylobacterium	0.785453	7.03977e-09	6.63139e-06
Bifidobacteriaceae_Bifidobacterium	Veillonellaceae_Dialister	0.765364	3.95197e-08	2.97818e-05		Methylobacteriaceae_Methylobacterium	Lachnospiraceae_Blautia	0.785453	2.31278e-08	1.85345e-05
Lachnospiraceae_.Ruminococcus.	Nocardiaceae_Rhodococcus	0.7854	4.23261e-08	3.17851e-05		Nocardiaceae_Rhodococcus	Lachnospiraceae_.Ruminococcus.	0.7854	1.56005e-08	1.31913e-05
Leptotrichiaceae_Leptotrichia	Veillonellaceae_Selenomonas	0.77346	4.61098e-08	3.45059e-05		Lachnospiraceae_.Ruminococcus.	Nocardiaceae_Rhodococcus	0.7854	4.23261e-08	3.17851e-05
Veillonellaceae_Megasphaera	Veillonellaceae_Mitsuokella	0.747686	4.8094e-08	3.58657e-05		X.Odoribacteraceae._Odoribacter	Turicibacteraceae_Turicibacter	0.785378	1.8951e-07	0.000111512
Lachnospiraceae_Blautia	Bifidobacteriaceae_Bifidobacterium	0.77688	4.88372e-08	3.60446e-05		Turicibacteraceae_Turicibacter	X.Odoribacteraceae._Odoribacter	0.785378	4.78379e-07	0.000245798
Bacillaceae_Bacillus	Intrasporangiaceae_Terracoccus	0.786095	4.8682e-08	3.60539e-05		Rhodobacteraceae_Paracoccus	Veillonellaceae_Megasphaera	0.784713	1.1052e-08	9.72817e-06
Streptomycetaceae_Streptomyces	Enterobacteriaceae_Serratia	0.781533	4.85255e-08	3.60623e-05		Veillonellaceae_Megasphaera	Rhodobacteraceae_Paracoccus	0.784713	1.18384e-08	1.03357e-05
Bifidobacteriaceae_Bifidobacterium	Lachnospiraceae_Blautia	0.77688	5.13542e-08	3.77724e-05		Lachnospiraceae_Catonella	Erysipelotrichaceae_Bulleidia	0.784143	2.62654e-08	2.0893e-05
Micrococcaceae_Microbispora	Enterobacteriaceae_Serratia	0.77254	5.17271e-08	3.79168e-05		Erysipelotrichaceae_Bulleidia	Lachnospiraceae_Catonella	0.784143	7.19208e-08	4.96679e-05
Veillonellaceae_Dialister	Bifidobacteriaceae_Bifidobacterium	0.765364	5.28155e-08	3.84521e-05		Veillonellaceae_Dialister	Lachnospiraceae_Coprococcus	0.782389	9.02853e-08	6.09778e-05
Lachnospiraceae_Butyrivibrio	Erysipelotrichaceae_Bulleidia	0.787809	5.28144e-08	3.85822e-05		Lachnospiraceae_Coprococcus	Veillonellaceae_Dialister	0.782389	1.1114e-07	7.25528e-05
Micrococcaceae_Microbispora	Streptomycetaceae_Streptomyces	0.80834	5.40754e-08	3.92364e-05		Erysipelotrichaceae_Bulleidia	Coriobacteriaceae_Atopobium	0.781963	1.85722e-08	1.52245e-05
Bifidobacteriaceae_Bifidobacterium	Lachnospiraceae_.Ruminococcus.	0.787301	5.48182e-08	3.96415e-05		Coriobacteriaceae_Atopobium	Erysipelotrichaceae_Bulleidia	0.781963	2.28052e-08	1.83444e-05
Methylobacteriaceae_Methylobacterium	Microbacteriaceae_Cryobacterium	0.76381	5.81225e-08	4.17498e-05		Streptomycetaceae_Streptomyces	Enterobacteriaceae_Serratia	0.781533	4.85255e-08	3.60623e-05
Micrococcaceae_Microbispora	Micrococcaceae_Micrococcus	0.793227	5.79739e-08	4.17828e-05		Enterobacteriaceae_Serratia	Streptomycetaceae_Streptomyces	0.781533	1.57849e-07	9.65864e-05
Coriobacteriaceae_Atopobium	Coriobacteriaceae_Slackia	0.764943	6.13863e-08	4.39472e-05		Actinomycetaceae_Actinomyces	Coriobacteriaceae_Atopobium	0.780792	1.44557e-07	9.02532e-05
Ruminococcaceae_Faecalibacterium	Methylobacteriaceae_Methylobacterium	0.754309	6.22274e-08	4.44014e-05		Coriobacteriaceae_Atopobium	Actinomycetaceae_Actinomyces	0.780792	1.62934e-07	9.88529e-05
Leptotrichiaceae_Leptotrichia	Flavobacteriaceae_Capnocytophaga	0.798387	6.30046e-08	4.46592e-05		Peptostreptococcaceae_Filifactor	Porphyromonadaceae_Tannerella	0.779593	1.1619e-07	7.49384e-05
Lachnospiraceae_Dorea	Coriobacteriaceae_Collinsella	0.773116	6.29806e-08	4.479e-05		Porphyromonadaceae_Tannerella	Peptostreptococcaceae_Filifactor	0.779593	1.47797e-07	9.17423e-05
Lachnospiraceae_Blautia	Clostridiaceae_Clostridium	0.798564	6.34749e-08	4.48445e-05		Lachnospiraceae_Blautia	Bifidobacteriaceae_Bifidobacterium	0.77688	4.88372e-08	3.60446e-05
Veillonellaceae_Dialister	Lachnospiraceae_.Ruminococcus.	0.746241	6.46099e-08	4.54968e-05		Bifidobacteriaceae_Bifidobacterium	Lachnospiraceae_Blautia	0.77688	5.13542e-08	3.77724e-05
Lachnospiraceae_Blautia	Lachnospiraceae_Dorea	0.800542	6.56696e-08	4.60919e-05		Lachnospiraceae_Dorea	Enterobacteriaceae_Klebsiella	0.775681	7.30014e-08	5.02526e-05
Enterobacteriaceae_Serratia	Propionibacteriaceae_Propionibacterium	0.767608	6.83149e-08	4.77924e-05		Enterobacteriaceae_Klebsiella	Lachnospiraceae_Dorea	0.775681	1.11231e-07	7.23927e-05
Clostridiaceae_Clostridium	Lachnospiraceae_Blautia	0.798564	6.90688e-08	4.81629e-05		Lachnospiraceae_Blautia	Ruminococcaceae_Ruminococcus	0.775169	3.28994e-07	0.000177091
X.Paraprevotellaceae._Paraprevotella	Ruminococcaceae_Ruminococcus	0.759594	7.08754e-08	4.92627e-05		Ruminococcaceae_Ruminococcus	Lachnospiraceae_Blautia	0.775169	5.14955e-07	0.000262705
X.Tissierellaceae._Parvimonas	Mycoplasmataceae_Mycoplasma	0.772644	7.14095e-08	4.94738e-05		Intrasporangiaceae_Terracoccus	Propionibacteriaceae_Propionibacterium	0.77417	1.69502e-08	1.41103e-05
Erysipelotrichaceae_Bulleidia	Lachnospiraceae_Catonella	0.784143	7.19208e-08	4.96679e-05		Propionibacteriaceae_Propionibacterium	Intrasporangiaceae_Terracoccus	0.77417	2.69108e-08	2.11712e-05
Lachnospiraceae_Dorea	Enterobacteriaceae_Klebsiella	0.775681	7.30014e-08	5.02526e-05		Porphyromonadaceae_Tannerella	Fusobacteriaceae_Fusobacterium	0.774111	2.91751e-08	2.26211e-05
Enterobacteriaceae_Serratia	Micrococcaceae_Microbispora	0.77254	7.86752e-08	5.39852e-05		Fusobacteriaceae_Fusobacterium	Porphyromonadaceae_Tannerella	0.774111	1.54925e-07	9.53404e-05
Prevotellaceae_Prevotella	Erysipelotrichaceae_Bulleidia	0.76455	8.01676e-08	5.48341e-05		Comamonadaceae_Aquabacterium	X.Weeksellaceae._Weeksella	0.773948	3.00251e-07	0.00016367
Ruminococcaceae_Ruminococcus	X.Paraprevotellaceae._Paraprevotella	0.759594	8.21933e-08	5.60412e-05		X.Weeksellaceae._Weeksella	Comamonadaceae_Aquabacterium	0.773948	3.5299e-07	0.000187656
Ruminococcaceae_Ruminococcus	Lachnospiraceae_.Ruminococcus.	0.766857	8.91144e-08	6.05679e-05		Alcaligenaceae_Sutterella	Lachnospiraceae_Lachnobacterium	0.773696	1.91883e-07	0.0001126
Bacillaceae_Bacillus	Streptomycetaceae_Streptomyces	0.769354	8.96363e-08	6.07304e-05		Lachnospiraceae_Lachnobacterium	Alcaligenaceae_Sutterella	0.773696	2.3321e-07	0.000132157
Veillonellaceae_Dialister	Lachnospiraceae_Coprococcus	0.782389	9.02853e-08	6.09778e-05		Leptotrichiaceae_Leptotrichia	Veillonellaceae_Selenomonas	0.77346	4.61098e-08	3.45059e-05
Dermabacteraceae_Brachybacterium	X.Exiguobacteraceae._Exiguobacterium	0.750606	9.1508e-08	6.16098e-05		Veillonellaceae_Selenomonas	Leptotrichiaceae_Leptotrichia	0.77346	1.02376e-07	6.76546e-05
Micrococcaceae_Microbispora	Moraxellaceae_Enhydrobacter	0.789298	9.27247e-08	6.22339e-05		Lachnospiraceae_Dorea	Coriobacteriaceae_Collinsella	0.773116	6.29806e-08	4.479e-05
Erysipelotrichaceae_Bulleidia	Veillonellaceae_Veillonella	0.744936	9.40911e-08	6.29543e-05		Coriobacteriaceae_Collinsella	Lachnospiraceae_Dorea	0.773116	1.12058e-07	7.27103e-05
Pseudomonadaceae_Pseudomonas	Micrococcaceae_Micrococcus	0.764564	9.58776e-08	6.39503e-05		Cellulomonadaceae_Demequina	Enterobacteriaceae_Serratia	0.772943	1.25859e-07	7.97381e-05
Methylobacteriaceae_Methylobacterium	Ruminococcaceae_Faecalibacterium	0.754309	9.80471e-08	6.51949e-05		Enterobacteriaceae_Serratia	Cellulomonadaceae_Demequina	0.772943	1.37089e-07	8.63438e-05
Lachnospiraceae_Lachnospira	Porphyromonadaceae_Parabacteroides	0.746868	9.91547e-08	6.57279e-05		X.Tissierellaceae._Parvimonas	Mycoplasmataceae_Mycoplasma	0.772644	7.14095e-08	4.94738e-05
Veillonellaceae_Selenomonas	Leptotrichiaceae_Leptotrichia	0.77346	1.02376e-07	6.76546e-05		Mycoplasmataceae_Mycoplasma	X.Tissierellaceae._Parvimonas	0.772644	2.95057e-07	0.00016166
Comamonadaceae_Aquabacterium	Intrasporangiaceae_Phycicoccus	0.767127	1.03782e-07	6.8373e-05		Micrococcaceae_Microbispora	Enterobacteriaceae_Serratia	0.77254	5.17271e-08	3.79168e-05
Streptomycetaceae_Streptomyces	Sphingomonadaceae_Kaistobacter	0.766775	1.05848e-07	6.95209e-05		Enterobacteriaceae_Serratia	Micrococcaceae_Microbispora	0.77254	7.86752e-08	5.39852e-05
Enterobacteriaceae_Klebsiella	Bifidobacteriaceae_Bifidobacterium	0.789505	1.08344e-07	7.09437e-05		Bacillaceae_Bacillus	Streptomycetaceae_Streptomyces	0.769354	8.96363e-08	6.07304e-05
Enterobacteriaceae_Klebsiella	Lachnospiraceae_Dorea	0.775681	1.11231e-07	7.23927e-05		Streptomycetaceae_Streptomyces	Bacillaceae_Bacillus	0.769354	2.21351e-07	0.000126438
Lachnospiraceae_Coprococcus	Veillonellaceae_Dialister	0.782389	1.1114e-07	7.25528e-05		Clostridiaceae_Clostridium	Lachnospiraceae_Dorea	0.769095	1.22397e-07	7.82369e-05
Coriobacteriaceae_Collinsella	Lachnospiraceae_Dorea	0.773116	1.12058e-07	7.27103e-05		Lachnospiraceae_Dorea	Clostridiaceae_Clostridium	0.769095	1.48125e-07	9.16812e-05
Coriobacteriaceae_Slackia	Coriobacteriaceae_Atopobium	0.764943	1.12725e-07	7.29227e-05		Enterobacteriaceae_Serratia	Comamonadaceae_Aquabacterium	0.767656	1.23775e-07	7.88834e-05
Peptostreptococcaceae_Filifactor	Porphyromonadaceae_Tannerella	0.779593	1.1619e-07	7.49384e-05		Comamonadaceae_Aquabacterium	Enterobacteriaceae_Serratia	0.767656	3.35019e-07	0.000179883
Veillonellaceae_Veillonella	Erysipelotrichaceae_Bulleidia	0.744936	1.17551e-07	7.55895e-05		Enterobacteriaceae_Serratia	Propionibacteriaceae_Propionibacterium	0.767608	6.83149e-08	4.77924e-05
Microbacteriaceae_Cryobacterium	Bradyrhizobiaceae_Bradyrhizobium	0.743602	1.20559e-07	7.72923e-05		Propionibacteriaceae_Propionibacterium	Enterobacteriaceae_Serratia	0.767608	4.12555e-07	0.000215063
Clostridiaceae_Clostridium	Lachnospiraceae_Dorea	0.769095	1.22397e-07	7.82369e-05		Comamonadaceae_Aquabacterium	Intrasporangiaceae_Phycicoccus	0.767127	1.03782e-07	6.8373e-05
Enterobacteriaceae_Serratia	Comamonadaceae_Aquabacterium	0.767656	1.23775e-07	7.88834e-05		Intrasporangiaceae_Phycicoccus	Comamonadaceae_Aquabacterium	0.767127	1.85368e-07	0.000109978
Lachnospiraceae_.Ruminococcus.	Ruminococcaceae_Ruminococcus	0.766857	1.24837e-07	7.93247e-05		Ruminococcaceae_Ruminococcus	Lachnospiraceae_.Ruminococcus.	0.766857	8.91144e-08	6.05679e-05
Cellulomonadaceae_Demequina	Enterobacteriaceae_Serratia	0.772943	1.25859e-07	7.97381e-05		Lachnospiraceae_.Ruminococcus.	Ruminococcaceae_Ruminococcus	0.766857	1.24837e-07	7.93247e-05
Dethiosulfovibrionaceae_TG5	Erysipelotrichaceae_Sharpea	0.724246	1.35615e-07	8.56664e-05		Sphingomonadaceae_Kaistobacter	Streptomycetaceae_Streptomyces	0.766775	3.05835e-08	2.35432e-05
Enterobacteriaceae_Serratia	Cellulomonadaceae_Demequina	0.772943	1.37089e-07	8.63438e-05		Streptomycetaceae_Streptomyces	Sphingomonadaceae_Kaistobacter	0.766775	1.05848e-07	6.95209e-05
Nocardiaceae_Rhodococcus	Ruminococcaceae_Faecalibacterium	0.736707	1.38529e-07	8.69955e-05		Bifidobacteriaceae_Bifidobacterium	Veillonellaceae_Dialister	0.765364	3.95197e-08	2.97818e-05
Lachnospiraceae_.Ruminococcus.	Veillonellaceae_Dialister	0.746241	1.41306e-07	8.84809e-05		Veillonellaceae_Dialister	Bifidobacteriaceae_Bifidobacterium	0.765364	5.28155e-08	3.84521e-05
Actinomycetaceae_Actinomyces	Coriobacteriaceae_Atopobium	0.780792	1.44557e-07	9.02532e-05		Coriobacteriaceae_Atopobium	Coriobacteriaceae_Slackia	0.764943	6.13863e-08	4.39472e-05
Lachnospiraceae_.Ruminococcus.	Methylobacteriaceae_Methylobacterium	0.763756	1.45719e-07	9.07149e-05		Coriobacteriaceae_Slackia	Coriobacteriaceae_Atopobium	0.764943	1.12725e-07	7.29227e-05
Lachnospiraceae_Dorea	Clostridiaceae_Clostridium	0.769095	1.48125e-07	9.16812e-05		Pseudomonadaceae_Pseudomonas	Micrococcaceae_Micrococcus	0.764564	9.58776e-08	6.39503e-05
Porphyromonadaceae_Tannerella	Peptostreptococcaceae_Filifactor	0.779593	1.47797e-07	9.17423e-05		Micrococcaceae_Micrococcus	Pseudomonadaceae_Pseudomonas	0.764564	4.96317e-07	0.000254406
Veillonellaceae_Megasphaera	Streptomycetaceae_Streptomyces	0.732508	1.53461e-07	9.47107e-05		Prevotellaceae_Prevotella	Erysipelotrichaceae_Bulleidia	0.76455	8.01676e-08	5.48341e-05
Fusobacteriaceae_Fusobacterium	Porphyromonadaceae_Tannerella	0.774111	1.54925e-07	9.53404e-05		Erysipelotrichaceae_Bulleidia	Prevotellaceae_Prevotella	0.76455	2.09015e-07	0.000120351
Comamonadaceae_Aquabacterium	Propionibacteriaceae_Propionibacterium	0.737974	1.58293e-07	9.65827e-05		Methylobacteriaceae_Methylobacterium	Microbacteriaceae_Cryobacterium	0.76381	5.81225e-08	4.17498e-05
Enterobacteriaceae_Serratia	Streptomycetaceae_Streptomyces	0.781533	1.57849e-07	9.65864e-05		Microbacteriaceae_Cryobacterium	Methylobacteriaceae_Methylobacterium	0.76381	3.50683e-07	0.000187825
Intrasporangiaceae_Terracoccus	Bacillaceae_Bacillus	0.786095	1.5757e-07	9.66912e-05		Lachnospiraceae_.Ruminococcus.	Methylobacteriaceae_Methylobacterium	0.763756	1.45719e-07	9.07149e-05
Coriobacteriaceae_Atopobium	Actinomycetaceae_Actinomyces	0.780792	1.62934e-07	9.88529e-05		Methylobacteriaceae_Methylobacterium	Lachnospiraceae_.Ruminococcus.	0.763756	1.73947e-07	0.000104648
Ruminococcaceae_Oscillospira	Microbacteriaceae_Cryobacterium	0.743663	1.62637e-07	9.89523e-05		Porphyromonadaceae_Parabacteroides	X.Paraprevotellaceae._Paraprevotella	0.76038	2.53612e-06	0.00100683
Coriobacteriaceae_Collinsella	Methylobacteriaceae_Methylobacterium	0.741367	1.69812e-07	0.000102736		X.Paraprevotellaceae._Paraprevotella	Porphyromonadaceae_Parabacteroides	0.76038	3.33437e-06	0.00124545
Enterobacteriaceae_Klebsiella	Coriobacteriaceae_Collinsella	0.747526	1.71938e-07	0.00010373		Rhodobacteraceae_Paracoccus	Veillonellaceae_Dialister	0.759967	1.74742e-07	0.00010454
Rhodobacteraceae_Paracoccus	Veillonellaceae_Dialister	0.759967	1.74742e-07	0.00010454		Veillonellaceae_Dialister	Rhodobacteraceae_Paracoccus	0.759967	1.99893e-07	0.000116663
Intrasporangiaceae_Phycicoccus	Oxalobacteraceae_Ralstonia	0.737368	1.74368e-07	0.000104608		X.Paraprevotellaceae._Paraprevotella	Ruminococcaceae_Ruminococcus	0.759594	7.08754e-08	4.92627e-05
Methylobacteriaceae_Methylobacterium	Lachnospiraceae_.Ruminococcus.	0.763756	1.73947e-07	0.000104648		Ruminococcaceae_Ruminococcus	X.Paraprevotellaceae._Paraprevotella	0.759594	8.21933e-08	5.60412e-05
Veillonellaceae_Mitsuokella	Veillonellaceae_Megasphaera	0.747686	1.83655e-07	0.000109567		Lachnospiraceae_Lachnobacterium	Turicibacteraceae_Turicibacter	0.759406	3.80032e-07	0.000199562
Erysipelotrichaceae_Sharpea	Dethiosulfovibrionaceae_TG5	0.724246	1.84495e-07	0.000109764		Turicibacteraceae_Turicibacter	Lachnospiraceae_Lachnobacterium	0.759406	7.19159e-07	0.000351038
Intrasporangiaceae_Phycicoccus	Comamonadaceae_Aquabacterium	0.767127	1.85368e-07	0.000109978		Enterobacteriaceae_Citrobacter	Intrasporangiaceae_Phycicoccus	0.757626	2.04426e-07	0.000118025
Lachnospiraceae_Lachnospira	Lachnospiraceae_Lachnobacterium	0.746089	1.8702e-07	0.000110653		Intrasporangiaceae_Phycicoccus	Enterobacteriaceae_Citrobacter	0.757626	3.03345e-07	0.000164521
Veillonellaceae_Dialister	Ruminococcaceae_Ruminococcus	0.750578	1.88006e-07	0.000110931		X.Paraprevotellaceae._Paraprevotella	X.Odoribacteraceae._Odoribacter	0.755224	1.93279e-06	0.000809186
X.Odoribacteraceae._Odoribacter	Turicibacteraceae_Turicibacter	0.785378	1.8951e-07	0.000111512		X.Odoribacteraceae._Odoribacter	X.Paraprevotellaceae._Paraprevotella	0.755224	2.8314e-06	0.0010957
Alcaligenaceae_Sutterella	Lachnospiraceae_Lachnobacterium	0.773696	1.91883e-07	0.0001126		Lachnospiraceae_Dorea	Tsukamurellaceae_Tsukamurella	0.755223	2.00289e-07	0.000116577
Coriobacteriaceae_Atopobium	Lachnospiraceae_Oribacterium	0.72434	1.97438e-07	0.000115544		Tsukamurellaceae_Tsukamurella	Lachnospiraceae_Dorea	0.755223	4.12079e-07	0.000215338
Lachnospiraceae_Dorea	Tsukamurellaceae_Tsukamurella	0.755223	2.00289e-07	0.000116577		Ruminococcaceae_Faecalibacterium	Methylobacteriaceae_Methylobacterium	0.754309	6.22274e-08	4.44014e-05
Streptomycetaceae_Streptomyces	Intrasporangiaceae_Phycicoccus	0.740693	2.00881e-07	0.000116606		Methylobacteriaceae_Methylobacterium	Ruminococcaceae_Faecalibacterium	0.754309	9.80471e-08	6.51949e-05
Veillonellaceae_Dialister	Rhodobacteraceae_Paracoccus	0.759967	1.99893e-07	0.000116663		Bifidobacteriaceae_Bifidobacterium	Lachnospiraceae_Lachnospira	0.753484	6.21153e-07	0.00031025
Enterobacteriaceae_Citrobacter	Intrasporangiaceae_Phycicoccus	0.757626	2.04426e-07	0.000118025		Lachnospiraceae_Lachnospira	Bifidobacteriaceae_Bifidobacterium	0.753484	6.69481e-07	0.000329032
Alteromonadaceae_Marinobacter	Microbacteriaceae_Agrococcus	0.737524	2.04132e-07	0.000118173		Intrasporangiaceae_Terracoccus	Micrococcaceae_Microbispora	0.752432	8.76178e-07	0.000418178
Erysipelotrichaceae_Bulleidia	Prevotellaceae_Prevotella	0.76455	2.09015e-07	0.000120351		Micrococcaceae_Microbispora	Intrasporangiaceae_Terracoccus	0.752432	1.02951e-06	0.000479635
Intrasporangiaceae_Phycicoccus	Streptomycetaceae_Streptomyces	0.740693	2.10696e-07	0.000120995		Moraxellaceae_Enhydrobacter	Pseudomonadaceae_Pseudomonas	0.752417	2.92613e-06	0.00112224
Methylobacteriaceae_Methylobacterium	Coriobacteriaceae_Collinsella	0.741367	2.16753e-07	0.000124141		Pseudomonadaceae_Pseudomonas	Moraxellaceae_Enhydrobacter	0.752417	4.10019e-06	0.00147507
Streptomycetaceae_Streptomyces	Bacillaceae_Bacillus	0.769354	2.21351e-07	0.000126438		Dermabacteraceae_Brachybacterium	X.Exiguobacteraceae._Exiguobacterium	0.750606	9.1508e-08	6.16098e-05
Lachnospiraceae_.Ruminococcus.	Enterobacteriaceae_Klebsiella	0.741978	2.25574e-07	0.000128508		X.Exiguobacteraceae._Exiguobacterium	Dermabacteraceae_Brachybacterium	0.750606	2.28459e-07	0.000129807
X.Exiguobacteraceae._Exiguobacterium	Dermabacteraceae_Brachybacterium	0.750606	2.28459e-07	0.000129807		Veillonellaceae_Dialister	Ruminococcaceae_Ruminococcus	0.750578	1.88006e-07	0.000110931
Ruminococcaceae_Faecalibacterium	Veillonellaceae_Dialister	0.732771	2.33503e-07	0.000131975		Ruminococcaceae_Ruminococcus	Veillonellaceae_Dialister	0.750578	2.56257e-07	0.000142584
Lachnospiraceae_Lachnobacterium	Alcaligenaceae_Sutterella	0.773696	2.3321e-07	0.000132157		Veillonellaceae_Megasphaera	Veillonellaceae_Mitsuokella	0.747686	4.8094e-08	3.58657e-05
Bradyrhizobiaceae_Bradyrhizobium	Microbacteriaceae_Cryobacterium	0.743602	2.36795e-07	0.000133484		Veillonellaceae_Mitsuokella	Veillonellaceae_Megasphaera	0.747686	1.83655e-07	0.000109567
Microbacteriaceae_Agrococcus	Alteromonadaceae_Marinobacter	0.737524	2.38739e-07	0.000134228		Enterobacteriaceae_Klebsiella	Coriobacteriaceae_Collinsella	0.747526	1.71938e-07	0.00010373
X.Paraprevotellaceae._Paraprevotella	Lachnospiraceae_Blautia	0.736649	2.4275e-07	0.000136126		Coriobacteriaceae_Collinsella	Enterobacteriaceae_Klebsiella	0.747526	3.00391e-07	0.000163332
X.Paraprevotellaceae._Paraprevotella	Ruminococcaceae_Faecalibacterium	0.712772	2.45737e-07	0.000137442		Lachnospiraceae_Lachnospira	Porphyromonadaceae_Parabacteroides	0.746868	9.91547e-08	6.57279e-05
Streptomycetaceae_Streptomyces	Veillonellaceae_Megasphaera	0.732508	2.52076e-07	0.000140622		Porphyromonadaceae_Parabacteroides	Lachnospiraceae_Lachnospira	0.746868	2.73046e-07	0.000151142
Ruminococcaceae_Ruminococcus	Veillonellaceae_Dialister	0.750578	2.56257e-07	0.000142584		Veillonellaceae_Dialister	Lachnospiraceae_.Ruminococcus.	0.746241	6.46099e-08	4.54968e-05
Oxalobacteraceae_Ralstonia	Intrasporangiaceae_Phycicoccus	0.737368	2.60115e-07	0.000144357		Lachnospiraceae_.Ruminococcus.	Veillonellaceae_Dialister	0.746241	1.41306e-07	8.84809e-05
Porphyromonadaceae_Parabacteroides	Lachnospiraceae_Lachnospira	0.746868	2.73046e-07	0.000151142		Lachnospiraceae_Lachnospira	Lachnospiraceae_Lachnobacterium	0.746089	1.8702e-07	0.000110653
Veillonellaceae_Dialister	Clostridiaceae_Clostridium	0.734765	2.76801e-07	0.000152827		Lachnospiraceae_Lachnobacterium	Lachnospiraceae_Lachnospira	0.746089	2.86568e-07	0.000157814
Lachnospiraceae_Lachnobacterium	Lachnospiraceae_Lachnospira	0.746089	2.86568e-07	0.000157814		Erysipelotrichaceae_Bulleidia	Veillonellaceae_Veillonella	0.744936	9.40911e-08	6.29543e-05
Ruminococcaceae_Ruminococcus	Porphyromonadaceae_Parabacteroides	0.72648	2.89027e-07	0.000158761		Veillonellaceae_Veillonella	Erysipelotrichaceae_Bulleidia	0.744936	1.17551e-07	7.55895e-05
Mycoplasmataceae_Mycoplasma	X.Tissierellaceae._Parvimonas	0.772644	2.95057e-07	0.00016166		Microbacteriaceae_Cryobacterium	Ruminococcaceae_Oscillospira	0.743663	2.83596e-08	2.21487e-05
Propionibacteriaceae_Propionibacterium	Comamonadaceae_Aquabacterium	0.737974	2.97747e-07	0.000162719		Ruminococcaceae_Oscillospira	Microbacteriaceae_Cryobacterium	0.743663	1.62637e-07	9.89523e-05
Coriobacteriaceae_Collinsella	Enterobacteriaceae_Klebsiella	0.747526	3.00391e-07	0.000163332		Microbacteriaceae_Cryobacterium	Bradyrhizobiaceae_Bradyrhizobium	0.743602	1.20559e-07	7.72923e-05
Comamonadaceae_Aquabacterium	X.Weeksellaceae._Weeksella	0.773948	3.00251e-07	0.00016367		Bradyrhizobiaceae_Bradyrhizobium	Microbacteriaceae_Cryobacterium	0.743602	2.36795e-07	0.000133484
Intrasporangiaceae_Phycicoccus	Enterobacteriaceae_Citrobacter	0.757626	3.03345e-07	0.000164521		Alcaligenaceae_Sutterella	Porphyromonadaceae_Parabacteroides	0.742197	1.19606e-06	0.000538536
Coriobacteriaceae_Slackia	Mycoplasmataceae_Mycoplasma	0.733195	3.04393e-07	0.000164674		Porphyromonadaceae_Parabacteroides	Alcaligenaceae_Sutterella	0.742197	1.19472e-06	0.000539066
Veillonellaceae_Dialister	Veillonellaceae_Mitsuokella	0.734488	3.10987e-07	0.000167819		Lachnospiraceae_.Ruminococcus.	Enterobacteriaceae_Klebsiella	0.741978	2.25574e-07	0.000128508
Lachnospiraceae_Blautia	Ruminococcaceae_Ruminococcus	0.775169	3.28994e-07	0.000177091		Enterobacteriaceae_Klebsiella	Lachnospiraceae_.Ruminococcus.	0.741978	1.37811e-06	0.000601588
Comamonadaceae_Aquabacterium	Enterobacteriaceae_Serratia	0.767656	3.35019e-07	0.000179883		Kineosporiaceae_Kineococcus	Deinococcaceae_Deinococcus	0.741423	1.05178e-06	0.000486841
X.Weeksellaceae._Weeksella	Comamonadaceae_Aquabacterium	0.773948	3.5299e-07	0.000187656		Deinococcaceae_Deinococcus	Kineosporiaceae_Kineococcus	0.741423	2.07139e-06	0.000858845
Microbacteriaceae_Cryobacterium	Methylobacteriaceae_Methylobacterium	0.76381	3.50683e-07	0.000187825		Coriobacteriaceae_Collinsella	Methylobacteriaceae_Methylobacterium	0.741367	1.69812e-07	0.000102736
Enterobacteriaceae_Citrobacter	Propionibacteriaceae_Propionibacterium	0.712459	3.51575e-07	0.000187834		Methylobacteriaceae_Methylobacterium	Coriobacteriaceae_Collinsella	0.741367	2.16753e-07	0.000124141
Bradyrhizobiaceae_Bradyrhizobium	Nocardiaceae_Rhodococcus	0.724306	3.52508e-07	0.000187865		Streptomycetaceae_Streptomyces	Intrasporangiaceae_Phycicoccus	0.740693	2.00881e-07	0.000116606
Burkholderiaceae_Burkholderia	Ruminococcaceae_Oscillospira	0.723145	3.55127e-07	0.000188326		Intrasporangiaceae_Phycicoccus	Streptomycetaceae_Streptomyces	0.740693	2.10696e-07	0.000120995
Lachnospiraceae_Blautia	X.Paraprevotellaceae._Paraprevotella	0.736649	3.59963e-07	0.00019042		Lachnospiraceae_Lachnobacterium	Phyllobacteriaceae_Mesorhizobium	0.740428	7.55867e-07	0.000367286
Propionibacteriaceae_Propionibacterium	Enterobacteriaceae_Citrobacter	0.712459	3.73564e-07	0.00019713		Phyllobacteriaceae_Mesorhizobium	Lachnospiraceae_Lachnobacterium	0.740428	1.22365e-06	0.000545243
Lachnospiraceae_Lachnobacterium	Turicibacteraceae_Turicibacter	0.759406	3.80032e-07	0.000199562		Clostridiaceae_Clostridium	Ruminococcaceae_Ruminococcus	0.739624	4.438e-07	0.000230233
Microbacteriaceae_Agrococcus	Microbacteriaceae_Microbacterium	0.737429	3.79819e-07	0.000199939		Ruminococcaceae_Ruminococcus	Clostridiaceae_Clostridium	0.739624	6.37335e-07	0.000316859
Lachnospiraceae_Catonella	Mycoplasmataceae_Mycoplasma	0.728304	4.05005e-07	0.000212157		Micrococcaceae_Micrococcus	X.Exiguobacteraceae._Exiguobacterium	0.739512	5.54191e-07	0.000279403
Propionibacteriaceae_Propionibacterium	Enterobacteriaceae_Serratia	0.767608	4.12555e-07	0.000215063		X.Exiguobacteraceae._Exiguobacterium	Micrococcaceae_Micrococcus	0.739512	1.64844e-06	0.000703862
Tsukamurellaceae_Tsukamurella	Lachnospiraceae_Dorea	0.755223	4.12079e-07	0.000215338		Streptomycetaceae_Streptomyces	Pseudomonadaceae_Pseudomonas	0.738403	6.48564e-07	0.000320217
X.Tissierellaceae._Finegoldia	Microbacteriaceae_Agrococcus	0.724831	4.39827e-07	0.000228725		Pseudomonadaceae_Pseudomonas	Streptomycetaceae_Streptomyces	0.738403	8.03126e-07	0.000387619
Clostridiaceae_Clostridium	Ruminococcaceae_Ruminococcus	0.739624	4.438e-07	0.000230233		Comamonadaceae_Aquabacterium	Propionibacteriaceae_Propionibacterium	0.737974	1.58293e-07	9.65827e-05
Ruminococcaceae_Oscillospira	Burkholderiaceae_Burkholderia	0.723145	4.62375e-07	0.000239292		Propionibacteriaceae_Propionibacterium	Comamonadaceae_Aquabacterium	0.737974	2.97747e-07	0.000162719
Micrococcaceae_Micrococcus	Propionibacteriaceae_Propionibacterium	0.733613	4.6411e-07	0.000239612		Alteromonadaceae_Marinobacter	Microbacteriaceae_Agrococcus	0.737524	2.04132e-07	0.000118173
Micrococcaceae_Micrococcus	Enterobacteriaceae_Citrobacter	0.719153	4.68085e-07	0.000241085		Microbacteriaceae_Agrococcus	Alteromonadaceae_Marinobacter	0.737524	2.38739e-07	0.000134228
Turicibacteraceae_Turicibacter	X.Odoribacteraceae._Odoribacter	0.785378	4.78379e-07	0.000245798		Microbacteriaceae_Agrococcus	Microbacteriaceae_Microbacterium	0.737429	3.79819e-07	0.000199939
Micrococcaceae_Micrococcus	Pseudomonadaceae_Pseudomonas	0.764564	4.96317e-07	0.000254406		Microbacteriaceae_Microbacterium	Microbacteriaceae_Agrococcus	0.737429	8.47984e-07	0.000405623
Prevotellaceae_Prevotella	Coriobacteriaceae_Slackia	0.702604	5.00483e-07	0.00025593		Intrasporangiaceae_Phycicoccus	Oxalobacteraceae_Ralstonia	0.737368	1.74368e-07	0.000104608
Ruminococcaceae_Ruminococcus	Lachnospiraceae_Blautia	0.775169	5.14955e-07	0.000262705		Oxalobacteraceae_Ralstonia	Intrasporangiaceae_Phycicoccus	0.737368	2.60115e-07	0.000144357
Veillonellaceae_Dialister	Ruminococcaceae_Faecalibacterium	0.732771	5.19698e-07	0.000264497		Cardiobacteriaceae_Cardiobacterium	Leptotrichiaceae_Leptotrichia	0.737074	1.02045e-06	0.00047645
Mycoplasmataceae_Mycoplasma	Coriobacteriaceae_Slackia	0.733195	5.22089e-07	0.000265085		Leptotrichiaceae_Leptotrichia	Cardiobacteriaceae_Cardiobacterium	0.737074	1.03819e-06	0.00048263
Enterobacteriaceae_Citrobacter	Micrococcaceae_Micrococcus	0.719153	5.27144e-07	0.000267021		Nocardiaceae_Rhodococcus	Ruminococcaceae_Faecalibacterium	0.736707	1.38529e-07	8.69955e-05
Veillonellaceae_Schwartzia	Campylobacteraceae_Campylobacter	0.719501	5.42135e-07	0.000273968		Ruminococcaceae_Faecalibacterium	Nocardiaceae_Rhodococcus	0.736707	8.80534e-07	0.000419325
Micrococcaceae_Micrococcus	X.Exiguobacteraceae._Exiguobacterium	0.739512	5.54191e-07	0.000279403		X.Paraprevotellaceae._Paraprevotella	Lachnospiraceae_Blautia	0.736649	2.4275e-07	0.000136126
Porphyromonadaceae_Porphyromonas	X.Paraprevotellaceae._.Prevotella.	0.724707	5.61337e-07	0.000282343		Lachnospiraceae_Blautia	X.Paraprevotellaceae._Paraprevotella	0.736649	3.59963e-07	0.00019042
Nocardiaceae_Rhodococcus	Bradyrhizobiaceae_Bradyrhizobium	0.724306	5.76164e-07	0.000289124		Bacillaceae_Bacillus	Sphingomonadaceae_Kaistobacter	0.736437	6.05132e-07	0.000302952
Bacillaceae_Bacillus	Sphingomonadaceae_Kaistobacter	0.736437	6.05132e-07	0.000302952		Sphingomonadaceae_Kaistobacter	Bacillaceae_Bacillus	0.736437	9.40858e-07	0.00044217
Bifidobacteriaceae_Bifidobacterium	Lachnospiraceae_Lachnospira	0.753484	6.21153e-07	0.00031025		Micrococcaceae_Micrococcus	Sphingomonadaceae_Kaistobacter	0.735456	1.24649e-06	0.000554271
Ruminococcaceae_Faecalibacterium	X.Paraprevotellaceae._Paraprevotella	0.712772	6.31088e-07	0.000314481		Sphingomonadaceae_Kaistobacter	Micrococcaceae_Micrococcus	0.735456	1.6384e-06	0.000700966
Lachnospiraceae_Oribacterium	Coriobacteriaceae_Atopobium	0.72434	6.38383e-07	0.000316646		Veillonellaceae_Dialister	Clostridiaceae_Clostridium	0.734765	2.76801e-07	0.000152827
Ruminococcaceae_Ruminococcus	Clostridiaceae_Clostridium	0.739624	6.37335e-07	0.000316859		Clostridiaceae_Clostridium	Veillonellaceae_Dialister	0.734765	7.91877e-07	0.000383915
Ruminococcaceae_Oscillospira	Bacteroidaceae_Bacteroides	0.710016	6.43683e-07	0.00031854		Ruminococcaceae_Ruminococcus	Lachnospiraceae_Coprococcus	0.734643	8.19977e-07	0.000393981
Streptomycetaceae_Streptomyces	Pseudomonadaceae_Pseudomonas	0.738403	6.48564e-07	0.000320217		Lachnospiraceae_Coprococcus	Ruminococcaceae_Ruminococcus	0.734643	1.0846e-06	0.000497744
Rhodobacteraceae_Paracoccus	Lachnospiraceae_.Ruminococcus.	0.716971	6.63889e-07	0.000327032		Veillonellaceae_Dialister	Veillonellaceae_Mitsuokella	0.734488	3.10987e-07	0.000167819
Lachnospiraceae_Lachnospira	Bifidobacteriaceae_Bifidobacterium	0.753484	6.69481e-07	0.000329032		Veillonellaceae_Mitsuokella	Veillonellaceae_Dialister	0.734488	1.01447e-06	0.000474686
Streptomycetaceae_Streptomyces	X.Tissierellaceae._Finegoldia	0.719036	7.1446e-07	0.000350336		Coriobacteriaceae_Atopobium	Neisseriaceae_Kingella	0.73403	9.34637e-07	0.000441177
Turicibacteraceae_Turicibacter	Lachnospiraceae_Lachnobacterium	0.759406	7.19159e-07	0.000351038		Neisseriaceae_Kingella	Coriobacteriaceae_Atopobium	0.73403	1.24986e-06	0.000554621
Micrococcaceae_Microbispora	Sphingomonadaceae_Kaistobacter	0.729373	7.18317e-07	0.000351426		Micrococcaceae_Micrococcus	Propionibacteriaceae_Propionibacterium	0.733613	4.6411e-07	0.000239612
Mycoplasmataceae_Mycoplasma	Lachnospiraceae_Catonella	0.728304	7.2301e-07	0.000352117		Propionibacteriaceae_Propionibacterium	Micrococcaceae_Micrococcus	0.733613	1.40567e-06	0.000612377
Lachnospiraceae_Lachnobacterium	Phyllobacteriaceae_Mesorhizobium	0.740428	7.55867e-07	0.000367286		Coriobacteriaceae_Slackia	Mycoplasmataceae_Mycoplasma	0.733195	3.04393e-07	0.000164674
Clostridiaceae_Clostridium	Veillonellaceae_Dialister	0.734765	7.91877e-07	0.000383915		Mycoplasmataceae_Mycoplasma	Coriobacteriaceae_Slackia	0.733195	5.22089e-07	0.000265085
Microbacteriaceae_Microbacterium	X.Tissierellaceae._Finegoldia	0.703277	7.95368e-07	0.000384739		Ruminococcaceae_Faecalibacterium	Veillonellaceae_Dialister	0.732771	2.33503e-07	0.000131975
Pseudomonadaceae_Pseudomonas	Streptomycetaceae_Streptomyces	0.738403	8.03126e-07	0.000387619		Veillonellaceae_Dialister	Ruminococcaceae_Faecalibacterium	0.732771	5.19698e-07	0.000264497
Rhodobacteraceae_Paracoccus	Comamonadaceae_Pelomonas	0.719196	8.08177e-07	0.000389182		Veillonellaceae_Megasphaera	Streptomycetaceae_Streptomyces	0.732508	1.53461e-07	9.47107e-05
Ruminococcaceae_Ruminococcus	Lachnospiraceae_Coprococcus	0.734643	8.19977e-07	0.000393981		Streptomycetaceae_Streptomyces	Veillonellaceae_Megasphaera	0.732508	2.52076e-07	0.000140622
Enterobacteriaceae_Providencia	Moraxellaceae_Enhydrobacter	0.718438	8.22112e-07	0.000394126		Ruminococcaceae_Oscillospira	Lachnospiraceae_.Ruminococcus.	0.729657	1.37559e-06	0.000601713
Microbacteriaceae_Microbacterium	Microbacteriaceae_Agrococcus	0.737429	8.47984e-07	0.000405623		Lachnospiraceae_.Ruminococcus.	Ruminococcaceae_Oscillospira	0.729657	1.87476e-06	0.000791058
Intrasporangiaceae_Terracoccus	Micrococcaceae_Microbispora	0.752432	8.76178e-07	0.000418178		Ruminococcaceae_Faecalibacterium	Lachnospiraceae_Lachnospira	0.729612	2.59504e-06	0.00102266
Ruminococcaceae_Faecalibacterium	Nocardiaceae_Rhodococcus	0.736707	8.80534e-07	0.000419325		Lachnospiraceae_Lachnospira	Ruminococcaceae_Faecalibacterium	0.729612	3.64428e-06	0.00133339
Microbacteriaceae_Agrococcus	X.Tissierellaceae._Finegoldia	0.724831	8.999e-07	0.0004276		Lachnospiraceae_Lachnobacterium	X.Paraprevotellaceae._Paraprevotella	0.729452	3.80592e-06	0.00138544
X.Tissierellaceae._Finegoldia	Streptomycetaceae_Streptomyces	0.719036	9.19811e-07	0.000436096		X.Paraprevotellaceae._Paraprevotella	Lachnospiraceae_Lachnobacterium	0.729452	5.67328e-06	0.00193102
X.Paraprevotellaceae._.Prevotella.	Porphyromonadaceae_Porphyromonas	0.724707	9.24888e-07	0.000437537		Veillonellaceae_Mitsuokella	Lachnospiraceae_.Ruminococcus.	0.72944	4.94749e-06	0.00172499
Coriobacteriaceae_Atopobium	Neisseriaceae_Kingella	0.73403	9.34637e-07	0.000441177		Lachnospiraceae_.Ruminococcus.	Veillonellaceae_Mitsuokella	0.72944	7.3224e-06	0.00235428
Sphingomonadaceae_Kaistobacter	Bacillaceae_Bacillus	0.736437	9.40858e-07	0.00044217		Micrococcaceae_Microbispora	Sphingomonadaceae_Kaistobacter	0.729373	7.18317e-07	0.000351426
Mycoplasmataceae_Mycoplasma	Lachnospiraceae_Butyrivibrio	0.706513	9.3988e-07	0.000442679		Sphingomonadaceae_Kaistobacter	Micrococcaceae_Microbispora	0.729373	3.49507e-06	0.00128756
Rhodobacteraceae_Paracoccus	Enterobacteriaceae_Serratia	0.718966	9.68536e-07	0.000454184		Alcaligenaceae_Sutterella	X.Paraprevotellaceae._Paraprevotella	0.728896	2.04551e-06	0.000849753
Veillonellaceae_Mitsuokella	Veillonellaceae_Dialister	0.734488	1.01447e-06	0.000474686		X.Paraprevotellaceae._Paraprevotella	Alcaligenaceae_Sutterella	0.728896	2.55639e-06	0.001013
Cardiobacteriaceae_Cardiobacterium	Leptotrichiaceae_Leptotrichia	0.737074	1.02045e-06	0.00047645		Lachnospiraceae_Catonella	Mycoplasmataceae_Mycoplasma	0.728304	4.05005e-07	0.000212157
Micrococcaceae_Microbispora	Intrasporangiaceae_Terracoccus	0.752432	1.02951e-06	0.000479635		Mycoplasmataceae_Mycoplasma	Lachnospiraceae_Catonella	0.728304	7.2301e-07	0.000352117
Leptotrichiaceae_Leptotrichia	Cardiobacteriaceae_Cardiobacterium	0.737074	1.03819e-06	0.00048263		Fusobacteriaceae_Fusobacterium	Campylobacteraceae_Campylobacter	0.727639	1.95391e-06	0.000814853
Kineosporiaceae_Kineococcus	Deinococcaceae_Deinococcus	0.741423	1.05178e-06	0.000486841		Campylobacteraceae_Campylobacter	Fusobacteriaceae_Fusobacterium	0.727639	3.34762e-06	0.00124823
Clostridiaceae_Clostridium	Enterobacteriaceae_Citrobacter	0.704244	1.05142e-06	0.000487726		Ruminococcaceae_Ruminococcus	Porphyromonadaceae_Parabacteroides	0.72648	2.89027e-07	0.000158761
Lachnospiraceae_Lachnobacterium	Ruminococcaceae_Ruminococcus	0.71406	1.07004e-06	0.000494228		Porphyromonadaceae_Parabacteroides	Ruminococcaceae_Ruminococcus	0.72648	1.16134e-06	0.000525105
Methylobacteriaceae_Methylobacterium	Streptomycetaceae_Streptomyces	0.712872	1.07522e-06	0.000495558		X.Tissierellaceae._Finegoldia	Microbacteriaceae_Agrococcus	0.724831	4.39827e-07	0.000228725
Sphingomonadaceae_Kaistobacter	Carnobacteriaceae_Granulicatella	-0.722507	1.08092e-06	0.000497115		Microbacteriaceae_Agrococcus	X.Tissierellaceae._Finegoldia	0.724831	8.999e-07	0.0004276
Lachnospiraceae_Coprococcus	Ruminococcaceae_Ruminococcus	0.734643	1.0846e-06	0.000497744		Porphyromonadaceae_Porphyromonas	X.Paraprevotellaceae._.Prevotella.	0.724707	5.61337e-07	0.000282343
Bifidobacteriaceae_Bifidobacterium	Lachnospiraceae_Dorea	0.719807	1.09423e-06	0.000500025		X.Paraprevotellaceae._.Prevotella.	Porphyromonadaceae_Porphyromonas	0.724707	9.24888e-07	0.000437537
Lachnospiraceae_Dorea	Nocardiaceae_Rhodococcus	0.705718	1.09392e-06	0.00050095		Coriobacteriaceae_Atopobium	Lachnospiraceae_Oribacterium	0.72434	1.97438e-07	0.000115544
Comamonadaceae_Pelomonas	Rhodobacteraceae_Paracoccus	0.719196	1.12606e-06	0.00051348		Lachnospiraceae_Oribacterium	Coriobacteriaceae_Atopobium	0.72434	6.38383e-07	0.000316646
Coriobacteriaceae_Slackia	Prevotellaceae_Prevotella	0.702604	1.13523e-06	0.000516562		Bradyrhizobiaceae_Bradyrhizobium	Nocardiaceae_Rhodococcus	0.724306	3.52508e-07	0.000187865
Moraxellaceae_Enhydrobacter	Enterobacteriaceae_Providencia	0.718438	1.14803e-06	0.000521283		Nocardiaceae_Rhodococcus	Bradyrhizobiaceae_Bradyrhizobium	0.724306	5.76164e-07	0.000289124
Comamonadaceae_Aquabacterium	Moraxellaceae_Enhydrobacter	0.70075	1.15282e-06	0.000522353		Dethiosulfovibrionaceae_TG5	Erysipelotrichaceae_Sharpea	0.724246	1.35615e-07	8.56664e-05
Porphyromonadaceae_Parabacteroides	Ruminococcaceae_Ruminococcus	0.72648	1.16134e-06	0.000525105		Erysipelotrichaceae_Sharpea	Dethiosulfovibrionaceae_TG5	0.724246	1.84495e-07	0.000109764
Alcaligenaceae_Sutterella	Porphyromonadaceae_Parabacteroides	0.742197	1.19606e-06	0.000538536		Clostridiaceae_Clostridium	Bifidobacteriaceae_Bifidobacterium	0.723569	1.96092e-06	0.000816189
Porphyromonadaceae_Parabacteroides	Alcaligenaceae_Sutterella	0.742197	1.19472e-06	0.000539066		Bifidobacteriaceae_Bifidobacterium	Clostridiaceae_Clostridium	0.723569	2.81509e-06	0.00109135
Lachnospiraceae_.Ruminococcus.	Rhodobacteraceae_Paracoccus	0.716971	1.21003e-06	0.000543688		Burkholderiaceae_Burkholderia	Ruminococcaceae_Oscillospira	0.723145	3.55127e-07	0.000188326
Veillonellaceae_Dialister	Coriobacteriaceae_Collinsella	0.710247	1.21309e-06	0.000543926		Ruminococcaceae_Oscillospira	Burkholderiaceae_Burkholderia	0.723145	4.62375e-07	0.000239292
Phyllobacteriaceae_Mesorhizobium	Lachnospiraceae_Lachnobacterium	0.740428	1.22365e-06	0.000545243		Porphyromonadaceae_Porphyromonas	Fusobacteriaceae_Fusobacterium	0.720674	2.20108e-06	0.000905621
Nocardiaceae_Rhodococcus	Lachnospiraceae_Dorea	0.705718	1.21871e-06	0.000545308		Fusobacteriaceae_Fusobacterium	Porphyromonadaceae_Porphyromonas	0.720674	3.1937e-06	0.00120127
Campylobacteraceae_Campylobacter	Veillonellaceae_Schwartzia	0.719501	1.22216e-06	0.000545712		Veillonellaceae_Dialister	Lachnospiraceae_Lachnospira	0.720376	2.31669e-06	0.000938803
Micrococcaceae_Micrococcus	Sphingomonadaceae_Kaistobacter	0.735456	1.24649e-06	0.000554271		Lachnospiraceae_Lachnospira	Veillonellaceae_Dialister	0.720376	2.574e-06	0.00101623
Neisseriaceae_Kingella	Coriobacteriaceae_Atopobium	0.73403	1.24986e-06	0.000554621		Bifidobacteriaceae_Bifidobacterium	Lachnospiraceae_Dorea	0.719807	1.09423e-06	0.000500025
Porphyromonadaceae_Parabacteroides	Ruminococcaceae_Faecalibacterium	0.701175	1.26901e-06	0.00056196		Lachnospiraceae_Dorea	Bifidobacteriaceae_Bifidobacterium	0.719807	2.78722e-06	0.0010825
Erysipelotrichaceae_Catenibacterium	Microbacteriaceae_Microbacterium	0.707206	1.31808e-06	0.000582487		Veillonellaceae_Schwartzia	Campylobacteraceae_Campylobacter	0.719501	5.42135e-07	0.000273968
Bradyrhizobiaceae_Bradyrhizobium	Streptomycetaceae_Streptomyces	0.713413	1.32383e-06	0.00058263		Campylobacteraceae_Campylobacter	Veillonellaceae_Schwartzia	0.719501	1.22216e-06	0.000545712
Succinivibrionaceae_Succinivibrio	X.Weeksellaceae._Weeksella	0.715874	1.32286e-06	0.000583401		Rhodobacteraceae_Paracoccus	Comamonadaceae_Pelomonas	0.719196	8.08177e-07	0.000389182
Pseudomonadaceae_Pseudomonas	Lachnospiraceae_.Ruminococcus.	0.715438	1.33101e-06	0.000584595		Comamonadaceae_Pelomonas	Rhodobacteraceae_Paracoccus	0.719196	1.12606e-06	0.00051348
Ruminococcaceae_Oscillospira	Clostridiaceae_Clostridium	0.709749	1.36264e-06	0.000597263		Micrococcaceae_Micrococcus	Enterobacteriaceae_Citrobacter	0.719153	4.68085e-07	0.000241085
Enterobacteriaceae_Klebsiella	Lachnospiraceae_.Ruminococcus.	0.741978	1.37811e-06	0.000601588		Enterobacteriaceae_Citrobacter	Micrococcaceae_Micrococcus	0.719153	5.27144e-07	0.000267021
Ruminococcaceae_Oscillospira	Lachnospiraceae_.Ruminococcus.	0.729657	1.37559e-06	0.000601713		Streptomycetaceae_Streptomyces	X.Tissierellaceae._Finegoldia	0.719036	7.1446e-07	0.000350336
Propionibacteriaceae_Propionibacterium	Micrococcaceae_Micrococcus	0.733613	1.40567e-06	0.000612377		X.Tissierellaceae._Finegoldia	Streptomycetaceae_Streptomyces	0.719036	9.19811e-07	0.000436096
Streptomycetaceae_Streptomyces	Bradyrhizobiaceae_Bradyrhizobium	0.713413	1.45768e-06	0.000633749		Rhodobacteraceae_Paracoccus	Enterobacteriaceae_Serratia	0.718966	9.68536e-07	0.000454184
Enterobacteriaceae_Serratia	Bacillaceae_Bacillus	0.699296	1.47312e-06	0.000639168		Enterobacteriaceae_Serratia	Rhodobacteraceae_Paracoccus	0.718966	2.24837e-06	0.000918046
Microbacteriaceae_Microbacterium	Erysipelotrichaceae_Catenibacterium	0.707206	1.49194e-06	0.000646029		Enterobacteriaceae_Providencia	Moraxellaceae_Enhydrobacter	0.718438	8.22112e-07	0.000394126
Bacillaceae_Bacillus	X.Exiguobacteraceae._Exiguobacterium	0.698396	1.52345e-06	0.000658343		Moraxellaceae_Enhydrobacter	Enterobacteriaceae_Providencia	0.718438	1.14803e-06	0.000521283
Propionibacteriaceae_Propionibacterium	Cellulomonadaceae_Demequina	0.68088	1.53637e-06	0.000661267		Lachnospiraceae_Lachnospira	Coriobacteriaceae_Collinsella	0.717074	2.35905e-06	0.000954165
X.Tissierellaceae._Finegoldia	Microbacteriaceae_Microbacterium	0.703277	1.53457e-06	0.000661818		Coriobacteriaceae_Collinsella	Lachnospiraceae_Lachnospira	0.717074	5.97934e-06	0.00201602
Enterobacteriaceae_Citrobacter	Streptomycetaceae_Streptomyces	0.714639	1.58672e-06	0.000680212		Rhodobacteraceae_Paracoccus	Lachnospiraceae_.Ruminococcus.	0.716971	6.63889e-07	0.000327032
Bacillaceae_Bacillus	Micrococcaceae_Micrococcus	0.705242	1.58528e-06	0.000680955		Lachnospiraceae_.Ruminococcus.	Rhodobacteraceae_Paracoccus	0.716971	1.21003e-06	0.000543688
Sphingomonadaceae_Kaistobacter	Micrococcaceae_Micrococcus	0.735456	1.6384e-06	0.000700966		Streptomycetaceae_Streptomyces	Moraxellaceae_Enhydrobacter	0.716941	3.39854e-06	0.00126502
X.Exiguobacteraceae._Exiguobacterium	Micrococcaceae_Micrococcus	0.739512	1.64844e-06	0.000703862		Moraxellaceae_Enhydrobacter	Streptomycetaceae_Streptomyces	0.716941	3.76347e-06	0.00137232
Ruminococcaceae_Ruminococcus	Lachnospiraceae_Lachnobacterium	0.71406	1.6581e-06	0.000706578		Succinivibrionaceae_Succinivibrio	X.Weeksellaceae._Weeksella	0.715874	1.32286e-06	0.000583401
Lachnospiraceae_Butyrivibrio	Mycoplasmataceae_Mycoplasma	0.706513	1.66683e-06	0.000708893		X.Weeksellaceae._Weeksella	Succinivibrionaceae_Succinivibrio	0.715874	2.2806e-06	0.000925923
Moraxellaceae_Enhydrobacter	Comamonadaceae_Aquabacterium	0.70075	1.68501e-06	0.000715209		Pseudomonadaceae_Pseudomonas	Lachnospiraceae_.Ruminococcus.	0.715438	1.33101e-06	0.000584595
Pseudomonadaceae_Pseudomonas	Enterobacteriaceae_Serratia	0.712635	1.76107e-06	0.000746021		Lachnospiraceae_.Ruminococcus.	Pseudomonadaceae_Pseudomonas	0.715438	1.9533e-06	0.000816182
Coriobacteriaceae_Collinsella	Veillonellaceae_Dialister	0.710247	1.82154e-06	0.000770115		Enterobacteriaceae_Citrobacter	Streptomycetaceae_Streptomyces	0.714639	1.58672e-06	0.000680212
Lachnospiraceae_.Ruminococcus.	Ruminococcaceae_Oscillospira	0.729657	1.87476e-06	0.000791058		Streptomycetaceae_Streptomyces	Enterobacteriaceae_Citrobacter	0.714639	2.13085e-06	0.000880099
X.Exiguobacteraceae._Exiguobacterium	Rhodobacteraceae_Paracoccus	0.6895	1.9221e-06	0.000807863		Lachnospiraceae_Lachnobacterium	Ruminococcaceae_Ruminococcus	0.71406	1.07004e-06	0.000494228
X.Paraprevotellaceae._Paraprevotella	X.Odoribacteraceae._Odoribacter	0.755224	1.93279e-06	0.000809186		Ruminococcaceae_Ruminococcus	Lachnospiraceae_Lachnobacterium	0.71406	1.6581e-06	0.000706578
Carnobacteriaceae_Granulicatella	Bacillaceae_Bacillus	-0.714443	1.92175e-06	0.000809299		Bradyrhizobiaceae_Bradyrhizobium	Streptomycetaceae_Streptomyces	0.713413	1.32383e-06	0.00058263
X.Exiguobacteraceae._Exiguobacterium	Micrococcaceae_Microbispora	0.693663	1.93047e-06	0.000809792		Streptomycetaceae_Streptomyces	Bradyrhizobiaceae_Bradyrhizobium	0.713413	1.45768e-06	0.000633749
Fusobacteriaceae_Fusobacterium	Campylobacteraceae_Campylobacter	0.727639	1.95391e-06	0.000814853		Methylobacteriaceae_Methylobacterium	Streptomycetaceae_Streptomyces	0.712872	1.07522e-06	0.000495558
Lachnospiraceae_.Ruminococcus.	Pseudomonadaceae_Pseudomonas	0.715438	1.9533e-06	0.000816182		Streptomycetaceae_Streptomyces	Methylobacteriaceae_Methylobacterium	0.712872	2.36271e-06	0.000953851
Clostridiaceae_Clostridium	Bifidobacteriaceae_Bifidobacterium	0.723569	1.96092e-06	0.000816189		X.Paraprevotellaceae._Paraprevotella	Ruminococcaceae_Faecalibacterium	0.712772	2.45737e-07	0.000137442
Alcaligenaceae_Sutterella	X.Paraprevotellaceae._Paraprevotella	0.728896	2.04551e-06	0.000849753		Ruminococcaceae_Faecalibacterium	X.Paraprevotellaceae._Paraprevotella	0.712772	6.31088e-07	0.000314481
Deinococcaceae_Deinococcus	Kineosporiaceae_Kineococcus	0.741423	2.07139e-06	0.000858845		Pseudomonadaceae_Pseudomonas	Enterobacteriaceae_Serratia	0.712635	1.76107e-06	0.000746021
Bifidobacteriaceae_Scardovia	Actinomycetaceae_Actinomyces	0.694498	2.12612e-06	0.000879836		Enterobacteriaceae_Serratia	Pseudomonadaceae_Pseudomonas	0.712635	2.20054e-06	0.000907135
Streptomycetaceae_Streptomyces	Enterobacteriaceae_Citrobacter	0.714639	2.13085e-06	0.000880099		Lachnospiraceae_Lachnospira	Clostridiaceae_Clostridium	0.712506	2.25436e-06	0.000918745
Porphyromonadaceae_Porphyromonas	Fusobacteriaceae_Fusobacterium	0.720674	2.20108e-06	0.000905621		Clostridiaceae_Clostridium	Lachnospiraceae_Lachnospira	0.712506	6.04753e-06	0.00203263
Enterobacteriaceae_Serratia	Pseudomonadaceae_Pseudomonas	0.712635	2.20054e-06	0.000907135		Enterobacteriaceae_Citrobacter	Propionibacteriaceae_Propionibacterium	0.712459	3.51575e-07	0.000187834
Clostridiaceae_Clostridium	Ruminococcaceae_Oscillospira	0.709749	2.2197e-06	0.000909799		Propionibacteriaceae_Propionibacterium	Enterobacteriaceae_Citrobacter	0.712459	3.73564e-07	0.00019713
Sphingomonadaceae_Kaistobacter	Pseudomonadaceae_Pseudomonas	0.707478	2.21812e-06	0.000910888		Ruminococcaceae_Faecalibacterium	Veillonellaceae_Mitsuokella	0.711575	4.00367e-06	0.00145006
Enterobacteriaceae_Serratia	Rhodobacteraceae_Paracoccus	0.718966	2.24837e-06	0.000918046		Veillonellaceae_Mitsuokella	Ruminococcaceae_Faecalibacterium	0.711575	4.95963e-06	0.00172642
Lachnospiraceae_Lachnospira	Clostridiaceae_Clostridium	0.712506	2.25436e-06	0.000918745		Veillonellaceae_Dialister	Coriobacteriaceae_Collinsella	0.710247	1.21309e-06	0.000543926
Cellulomonadaceae_Demequina	Pseudomonadaceae_Pseudomonas	0.698053	2.24642e-06	0.000918994		Coriobacteriaceae_Collinsella	Veillonellaceae_Dialister	0.710247	1.82154e-06	0.000770115
Burkholderiaceae_Burkholderia	Phyllobacteriaceae_Mesorhizobium	0.703381	2.26065e-06	0.000919562		Ruminococcaceae_Oscillospira	Bacteroidaceae_Bacteroides	0.710016	6.43683e-07	0.00031854
X.Weeksellaceae._Weeksella	Succinivibrionaceae_Succinivibrio	0.715874	2.2806e-06	0.000925923		Bacteroidaceae_Bacteroides	Ruminococcaceae_Oscillospira	0.710016	2.43322e-06	0.000976809
Veillonellaceae_Dialister	Lachnospiraceae_Lachnospira	0.720376	2.31669e-06	0.000938803		Ruminococcaceae_Oscillospira	Clostridiaceae_Clostridium	0.709749	1.36264e-06	0.000597263
Streptomycetaceae_Streptomyces	Methylobacteriaceae_Methylobacterium	0.712872	2.36271e-06	0.000953851		Clostridiaceae_Clostridium	Ruminococcaceae_Oscillospira	0.709749	2.2197e-06	0.000909799
Lachnospiraceae_Lachnospira	Coriobacteriaceae_Collinsella	0.717074	2.35905e-06	0.000954165		X.Tissierellaceae._Parvimonas	Fusobacteriaceae_Fusobacterium	0.709677	4.41752e-06	0.00156562
Rhodobacteraceae_Paracoccus	X.Exiguobacteraceae._Exiguobacterium	0.6895	2.37563e-06	0.000955473		Fusobacteriaceae_Fusobacterium	X.Tissierellaceae._Parvimonas	0.709677	4.46174e-06	0.00157869
Lachnospiraceae_Epulopiscium	Pseudomonadaceae_Pseudomonas	0.688692	2.37431e-06	0.000956734		Neisseriaceae_Eikenella	Leptotrichiaceae_Leptotrichia	0.709376	2.47502e-06	0.000986216
Bacteroidaceae_Bacteroides	Ruminococcaceae_Oscillospira	0.710016	2.43322e-06	0.000976809		Leptotrichiaceae_Leptotrichia	Neisseriaceae_Eikenella	0.709376	3.98724e-06	0.00144654
Bacillaceae_Bacillus	Carnobacteriaceae_Granulicatella	-0.714443	2.44872e-06	0.000981195		Cellulomonadaceae_Demequina	Comamonadaceae_Aquabacterium	0.709227	3.52996e-05	0.00802267
Porphyromonadaceae_Porphyromonas	Porphyromonadaceae_Tannerella	0.703337	2.46468e-06	0.000985754		Comamonadaceae_Aquabacterium	Cellulomonadaceae_Demequina	0.709227	4.44352e-05	0.00960114
Neisseriaceae_Eikenella	Leptotrichiaceae_Leptotrichia	0.709376	2.47502e-06	0.000986216		Oxalobacteraceae_Ralstonia	Burkholderiaceae_Burkholderia	0.708387	5.40557e-06	0.00185756
Bacillaceae_Bacillus	Comamonadaceae_Pelomonas	0.690044	2.47056e-06	0.000986267		Burkholderiaceae_Burkholderia	Oxalobacteraceae_Ralstonia	0.708387	7.23651e-06	0.00233716
Carnobacteriaceae_Granulicatella	Sphingomonadaceae_Kaistobacter	-0.722507	2.48431e-06	0.000988082		Enterobacteriaceae_Erwinia	Enterobacteriaceae_Citrobacter	0.708265	3.10479e-06	0.00117606
Porphyromonadaceae_Parabacteroides	X.Paraprevotellaceae._Paraprevotella	0.76038	2.53612e-06	0.00100683		Enterobacteriaceae_Citrobacter	Enterobacteriaceae_Erwinia	0.708265	4.5428e-06	0.00160473
X.Paraprevotellaceae._Paraprevotella	Alcaligenaceae_Sutterella	0.728896	2.55639e-06	0.001013		Sphingomonadaceae_Kaistobacter	Pseudomonadaceae_Pseudomonas	0.707478	2.21812e-06	0.000910888
Lachnospiraceae_Lachnospira	Veillonellaceae_Dialister	0.720376	2.574e-06	0.00101623		Pseudomonadaceae_Pseudomonas	Sphingomonadaceae_Kaistobacter	0.707478	3.0423e-06	0.00115443
Intrasporangiaceae_Terracoccus	Enterobacteriaceae_Citrobacter	0.690079	2.57223e-06	0.0010174		Erysipelotrichaceae_Catenibacterium	Microbacteriaceae_Microbacterium	0.707206	1.31808e-06	0.000582487
Ruminococcaceae_Faecalibacterium	Lachnospiraceae_Lachnospira	0.729612	2.59504e-06	0.00102266		Microbacteriaceae_Microbacterium	Erysipelotrichaceae_Catenibacterium	0.707206	1.49194e-06	0.000646029
Alcaligenaceae_Sutterella	Ruminococcaceae_Ruminococcus	0.70504	2.64612e-06	0.00104088		Mycoplasmataceae_Mycoplasma	Lachnospiraceae_Butyrivibrio	0.706513	9.3988e-07	0.000442679
Actinomycetaceae_Actinomyces	Bifidobacteriaceae_Scardovia	0.694498	2.68906e-06	0.00105198		Lachnospiraceae_Butyrivibrio	Mycoplasmataceae_Mycoplasma	0.706513	1.66683e-06	0.000708893
Porphyromonadaceae_Tannerella	Dethiosulfovibrionaceae_Pyramidobacter	0.691684	2.68818e-06	0.00105356		Lachnospiraceae_Dorea	Nocardiaceae_Rhodococcus	0.705718	1.09392e-06	0.00050095
Porphyromonadaceae_Tannerella	Porphyromonadaceae_Porphyromonas	0.703337	2.68358e-06	0.00105368		Nocardiaceae_Rhodococcus	Lachnospiraceae_Dorea	0.705718	1.21871e-06	0.000545308
Ruminococcaceae_Oscillospira	Veillonellaceae_Dialister	0.691675	2.71886e-06	0.00106171		Veillonellaceae_Mitsuokella	Clostridiaceae_Clostridium	0.705318	5.074e-06	0.00176052
Erysipelotrichaceae_Bulleidia	X.Tissierellaceae._Parvimonas	0.700394	2.74669e-06	0.00107063		Clostridiaceae_Clostridium	Veillonellaceae_Mitsuokella	0.705318	6.0493e-06	0.00203005
Phyllobacteriaceae_Mesorhizobium	Burkholderiaceae_Burkholderia	0.703381	2.77299e-06	0.00107893		Bacillaceae_Bacillus	Micrococcaceae_Micrococcus	0.705242	1.58528e-06	0.000680955
Lachnospiraceae_Dorea	Bifidobacteriaceae_Bifidobacterium	0.719807	2.78722e-06	0.0010825		Micrococcaceae_Micrococcus	Bacillaceae_Bacillus	0.705242	3.93109e-06	0.00142859
Bifidobacteriaceae_Bifidobacterium	Clostridiaceae_Clostridium	0.723569	2.81509e-06	0.00109135		Desulfovibrionaceae_Bilophila	Lachnospiraceae_Lachnobacterium	0.705233	9.11933e-06	0.00282218
X.Odoribacteraceae._Odoribacter	X.Paraprevotellaceae._Paraprevotella	0.755224	2.8314e-06	0.0010957		Lachnospiraceae_Lachnobacterium	Desulfovibrionaceae_Bilophila	0.705233	1.45338e-05	0.00403293
Enterobacteriaceae_Citrobacter	Clostridiaceae_Clostridium	0.704244	2.85037e-06	0.00109908		Intrasporangiaceae_Terracoccus	Rhodobacteraceae_Paracoccus	0.705165	8.03411e-06	0.0025338
Veillonellaceae_Dialister	Enterobacteriaceae_Citrobacter	0.673543	2.84945e-06	0.0011007		Rhodobacteraceae_Paracoccus	Intrasporangiaceae_Terracoccus	0.705165	1.26434e-05	0.00363517
Propionibacteriaceae_Propionibacterium	Veillonellaceae_Dialister	0.660557	2.86658e-06	0.00110334		Alcaligenaceae_Sutterella	Ruminococcaceae_Ruminococcus	0.70504	2.64612e-06	0.00104088
Bifidobacteriaceae_Bifidobacterium	X.Paraprevotellaceae._Paraprevotella	0.66521	2.91591e-06	0.00112032		Ruminococcaceae_Ruminococcus	Alcaligenaceae_Sutterella	0.70504	3.59505e-06	0.00131761
Moraxellaceae_Enhydrobacter	Pseudomonadaceae_Pseudomonas	0.752417	2.92613e-06	0.00112224		Erysipelotrichaceae_Catenibacterium	Lachnospiraceae_.Ruminococcus.	0.704763	3.16648e-06	0.00119312
Dethiosulfovibrionaceae_Pyramidobacter	Porphyromonadaceae_Tannerella	0.691684	2.95422e-06	0.00112899		Lachnospiraceae_.Ruminococcus.	Erysipelotrichaceae_Catenibacterium	0.704763	5.1995e-06	0.00179825
Flavobacteriaceae_Capnocytophaga	Neisseriaceae_Eikenella	0.691046	2.95281e-06	0.00113046		Clostridiaceae_Clostridium	Enterobacteriaceae_Citrobacter	0.704244	1.05142e-06	0.000487726
Bacillaceae_Bacillus	Enterobacteriaceae_Serratia	0.699296	3.00294e-06	0.00114354		Enterobacteriaceae_Citrobacter	Clostridiaceae_Clostridium	0.704244	2.85037e-06	0.00109908
Comamonadaceae_Pelomonas	Bacillaceae_Bacillus	0.690044	2.99833e-06	0.00114381		Burkholderiaceae_Burkholderia	Phyllobacteriaceae_Mesorhizobium	0.703381	2.26065e-06	0.000919562
Pseudomonadaceae_Pseudomonas	Sphingomonadaceae_Kaistobacter	0.707478	3.0423e-06	0.00115443		Phyllobacteriaceae_Mesorhizobium	Burkholderiaceae_Burkholderia	0.703381	2.77299e-06	0.00107893
Enterobacteriaceae_Klebsiella	Methylobacteriaceae_Methylobacterium	0.68265	3.04212e-06	0.0011564		Porphyromonadaceae_Porphyromonas	Porphyromonadaceae_Tannerella	0.703337	2.46468e-06	0.000985754
Cellulomonadaceae_Demequina	Propionibacteriaceae_Propionibacterium	0.68088	3.10526e-06	0.00117417		Porphyromonadaceae_Tannerella	Porphyromonadaceae_Porphyromonas	0.703337	2.68358e-06	0.00105368
Enterobacteriaceae_Erwinia	Enterobacteriaceae_Citrobacter	0.708265	3.10479e-06	0.00117606		Microbacteriaceae_Microbacterium	X.Tissierellaceae._Finegoldia	0.703277	7.95368e-07	0.000384739
Enterobacteriaceae_Citrobacter	Intrasporangiaceae_Terracoccus	0.690079	3.13622e-06	0.00118379		X.Tissierellaceae._Finegoldia	Microbacteriaceae_Microbacterium	0.703277	1.53457e-06	0.000661818
Erysipelotrichaceae_Catenibacterium	Lachnospiraceae_.Ruminococcus.	0.704763	3.16648e-06	0.00119312		Prevotellaceae_Prevotella	Coriobacteriaceae_Slackia	0.702604	5.00483e-07	0.00025593
Rhodobacteraceae_Paracoccus	Comamonadaceae_Aquabacterium	0.670906	3.19603e-06	0.00120004		Coriobacteriaceae_Slackia	Prevotellaceae_Prevotella	0.702604	1.13523e-06	0.000516562
Fusobacteriaceae_Fusobacterium	Porphyromonadaceae_Porphyromonas	0.720674	3.1937e-06	0.00120127		Porphyromonadaceae_Parabacteroides	Ruminococcaceae_Faecalibacterium	0.701175	1.26901e-06	0.00056196
Nocardiaceae_Rhodococcus	Lachnospiraceae_Blautia	0.672668	3.21557e-06	0.00120527		Ruminococcaceae_Faecalibacterium	Porphyromonadaceae_Parabacteroides	0.701175	5.41712e-06	0.00185856
Intrasporangiaceae_Phycicoccus	Veillonellaceae_Megasphaera	0.679965	3.2755e-06	0.0012256		Comamonadaceae_Aquabacterium	Moraxellaceae_Enhydrobacter	0.70075	1.15282e-06	0.000522353
X.Paraprevotellaceae._Paraprevotella	Porphyromonadaceae_Parabacteroides	0.76038	3.33437e-06	0.00124545		Moraxellaceae_Enhydrobacter	Comamonadaceae_Aquabacterium	0.70075	1.68501e-06	0.000715209
Campylobacteraceae_Campylobacter	Fusobacteriaceae_Fusobacterium	0.727639	3.34762e-06	0.00124823		Rhodobacteraceae_Paracoccus	Intrasporangiaceae_Phycicoccus	0.700519	4.06333e-06	0.00146426
Streptomycetaceae_Streptomyces	Moraxellaceae_Enhydrobacter	0.716941	3.39854e-06	0.00126502		Intrasporangiaceae_Phycicoccus	Rhodobacteraceae_Paracoccus	0.700519	6.55639e-06	0.00216637
Intrasporangiaceae_Terracoccus	Intrasporangiaceae_Phycicoccus	0.671854	3.43313e-06	0.00127569		Erysipelotrichaceae_Bulleidia	X.Tissierellaceae._Parvimonas	0.700394	2.74669e-06	0.00107063
Micrococcaceae_Micrococcus	Intrasporangiaceae_Terracoccus	0.695931	3.45049e-06	0.00127772		X.Tissierellaceae._Parvimonas	Erysipelotrichaceae_Bulleidia	0.700394	3.47446e-06	0.00128438
Coriobacteriaceae_Collinsella	X.Weeksellaceae._Weeksella	0.673642	3.44498e-06	0.00127788		Alcaligenaceae_Sutterella	Phyllobacteriaceae_Mesorhizobium	0.700324	1.10088e-05	0.00330223
Veillonellaceae_Megasphaera	Intrasporangiaceae_Phycicoccus	0.679965	3.48024e-06	0.0012843		Phyllobacteriaceae_Mesorhizobium	Alcaligenaceae_Sutterella	0.700324	1.20719e-05	0.00348954
X.Tissierellaceae._Parvimonas	Erysipelotrichaceae_Bulleidia	0.700394	3.47446e-06	0.00128438		Enterobacteriaceae_Serratia	Bacillaceae_Bacillus	0.699296	1.47312e-06	0.000639168
Sphingomonadaceae_Kaistobacter	Micrococcaceae_Microbispora	0.729373	3.49507e-06	0.00128756		Bacillaceae_Bacillus	Enterobacteriaceae_Serratia	0.699296	3.00294e-06	0.00114354
Pseudomonadaceae_Pseudomonas	Lachnospiraceae_Epulopiscium	0.688692	3.53626e-06	0.00130051		Bacillaceae_Bacillus	X.Exiguobacteraceae._Exiguobacterium	0.698396	1.52345e-06	0.000658343
Ruminococcaceae_Ruminococcus	Alcaligenaceae_Sutterella	0.70504	3.59505e-06	0.00131761		X.Exiguobacteraceae._Exiguobacterium	Bacillaceae_Bacillus	0.698396	4.18045e-06	0.00149642
X.Exiguobacteraceae._Exiguobacterium	Clostridiaceae_Clostridium	0.690362	3.59056e-06	0.00131822		Cellulomonadaceae_Demequina	Pseudomonadaceae_Pseudomonas	0.698053	2.24642e-06	0.000918994
Lachnospiraceae_Lachnospira	Ruminococcaceae_Faecalibacterium	0.729612	3.64428e-06	0.00133339		Pseudomonadaceae_Pseudomonas	Cellulomonadaceae_Demequina	0.698053	5.04827e-06	0.00175443
Ruminococcaceae_Faecalibacterium	X.Weeksellaceae._Weeksella	0.66906	3.68819e-06	0.00134716		Ruminococcaceae_Ruminococcus	Ruminococcaceae_Oscillospira	0.69717	8.02339e-06	0.00253414
Moraxellaceae_Enhydrobacter	Streptomycetaceae_Streptomyces	0.716941	3.76347e-06	0.00137232		Ruminococcaceae_Oscillospira	Ruminococcaceae_Ruminococcus	0.69717	8.5458e-06	0.00266775
Lachnospiraceae_Lachnobacterium	X.Paraprevotellaceae._Paraprevotella	0.729452	3.80592e-06	0.00138544		Micrococcaceae_Micrococcus	Intrasporangiaceae_Terracoccus	0.695931	3.45049e-06	0.00127772
Micrococcaceae_Micrococcus	Bacillaceae_Bacillus	0.705242	3.93109e-06	0.00142859		Intrasporangiaceae_Terracoccus	Micrococcaceae_Micrococcus	0.695931	1.12177e-05	0.00333231
Leptotrichiaceae_Leptotrichia	Neisseriaceae_Eikenella	0.709376	3.98724e-06	0.00144654		Methylobacteriaceae_Methylobacterium	Ruminococcaceae_Oscillospira	0.695759	4.73824e-06	0.00166555
Oxalobacteraceae_Ralstonia	Methylobacteriaceae_Methylobacterium	0.693889	4.0063e-06	0.00144857		Ruminococcaceae_Oscillospira	Methylobacteriaceae_Methylobacterium	0.695759	7.68029e-06	0.00245465
Ruminococcaceae_Faecalibacterium	Veillonellaceae_Mitsuokella	0.711575	4.00367e-06	0.00145006		Moraxellaceae_Enhydrobacter	Intrasporangiaceae_Terracoccus	0.694766	2.41361e-05	0.00599977
Pseudomonadaceae_Pseudomonas	Enterobacteriaceae_Citrobacter	0.670176	4.03813e-06	0.00145762		Intrasporangiaceae_Terracoccus	Moraxellaceae_Enhydrobacter	0.694766	2.9355e-05	0.00695883
Rhodobacteraceae_Paracoccus	Intrasporangiaceae_Phycicoccus	0.700519	4.06333e-06	0.00146426		Bifidobacteriaceae_Scardovia	Actinomycetaceae_Actinomyces	0.694498	2.12612e-06	0.000879836
Pseudomonadaceae_Pseudomonas	Moraxellaceae_Enhydrobacter	0.752417	4.10019e-06	0.00147507		Actinomycetaceae_Actinomyces	Bifidobacteriaceae_Scardovia	0.694498	2.68906e-06	0.00105198
Enterobacteriaceae_Klebsiella	Ruminococcaceae_Ruminococcus	0.677533	4.14876e-06	0.00149004		Lachnospiraceae_Dorea	Erysipelotrichaceae_Catenibacterium	0.694483	6.89412e-06	0.00225027
X.Exiguobacteraceae._Exiguobacterium	Bacillaceae_Bacillus	0.698396	4.18045e-06	0.00149642		Erysipelotrichaceae_Catenibacterium	Lachnospiraceae_Dorea	0.694483	1.79327e-05	0.00471995
Bacillaceae_Bacillus	Veillonellaceae_Megasphaera	0.666789	4.20389e-06	0.00149732		Oxalobacteraceae_Ralstonia	Methylobacteriaceae_Methylobacterium	0.693889	4.0063e-06	0.00144857
Methylobacteriaceae_Methylobacterium	Oxalobacteraceae_Ralstonia	0.693889	4.17633e-06	0.00149744		Methylobacteriaceae_Methylobacterium	Oxalobacteraceae_Ralstonia	0.693889	4.17633e-06	0.00149744
Lactobacillaceae_Lactobacillus	Bifidobacteriaceae_Bifidobacterium	0.677562	4.20175e-06	0.00149905		X.Exiguobacteraceae._Exiguobacterium	Micrococcaceae_Microbispora	0.693663	1.93047e-06	0.000809792
Micrococcaceae_Microbispora	X.Exiguobacteraceae._Exiguobacterium	0.693663	4.19903e-06	0.00150057		Micrococcaceae_Microbispora	X.Exiguobacteraceae._Exiguobacterium	0.693663	4.19903e-06	0.00150057
Veillonellaceae_Dialister	Propionibacteriaceae_Propionibacterium	0.660557	4.2261e-06	0.00150274		Sphingomonadaceae_Kaistobacter	Moraxellaceae_Enhydrobacter	0.693577	1.50953e-05	0.00412478
Enterobacteriaceae_Citrobacter	Pseudomonadaceae_Pseudomonas	0.670176	4.3278e-06	0.00153636		Moraxellaceae_Enhydrobacter	Sphingomonadaceae_Kaistobacter	0.693577	1.77115e-05	0.00468468
X.Tissierellaceae._Parvimonas	Fusobacteriaceae_Fusobacterium	0.709677	4.41752e-06	0.00156562		Lachnospiraceae_Blautia	Succinivibrionaceae_Succinivibrio	0.693081	5.33342e-06	0.00183865
Fusobacteriaceae_Fusobacterium	X.Tissierellaceae._Parvimonas	0.709677	4.46174e-06	0.00157869		Succinivibrionaceae_Succinivibrio	Lachnospiraceae_Blautia	0.693081	1.12051e-05	0.00333319
Enterobacteriaceae_Citrobacter	Enterobacteriaceae_Erwinia	0.708265	4.5428e-06	0.00160473		Oxalobacteraceae_Ralstonia	Microbacteriaceae_Cryobacterium	0.6917	1.61915e-05	0.0043469
Enterobacteriaceae_Citrobacter	Methylobacteriaceae_Methylobacterium	0.677534	4.65682e-06	0.00164231		Microbacteriaceae_Cryobacterium	Oxalobacteraceae_Ralstonia	0.6917	4.35417e-05	0.00942704
Neisseriaceae_Eikenella	Flavobacteriaceae_Capnocytophaga	0.691046	4.70284e-06	0.00165582		Porphyromonadaceae_Tannerella	Dethiosulfovibrionaceae_Pyramidobacter	0.691684	2.68818e-06	0.00105356
Methylobacteriaceae_Methylobacterium	Ruminococcaceae_Oscillospira	0.695759	4.73824e-06	0.00166555		Dethiosulfovibrionaceae_Pyramidobacter	Porphyromonadaceae_Tannerella	0.691684	2.95422e-06	0.00112899
Spirochaetaceae_Treponema	Rhodocyclaceae_Propionivibrio	0.663674	4.7529e-06	0.00166797		Ruminococcaceae_Oscillospira	Veillonellaceae_Dialister	0.691675	2.71886e-06	0.00106171
Bifidobacteriaceae_Bifidobacterium	Lactobacillaceae_Lactobacillus	0.677562	4.81019e-06	0.00168532		Veillonellaceae_Dialister	Ruminococcaceae_Oscillospira	0.691675	5.81e-06	0.0019713
Enterobacteriaceae_Citrobacter	Veillonellaceae_Dialister	0.673543	4.86467e-06	0.00170163		Spirochaetaceae_Treponema	Peptostreptococcaceae_Filifactor	0.691505	1.32861e-05	0.00377448
Clostridiaceae_Clostridium	X.Exiguobacteraceae._Exiguobacterium	0.690362	4.89361e-06	0.00170897		Peptostreptococcaceae_Filifactor	Spirochaetaceae_Treponema	0.691505	2.27712e-05	0.00571338
Veillonellaceae_Mitsuokella	Lachnospiraceae_.Ruminococcus.	0.72944	4.94749e-06	0.00172499		Flavobacteriaceae_Capnocytophaga	Neisseriaceae_Eikenella	0.691046	2.95281e-06	0.00113046
Veillonellaceae_Mitsuokella	Ruminococcaceae_Faecalibacterium	0.711575	4.95963e-06	0.00172642		Neisseriaceae_Eikenella	Flavobacteriaceae_Capnocytophaga	0.691046	4.70284e-06	0.00165582
Pseudomonadaceae_Pseudomonas	Cellulomonadaceae_Demequina	0.698053	5.04827e-06	0.00175443		Lachnospiraceae_.Ruminococcus.	Enterobacteriaceae_Citrobacter	0.691009	6.51675e-06	0.00215992
Veillonellaceae_Mitsuokella	Clostridiaceae_Clostridium	0.705318	5.074e-06	0.00176052		Enterobacteriaceae_Citrobacter	Lachnospiraceae_.Ruminococcus.	0.691009	7.93926e-06	0.00251868
Lachnospiraceae_Blautia	Porphyromonadaceae_Parabacteroides	0.675429	5.10405e-06	0.00176809		Porphyromonadaceae_Parabacteroides	Turicibacteraceae_Turicibacter	0.690896	2.52788e-05	0.00622619
Lachnospiraceae_.Ruminococcus.	Erysipelotrichaceae_Catenibacterium	0.704763	5.1995e-06	0.00179825		Turicibacteraceae_Turicibacter	Porphyromonadaceae_Parabacteroides	0.690896	3.12532e-05	0.007304
X.Tissierellaceae._Parvimonas	Veillonellaceae_Schwartzia	0.678041	5.28452e-06	0.00182472		Lachnospiraceae_Coprococcus	Lachnospiraceae_Oribacterium	0.690635	8.79674e-06	0.00273417
Lachnospiraceae_Blautia	Succinivibrionaceae_Succinivibrio	0.693081	5.33342e-06	0.00183865		Lachnospiraceae_Oribacterium	Lachnospiraceae_Coprococcus	0.690635	1.62399e-05	0.00435443
Porphyromonadaceae_Paludibacter	Spirochaetaceae_Treponema	0.67933	5.3739e-06	0.00184964		Lachnospiraceae_Lachnospira	Lachnospiraceae_.Ruminococcus.	0.690521	1.50654e-05	0.00412185
Lachnospiraceae_Blautia	Nocardiaceae_Rhodococcus	0.672668	5.41718e-06	0.00185561		Lachnospiraceae_.Ruminococcus.	Lachnospiraceae_Lachnospira	0.690521	1.64304e-05	0.00438363
Oxalobacteraceae_Ralstonia	Burkholderiaceae_Burkholderia	0.708387	5.40557e-06	0.00185756		X.Exiguobacteraceae._Exiguobacterium	Clostridiaceae_Clostridium	0.690362	3.59056e-06	0.00131822
Ruminococcaceae_Faecalibacterium	Porphyromonadaceae_Parabacteroides	0.701175	5.41712e-06	0.00185856		Clostridiaceae_Clostridium	X.Exiguobacteraceae._Exiguobacterium	0.690362	4.89361e-06	0.00170897
Rhodocyclaceae_Propionivibrio	Spirochaetaceae_Treponema	0.663674	5.47142e-06	0.00187121		Intrasporangiaceae_Terracoccus	Enterobacteriaceae_Citrobacter	0.690079	2.57223e-06	0.0010174
Veillonellaceae_Dialister	Pseudomonadaceae_Pseudomonas	0.630499	5.53433e-06	0.00188971		Enterobacteriaceae_Citrobacter	Intrasporangiaceae_Terracoccus	0.690079	3.13622e-06	0.00118379
Bacillaceae_Bacillus	X.Tissierellaceae._WAL_1855D	0.663422	5.59355e-06	0.0019069		Bacillaceae_Bacillus	Comamonadaceae_Pelomonas	0.690044	2.47056e-06	0.000986267
X.Paraprevotellaceae._Paraprevotella	Lachnospiraceae_Lachnobacterium	0.729452	5.67328e-06	0.00193102		Comamonadaceae_Pelomonas	Bacillaceae_Bacillus	0.690044	2.99833e-06	0.00114381
Rhodobacteraceae_Paracoccus	Clostridiaceae_Clostridium	0.66054	5.76043e-06	0.00195758		X.Exiguobacteraceae._Exiguobacterium	Rhodobacteraceae_Paracoccus	0.6895	1.9221e-06	0.000807863
Veillonellaceae_Dialister	Ruminococcaceae_Oscillospira	0.691675	5.81e-06	0.0019713		Rhodobacteraceae_Paracoccus	X.Exiguobacteraceae._Exiguobacterium	0.6895	2.37563e-06	0.000955473
Porphyromonadaceae_Parabacteroides	Coriobacteriaceae_Collinsella	0.652416	5.90618e-06	0.00200078		Lachnospiraceae_Epulopiscium	Pseudomonadaceae_Pseudomonas	0.688692	2.37431e-06	0.000956734
Bacillaceae_Bacillus	Enterobacteriaceae_Citrobacter	0.640989	5.93816e-06	0.00200844		Pseudomonadaceae_Pseudomonas	Lachnospiraceae_Epulopiscium	0.688692	3.53626e-06	0.00130051
Veillonellaceae_Megasphaera	Bacillaceae_Bacillus	0.666789	5.95267e-06	0.00201018		Propionibacteriaceae_Propionibacterium	Sphingomonadaceae_Kaistobacter	0.686584	6.9639e-06	0.00226273
Coriobacteriaceae_Collinsella	Lachnospiraceae_Lachnospira	0.717074	5.97934e-06	0.00201602		Sphingomonadaceae_Kaistobacter	Propionibacteriaceae_Propionibacterium	0.686584	1.14658e-05	0.00336874
Ruminococcaceae_Faecalibacterium	Erysipelotrichaceae_Catenibacterium	0.684976	5.99501e-06	0.00201814		X.Paraprevotellaceae._.Prevotella.	Lachnospiraceae_Catonella	0.68573	6.52663e-06	0.00215986
Clostridiaceae_Clostridium	Veillonellaceae_Mitsuokella	0.705318	6.0493e-06	0.00203005		Lachnospiraceae_Catonella	X.Paraprevotellaceae._.Prevotella.	0.68573	1.21302e-05	0.00350169
Clostridiaceae_Clostridium	Lachnospiraceae_Lachnospira	0.712506	6.04753e-06	0.00203263		Ruminococcaceae_Faecalibacterium	Erysipelotrichaceae_Catenibacterium	0.684976	5.99501e-06	0.00201814
X.Weeksellaceae._Weeksella	Ruminococcaceae_Faecalibacterium	0.66906	6.09108e-06	0.00204088		Erysipelotrichaceae_Catenibacterium	Ruminococcaceae_Faecalibacterium	0.684976	6.77358e-06	0.00221429
X.Weeksellaceae._Weeksella	Coriobacteriaceae_Collinsella	0.673642	6.10591e-06	0.00204267		Methylobacteriaceae_Methylobacterium	Lachnospiraceae_Dorea	0.683886	6.63222e-06	0.0021847
Nocardiaceae_Rhodococcus	Tsukamurellaceae_Tsukamurella	0.661678	6.26702e-06	0.0020933		Lachnospiraceae_Dorea	Methylobacteriaceae_Methylobacterium	0.683886	8.29782e-06	0.00260169
Methylobacteriaceae_Methylobacterium	Enterobacteriaceae_Citrobacter	0.677534	6.31381e-06	0.00210565		Enterobacteriaceae_Klebsiella	Methylobacteriaceae_Methylobacterium	0.68265	3.04212e-06	0.0011564
Intrasporangiaceae_Phycicoccus	Methylobacteriaceae_Methylobacterium	0.668068	6.33587e-06	0.00210647		Methylobacteriaceae_Methylobacterium	Enterobacteriaceae_Klebsiella	0.68265	7.48728e-06	0.0024037
Veillonellaceae_Dialister	Intrasporangiaceae_Phycicoccus	0.651127	6.33302e-06	0.00210879		Lachnospiraceae_.Ruminococcus.	Propionibacteriaceae_Propionibacterium	0.682435	7.53265e-06	0.00241465
Spirochaetaceae_Treponema	Porphyromonadaceae_Paludibacter	0.67933	6.50055e-06	0.00215788		Propionibacteriaceae_Propionibacterium	Lachnospiraceae_.Ruminococcus.	0.682435	8.50802e-06	0.00265983
X.Paraprevotellaceae._.Prevotella.	Lachnospiraceae_Catonella	0.68573	6.52663e-06	0.00215986		Succinivibrionaceae_Succinivibrio	Enterobacteriaceae_Klebsiella	0.682231	9.68514e-06	0.00297159
Lachnospiraceae_.Ruminococcus.	Enterobacteriaceae_Citrobacter	0.691009	6.51675e-06	0.00215992		Enterobacteriaceae_Klebsiella	Succinivibrionaceae_Succinivibrio	0.682231	1.53553e-05	0.00417986
Intrasporangiaceae_Phycicoccus	Rhodobacteraceae_Paracoccus	0.700519	6.55639e-06	0.00216637		Lachnospiraceae_Lachnobacterium	X.Odoribacteraceae._Odoribacter	0.681804	3.17395e-05	0.00740959
Porphyromonadaceae_Parabacteroides	Lachnospiraceae_Blautia	0.675429	6.58626e-06	0.0021729		X.Odoribacteraceae._Odoribacter	Lachnospiraceae_Lachnobacterium	0.681804	5.13666e-05	0.0105571
Methylobacteriaceae_Methylobacterium	Lachnospiraceae_Dorea	0.683886	6.63222e-06	0.0021847		Propionibacteriaceae_Propionibacterium	Cellulomonadaceae_Demequina	0.68088	1.53637e-06	0.000661267
Veillonellaceae_Schwartzia	X.Tissierellaceae._Parvimonas	0.678041	6.64592e-06	0.00218586		Cellulomonadaceae_Demequina	Propionibacteriaceae_Propionibacterium	0.68088	3.10526e-06	0.00117417
Streptomycetaceae_Streptomyces	X.Exiguobacteraceae._Exiguobacterium	0.677685	6.69024e-06	0.00219708		Actinomycetaceae_Actinomyces	Neisseriaceae_Kingella	0.680522	9.5315e-06	0.00293283
Erysipelotrichaceae_Catenibacterium	Ruminococcaceae_Faecalibacterium	0.684976	6.77358e-06	0.00221429		Neisseriaceae_Kingella	Actinomycetaceae_Actinomyces	0.680522	1.16804e-05	0.00341779
Bradyrhizobiaceae_Bradyrhizobium	Erysipelotrichaceae_Catenibacterium	0.676563	6.7573e-06	0.00221571		Dethiosulfovibrionaceae_TG5	Rhodocyclaceae_Propionivibrio	0.680181	1.18311e-05	0.00345245
X.Tissierellaceae._WAL_1855D	Bacillaceae_Bacillus	0.663422	6.76776e-06	0.00221576		Rhodocyclaceae_Propionivibrio	Dethiosulfovibrionaceae_TG5	0.680181	1.38067e-05	0.00390174
Intrasporangiaceae_Phycicoccus	Veillonellaceae_Dialister	0.651127	6.90222e-06	0.00224949		Intrasporangiaceae_Phycicoccus	Veillonellaceae_Megasphaera	0.679965	3.2755e-06	0.0012256
Lachnospiraceae_Dorea	Erysipelotrichaceae_Catenibacterium	0.694483	6.89412e-06	0.00225027		Veillonellaceae_Megasphaera	Intrasporangiaceae_Phycicoccus	0.679965	3.48024e-06	0.0012843
X.Paraprevotellaceae._Paraprevotella	Bifidobacteriaceae_Bifidobacterium	0.66521	6.92301e-06	0.00225285		Spirochaetaceae_Treponema	Porphyromonadaceae_Tannerella	0.679698	1.96613e-05	0.00506932
Propionibacteriaceae_Propionibacterium	Sphingomonadaceae_Kaistobacter	0.686584	6.9639e-06	0.00226273		Porphyromonadaceae_Tannerella	Spirochaetaceae_Treponema	0.679698	2.54552e-05	0.00626244
Lachnospiraceae_Butyrivibrio	Coriobacteriaceae_Slackia	0.659943	6.99679e-06	0.00226998		X.Paraprevotellaceae._Paraprevotella	Desulfovibrionaceae_Bilophila	0.679376	6.06542e-05	0.0120508
Burkholderiaceae_Burkholderia	Bacteroidaceae_Bacteroides	0.639604	7.03488e-06	0.0022789		Desulfovibrionaceae_Bilophila	X.Paraprevotellaceae._Paraprevotella	0.679376	6.39268e-05	0.0125044
Erysipelotrichaceae_Catenibacterium	Moraxellaceae_Acinetobacter	0.673554	7.0775e-06	0.00228925		Porphyromonadaceae_Paludibacter	Spirochaetaceae_Treponema	0.67933	5.3739e-06	0.00184964
Burkholderiaceae_Burkholderia	Oxalobacteraceae_Ralstonia	0.708387	7.23651e-06	0.00233716		Spirochaetaceae_Treponema	Porphyromonadaceae_Paludibacter	0.67933	6.50055e-06	0.00215788
Lachnospiraceae_.Ruminococcus.	Veillonellaceae_Mitsuokella	0.72944	7.3224e-06	0.00235428		Prevotellaceae_Prevotella	Lachnospiraceae_Coprococcus	0.678683	2.29948e-05	0.00575603
Rhodobacteraceae_Paracoccus	Coriobacteriaceae_Collinsella	0.639979	7.30446e-06	0.00235557		Lachnospiraceae_Coprococcus	Prevotellaceae_Prevotella	0.678683	3.68791e-05	0.00828521
Bifidobacteriaceae_Bifidobacterium	Lachnospiraceae_Coprococcus	0.67222	7.31599e-06	0.00235575		Erysipelotrichaceae_Catenibacterium	Rhodobacteraceae_Paracoccus	0.678406	1.11549e-05	0.00332747
Methylobacteriaceae_Methylobacterium	Enterobacteriaceae_Klebsiella	0.68265	7.48728e-06	0.0024037		Rhodobacteraceae_Paracoccus	Erysipelotrichaceae_Catenibacterium	0.678406	1.99974e-05	0.0051191
Lachnospiraceae_Butyrivibrio	X.Paraprevotellaceae._.Prevotella.	0.66795	7.53314e-06	0.00241121		X.Tissierellaceae._Parvimonas	Veillonellaceae_Schwartzia	0.678041	5.28452e-06	0.00182472
Lachnospiraceae_.Ruminococcus.	Propionibacteriaceae_Propionibacterium	0.682435	7.53265e-06	0.00241465		Veillonellaceae_Schwartzia	X.Tissierellaceae._Parvimonas	0.678041	6.64592e-06	0.00218586
Ruminococcaceae_Oscillospira	Methylobacteriaceae_Methylobacterium	0.695759	7.68029e-06	0.00245465		Lachnospiraceae_Catonella	X.Tissierellaceae._Parvimonas	0.678031	8.22485e-06	0.00258636
Methylobacteriaceae_Methylobacterium	Clostridiaceae_Clostridium	0.63405	7.71979e-06	0.00246361		X.Tissierellaceae._Parvimonas	Lachnospiraceae_Catonella	0.678031	1.31399e-05	0.00374783
Lachnospiraceae_Oribacterium	Coriobacteriaceae_Slackia	0.672167	7.80465e-06	0.00248699		Streptomycetaceae_Streptomyces	X.Exiguobacteraceae._Exiguobacterium	0.677685	6.69024e-06	0.00219708
Flavobacteriaceae_Capnocytophaga	Campylobacteraceae_Campylobacter	0.66349	7.84734e-06	0.0024969		X.Exiguobacteraceae._Exiguobacterium	Streptomycetaceae_Streptomyces	0.677685	1.81101e-05	0.00474338
X.Exiguobacteraceae._Exiguobacterium	Propionibacteriaceae_Propionibacterium	0.660899	7.94163e-06	0.00251571		Lactobacillaceae_Lactobacillus	Bifidobacteriaceae_Bifidobacterium	0.677562	4.20175e-06	0.00149905
Enterobacteriaceae_Citrobacter	Lachnospiraceae_.Ruminococcus.	0.691009	7.93926e-06	0.00251868		Bifidobacteriaceae_Bifidobacterium	Lactobacillaceae_Lactobacillus	0.677562	4.81019e-06	0.00168532
Micrococcaceae_Kocuria	Rhodobacteraceae_Paracoccus	0.67609	7.93674e-06	0.00252161		Enterobacteriaceae_Citrobacter	Methylobacteriaceae_Methylobacterium	0.677534	4.65682e-06	0.00164231
Streptomycetaceae_Streptomyces	Veillonellaceae_Dialister	0.660289	8.00384e-06	0.00253169		Methylobacteriaceae_Methylobacterium	Enterobacteriaceae_Citrobacter	0.677534	6.31381e-06	0.00210565
Intrasporangiaceae_Terracoccus	Rhodobacteraceae_Paracoccus	0.705165	8.03411e-06	0.0025338		Enterobacteriaceae_Klebsiella	Ruminococcaceae_Ruminococcus	0.677533	4.14876e-06	0.00149004
Ruminococcaceae_Ruminococcus	Ruminococcaceae_Oscillospira	0.69717	8.02339e-06	0.00253414		Ruminococcaceae_Ruminococcus	Enterobacteriaceae_Klebsiella	0.677533	1.04219e-05	0.00315707
Erysipelotrichaceae_Catenibacterium	Bradyrhizobiaceae_Bradyrhizobium	0.676563	8.10121e-06	0.00255121		Peptococcaceae_Peptococcus	Fusobacteriaceae_Fusobacterium	0.677285	3.18083e-05	0.00740953
Lachnospiraceae_Catonella	X.Tissierellaceae._Parvimonas	0.678031	8.22485e-06	0.00258636		Fusobacteriaceae_Fusobacterium	Peptococcaceae_Peptococcus	0.677285	3.87372e-05	0.00861256
Tsukamurellaceae_Tsukamurella	Ruminococcaceae_Faecalibacterium	0.661832	8.2772e-06	0.00259901		Erysipelotrichaceae_Bulleidia	Lachnospiraceae_Oribacterium	0.677115	1.42312e-05	0.00397462
Lachnospiraceae_Dorea	Methylobacteriaceae_Methylobacterium	0.683886	8.29782e-06	0.00260169		Lachnospiraceae_Oribacterium	Erysipelotrichaceae_Bulleidia	0.677115	1.44471e-05	0.00402969
X.Exiguobacteraceae._Exiguobacterium	Sphingomonadaceae_Kaistobacter	0.663854	8.33263e-06	0.00260879		Bradyrhizobiaceae_Bradyrhizobium	Erysipelotrichaceae_Catenibacterium	0.676563	6.7573e-06	0.00221571
Propionibacteriaceae_Propionibacterium	Lachnospiraceae_.Ruminococcus.	0.682435	8.50802e-06	0.00265983		Erysipelotrichaceae_Catenibacterium	Bradyrhizobiaceae_Bradyrhizobium	0.676563	8.10121e-06	0.00255121
Ruminococcaceae_Oscillospira	Ruminococcaceae_Ruminococcus	0.69717	8.5458e-06	0.00266775		Micrococcaceae_Kocuria	Rhodobacteraceae_Paracoccus	0.67609	7.93674e-06	0.00252161
Moraxellaceae_Acinetobacter	Erysipelotrichaceae_Catenibacterium	0.673554	8.67634e-06	0.00270457		Rhodobacteraceae_Paracoccus	Micrococcaceae_Kocuria	0.67609	2.14093e-05	0.00542235
X.Paraprevotellaceae._Paraprevotella	Lachnospiraceae_Coprococcus	0.661596	8.72881e-06	0.00271699		Lachnospiraceae_Blautia	Porphyromonadaceae_Parabacteroides	0.675429	5.10405e-06	0.00176809
Lachnospiraceae_Coprococcus	Lachnospiraceae_Oribacterium	0.690635	8.79674e-06	0.00273417		Porphyromonadaceae_Parabacteroides	Lachnospiraceae_Blautia	0.675429	6.58626e-06	0.0021729
Lachnospiraceae_Oribacterium	Veillonellaceae_Veillonella	0.674487	8.82988e-06	0.0027405		Spirochaetaceae_Treponema	Dethiosulfovibrionaceae_TG5	0.67471	1.96797e-05	0.00506797
Desulfovibrionaceae_Bilophila	Lachnospiraceae_Lachnobacterium	0.705233	9.11933e-06	0.00282218		Dethiosulfovibrionaceae_TG5	Spirochaetaceae_Treponema	0.67471	3.81277e-05	0.00850346
Lachnospiraceae_Lachnobacterium	Erysipelotrichaceae_.Eubacterium.	0.66109	9.11718e-06	0.00282559		Lachnospiraceae_Oribacterium	Veillonellaceae_Veillonella	0.674487	8.82988e-06	0.0027405
Tsukamurellaceae_Tsukamurella	Nocardiaceae_Rhodococcus	0.661678	9.27674e-06	0.00286677		Veillonellaceae_Veillonella	Lachnospiraceae_Oribacterium	0.674487	2.4362e-05	0.00604194
Pseudomonadaceae_Pseudomonas	Veillonellaceae_Megasphaera	0.647361	9.45987e-06	0.00291497		Coriobacteriaceae_Collinsella	X.Weeksellaceae._Weeksella	0.673642	3.44498e-06	0.00127788
Enterobacteriaceae_Citrobacter	Bacillaceae_Bacillus	0.640989	9.4556e-06	0.00291784		X.Weeksellaceae._Weeksella	Coriobacteriaceae_Collinsella	0.673642	6.10591e-06	0.00204267
Actinomycetaceae_Actinomyces	Neisseriaceae_Kingella	0.680522	9.5315e-06	0.00293283		Erysipelotrichaceae_Catenibacterium	Moraxellaceae_Acinetobacter	0.673554	7.0775e-06	0.00228925
Fusobacteriaceae_Fusobacterium	X.Paraprevotellaceae._.Prevotella.	0.668255	9.56561e-06	0.00293912		Moraxellaceae_Acinetobacter	Erysipelotrichaceae_Catenibacterium	0.673554	8.67634e-06	0.00270457
Succinivibrionaceae_Succinivibrio	Enterobacteriaceae_Klebsiella	0.682231	9.68514e-06	0.00297159		Veillonellaceae_Dialister	Enterobacteriaceae_Citrobacter	0.673543	2.84945e-06	0.0011007
Enterobacteriaceae_Klebsiella	X.Weeksellaceae._Weeksella	0.654892	9.94737e-06	0.0030477		Enterobacteriaceae_Citrobacter	Veillonellaceae_Dialister	0.673543	4.86467e-06	0.00170163
Veillonellaceae_Dialister	X.Weeksellaceae._Weeksella	0.661255	9.99949e-06	0.00305495		Lachnospiraceae_Lachnospira	Lachnospiraceae_Blautia	0.673032	4.25408e-05	0.009257
Pseudomonadaceae_Pseudomonas	Intrasporangiaceae_Terracoccus	0.668318	9.99751e-06	0.00305869		Lachnospiraceae_Blautia	Lachnospiraceae_Lachnospira	0.673032	4.93131e-05	0.0103937
Oxalobacteraceae_Ralstonia	Intrasporangiaceae_Terracoccus	0.662229	1.00445e-05	0.00306433		Nocardiaceae_Rhodococcus	Lachnospiraceae_Blautia	0.672668	3.21557e-06	0.00120527
Intrasporangiaceae_Phycicoccus	Intrasporangiaceae_Terracoccus	0.671854	1.00968e-05	0.00307592		Lachnospiraceae_Blautia	Nocardiaceae_Rhodococcus	0.672668	5.41718e-06	0.00185561
Comamonadaceae_Aquabacterium	Rhodobacteraceae_Paracoccus	0.670906	1.02419e-05	0.00311572		Bifidobacteriaceae_Bifidobacterium	Lachnospiraceae_Coprococcus	0.67222	7.31599e-06	0.00235575
X.Weeksellaceae._Weeksella	Enterobacteriaceae_Klebsiella	0.654892	1.02947e-05	0.00312734		Lachnospiraceae_Coprococcus	Bifidobacteriaceae_Bifidobacterium	0.67222	1.14051e-05	0.0033601
Coriobacteriaceae_Slackia	Veillonellaceae_Dialister	0.631096	1.03791e-05	0.00314853		Lachnospiraceae_Oribacterium	Coriobacteriaceae_Slackia	0.672167	7.80465e-06	0.00248699
Ruminococcaceae_Ruminococcus	Enterobacteriaceae_Klebsiella	0.677533	1.04219e-05	0.00315707		Coriobacteriaceae_Slackia	Lachnospiraceae_Oribacterium	0.672167	1.16204e-05	0.00340484
Lachnospiraceae_Lachnobacterium	Lachnospiraceae_Blautia	0.652821	1.0606e-05	0.00320831		Nocardiaceae_Rhodococcus	Streptomycetaceae_Streptomyces	0.671958	1.20128e-05	0.00348183
Micrococcaceae_Microbispora	Veillonellaceae_Megasphaera	0.63073	1.06301e-05	0.00321107		Streptomycetaceae_Streptomyces	Nocardiaceae_Rhodococcus	0.671958	2.76706e-05	0.00664757
Actinomycetaceae_Actinomyces	Veillonellaceae_Veillonella	0.670821	1.07309e-05	0.00323697		Intrasporangiaceae_Terracoccus	Intrasporangiaceae_Phycicoccus	0.671854	3.43313e-06	0.00127569
Coriobacteriaceae_Slackia	Lachnospiraceae_Butyrivibrio	0.659943	1.08879e-05	0.00327512		Intrasporangiaceae_Phycicoccus	Intrasporangiaceae_Terracoccus	0.671854	1.00968e-05	0.00307592
Comamonadaceae_Aquabacterium	Enterobacteriaceae_Providencia	0.64046	1.08842e-05	0.00327861		Intrasporangiaceae_Serinicoccus	Cellulomonadaceae_Actinotalea	0.671412	6.02109e-05	0.011996
Intrasporangiaceae_Terracoccus	Oxalobacteraceae_Ralstonia	0.662229	1.09796e-05	0.00329808		Cellulomonadaceae_Actinotalea	Intrasporangiaceae_Serinicoccus	0.671412	6.96157e-05	0.0133616
Alcaligenaceae_Sutterella	Phyllobacteriaceae_Mesorhizobium	0.700324	1.10088e-05	0.00330223		Rhodobacteraceae_Paracoccus	Comamonadaceae_Aquabacterium	0.670906	3.19603e-06	0.00120004
Propionibacteriaceae_Propionibacterium	X.Exiguobacteraceae._Exiguobacterium	0.660899	1.10744e-05	0.00331267		Comamonadaceae_Aquabacterium	Rhodobacteraceae_Paracoccus	0.670906	1.02419e-05	0.00311572
Cardiobacteriaceae_Cardiobacterium	Veillonellaceae_Selenomonas	0.650165	1.10911e-05	0.00331305		Actinomycetaceae_Actinomyces	Veillonellaceae_Veillonella	0.670821	1.07309e-05	0.00323697
Prevotellaceae_Prevotella	Lachnospiraceae_Lachnospira	0.668842	1.10628e-05	0.0033138		Veillonellaceae_Veillonella	Actinomycetaceae_Actinomyces	0.670821	2.06144e-05	0.00525824
Actinomycetaceae_Actinomyces	Leptotrichiaceae_Leptotrichia	0.65066	1.12309e-05	0.00332704		Porphyromonadaceae_Tannerella	Peptococcaceae_Peptococcus	0.670796	2.87984e-05	0.00687237
Erysipelotrichaceae_Catenibacterium	Rhodobacteraceae_Paracoccus	0.678406	1.11549e-05	0.00332747		Peptococcaceae_Peptococcus	Porphyromonadaceae_Tannerella	0.670796	3.96733e-05	0.00877528
Campylobacteraceae_Campylobacter	Flavobacteriaceae_Capnocytophaga	0.66349	1.1175e-05	0.00332886		Pseudomonadaceae_Pseudomonas	Enterobacteriaceae_Citrobacter	0.670176	4.03813e-06	0.00145762
Ruminococcaceae_Faecalibacterium	Flavobacteriaceae_Flavobacterium	0.654077	1.12307e-05	0.00333158		Enterobacteriaceae_Citrobacter	Pseudomonadaceae_Pseudomonas	0.670176	4.3278e-06	0.00153636
Intrasporangiaceae_Terracoccus	Micrococcaceae_Micrococcus	0.695931	1.12177e-05	0.00333231		Ruminococcaceae_Oscillospira	Porphyromonadaceae_Parabacteroides	0.66925	1.83615e-05	0.00478009
Succinivibrionaceae_Succinivibrio	Lachnospiraceae_Blautia	0.693081	1.12051e-05	0.00333319		Porphyromonadaceae_Parabacteroides	Ruminococcaceae_Oscillospira	0.66925	2.10125e-05	0.00534709
Veillonellaceae_Dialister	Coriobacteriaceae_Slackia	0.631096	1.13003e-05	0.003343		Ruminococcaceae_Faecalibacterium	X.Weeksellaceae._Weeksella	0.66906	3.68819e-06	0.00134716
Coriobacteriaceae_Collinsella	Porphyromonadaceae_Parabacteroides	0.652416	1.13159e-05	0.003343		X.Weeksellaceae._Weeksella	Ruminococcaceae_Faecalibacterium	0.66906	6.09108e-06	0.00204088
Veillonellaceae_Dialister	Streptomycetaceae_Streptomyces	0.660289	1.13885e-05	0.00335982		X.Weeksellaceae._Weeksella	Lachnospiraceae_Blautia	0.668949	1.21595e-05	0.00350543
Lachnospiraceae_Coprococcus	Bifidobacteriaceae_Bifidobacterium	0.67222	1.14051e-05	0.0033601		Lachnospiraceae_Blautia	X.Weeksellaceae._Weeksella	0.668949	1.36007e-05	0.00384858
Sphingomonadaceae_Kaistobacter	Propionibacteriaceae_Propionibacterium	0.686584	1.14658e-05	0.00336874		Erysipelotrichaceae_Bulleidia	Fusobacteriaceae_Fusobacterium	0.668866	2.81249e-05	0.00674162
Oxalobacteraceae_Ralstonia	Enterobacteriaceae_Citrobacter	0.641202	1.14853e-05	0.00336988		Fusobacteriaceae_Fusobacterium	Erysipelotrichaceae_Bulleidia	0.668866	3.4025e-05	0.00779903
Methylobacteriaceae_Methylobacterium	Intrasporangiaceae_Phycicoccus	0.668068	1.14614e-05	0.00337207		Prevotellaceae_Prevotella	Lachnospiraceae_Lachnospira	0.668842	1.10628e-05	0.0033138
Coriobacteriaceae_Slackia	Lachnospiraceae_Oribacterium	0.672167	1.16204e-05	0.00340484		Lachnospiraceae_Lachnospira	Prevotellaceae_Prevotella	0.668842	2.9837e-05	0.00703426
Neisseriaceae_Kingella	Actinomycetaceae_Actinomyces	0.680522	1.16804e-05	0.00341779		Cardiobacteriaceae_Cardiobacterium	Corynebacteriaceae_Corynebacterium	0.6685	8.04462e-05	0.0149203
Enterobacteriaceae_Providencia	Intrasporangiaceae_Terracoccus	0.656499	1.17955e-05	0.00344676		Corynebacteriaceae_Corynebacterium	Cardiobacteriaceae_Cardiobacterium	0.6685	8.48348e-05	0.0155331
Dethiosulfovibrionaceae_TG5	Rhodocyclaceae_Propionivibrio	0.680181	1.18311e-05	0.00345245		Pseudomonadaceae_Pseudomonas	Intrasporangiaceae_Terracoccus	0.668318	9.99751e-06	0.00305869
Moraxellaceae_Acinetobacter	Microbacteriaceae_Microbacterium	0.654988	1.18638e-05	0.00345731		Intrasporangiaceae_Terracoccus	Pseudomonadaceae_Pseudomonas	0.668318	1.48305e-05	0.00408361
Ruminococcaceae_Faecalibacterium	Tsukamurellaceae_Tsukamurella	0.661832	1.19055e-05	0.00346476		Fusobacteriaceae_Fusobacterium	X.Paraprevotellaceae._.Prevotella.	0.668255	9.56561e-06	0.00293912
Intrasporangiaceae_Phycicoccus	Propionibacteriaceae_Propionibacterium	0.659475	1.19659e-05	0.00347291		X.Paraprevotellaceae._.Prevotella.	Fusobacteriaceae_Fusobacterium	0.668255	2.34848e-05	0.00585822
Intrasporangiaceae_Terracoccus	Bradyrhizobiaceae_Bradyrhizobium	0.637006	1.19503e-05	0.0034731		Intrasporangiaceae_Phycicoccus	Methylobacteriaceae_Methylobacterium	0.668068	6.33587e-06	0.00210647
Nocardiaceae_Rhodococcus	Streptomycetaceae_Streptomyces	0.671958	1.20128e-05	0.00348183		Methylobacteriaceae_Methylobacterium	Intrasporangiaceae_Phycicoccus	0.668068	1.14614e-05	0.00337207
Coriobacteriaceae_Collinsella	Streptomycetaceae_Streptomyces	0.636032	1.20524e-05	0.0034886		Lachnospiraceae_Butyrivibrio	X.Paraprevotellaceae._.Prevotella.	0.66795	7.53314e-06	0.00241121
Phyllobacteriaceae_Mesorhizobium	Alcaligenaceae_Sutterella	0.700324	1.20719e-05	0.00348954		X.Paraprevotellaceae._.Prevotella.	Lachnospiraceae_Butyrivibrio	0.66795	1.29382e-05	0.00371
Lachnospiraceae_Catonella	X.Paraprevotellaceae._.Prevotella.	0.68573	1.21302e-05	0.00350169		Ruminococcaceae_Oscillospira	Ruminococcaceae_Faecalibacterium	0.667745	1.78144e-05	0.00470032
X.Weeksellaceae._Weeksella	Lachnospiraceae_Blautia	0.668949	1.21595e-05	0.00350543		Ruminococcaceae_Faecalibacterium	Ruminococcaceae_Oscillospira	0.667745	2.37779e-05	0.00591759
Pseudomonadaceae_Pseudomonas	Veillonellaceae_Dialister	0.630499	1.23543e-05	0.00355682		Bacteroidaceae_Bacteroides	Clostridiaceae_Clostridium	0.667588	3.0576e-05	0.00717697
Rhodobacteraceae_Paracoccus	Intrasporangiaceae_Terracoccus	0.705165	1.26434e-05	0.00363517		Clostridiaceae_Clostridium	Bacteroidaceae_Bacteroides	0.667588	4.54556e-05	0.00976267
Micrococcaceae_Microbispora	Comamonadaceae_Pelomonas	0.641804	1.26767e-05	0.00363988		Intrasporangiaceae_Terracoccus	Sphingomonadaceae_Kaistobacter	0.667217	3.70237e-05	0.00830033
Ruminococcaceae_Oscillospira	Oxalobacteraceae_Ralstonia	0.63425	1.29385e-05	0.00370512		Sphingomonadaceae_Kaistobacter	Intrasporangiaceae_Terracoccus	0.667217	4.89368e-05	0.0103448
Propionibacteriaceae_Propionibacterium	Enterobacteriaceae_Providencia	0.66609	1.29679e-05	0.00370861		X.Tissierellaceae._Finegoldia	Intrasporangiaceae_Terracoccus	0.66705	1.9183e-05	0.00498187
X.Paraprevotellaceae._.Prevotella.	Lachnospiraceae_Butyrivibrio	0.66795	1.29382e-05	0.00371		Intrasporangiaceae_Terracoccus	X.Tissierellaceae._Finegoldia	0.66705	2.35623e-05	0.00587072
Lachnospiraceae_Blautia	Lachnospiraceae_Lachnobacterium	0.652821	1.30997e-05	0.00374133		Bacillaceae_Bacillus	Veillonellaceae_Megasphaera	0.666789	4.20389e-06	0.00149732
X.Tissierellaceae._Parvimonas	Lachnospiraceae_Catonella	0.678031	1.31399e-05	0.00374783		Veillonellaceae_Megasphaera	Bacillaceae_Bacillus	0.666789	5.95267e-06	0.00201018
Oxalobacteraceae_Ralstonia	Ruminococcaceae_Oscillospira	0.63425	1.32082e-05	0.00375733		Phyllobacteriaceae_Mesorhizobium	X.Paraprevotellaceae._Paraprevotella	0.666493	4.11558e-05	0.00903803
Ruminococcaceae_Faecalibacterium	Lachnospiraceae_Lachnobacterium	0.666334	1.32001e-05	0.00376		X.Paraprevotellaceae._Paraprevotella	Phyllobacteriaceae_Mesorhizobium	0.666493	4.2702e-05	0.00927329
Spirochaetaceae_Treponema	Peptostreptococcaceae_Filifactor	0.691505	1.32861e-05	0.00377448		Ruminococcaceae_Faecalibacterium	Lachnospiraceae_Lachnobacterium	0.666334	1.32001e-05	0.00376
X.Weeksellaceae._Weeksella	Enterobacteriaceae_Citrobacter	0.647912	1.33521e-05	0.00378822		Lachnospiraceae_Lachnobacterium	Ruminococcaceae_Faecalibacterium	0.666334	1.49502e-05	0.00410079
Succinivibrionaceae_Succinivibrio	Methylobacteriaceae_Methylobacterium	0.660784	1.34749e-05	0.00381802		Turicibacteraceae_Turicibacter	X.Paraprevotellaceae._Paraprevotella	0.666151	8.57237e-05	0.0156425
Lachnospiraceae_Blautia	X.Weeksellaceae._Weeksella	0.668949	1.36007e-05	0.00384858		X.Paraprevotellaceae._Paraprevotella	Turicibacteraceae_Turicibacter	0.666151	8.92214e-05	0.0161572
Rhodocyclaceae_Propionivibrio	Dethiosulfovibrionaceae_TG5	0.680181	1.38067e-05	0.00390174		Propionibacteriaceae_Propionibacterium	Enterobacteriaceae_Providencia	0.66609	1.29679e-05	0.00370861
Streptomycetaceae_Streptomyces	Coriobacteriaceae_Collinsella	0.636032	1.3909e-05	0.00392547		Enterobacteriaceae_Providencia	Propionibacteriaceae_Propionibacterium	0.66609	1.81014e-05	0.0047469
Streptomycetaceae_Streptomyces	Comamonadaceae_Aquabacterium	0.653018	1.3935e-05	0.00392766		Bifidobacteriaceae_Bifidobacterium	X.Paraprevotellaceae._Paraprevotella	0.66521	2.91591e-06	0.00112032
Coriobacteriaceae_Collinsella	Rhodobacteraceae_Paracoccus	0.639979	1.40527e-05	0.00395045		X.Paraprevotellaceae._Paraprevotella	Bifidobacteriaceae_Bifidobacterium	0.66521	6.92301e-06	0.00225285
Bacteroidaceae_Bacteroides	Burkholderiaceae_Burkholderia	0.639604	1.40394e-05	0.0039519		Micrococcaceae_Micrococcus	Lachnospiraceae_.Ruminococcus.	0.664954	1.64176e-05	0.00438566
Lachnospiraceae_Coprococcus	X.Paraprevotellaceae._Paraprevotella	0.661596	1.41107e-05	0.00395641		Lachnospiraceae_.Ruminococcus.	Micrococcaceae_Micrococcus	0.664954	2.8235e-05	0.00676047
Sphingomonadaceae_Kaistobacter	X.Exiguobacteraceae._Exiguobacterium	0.663854	1.41038e-05	0.00395963		Lachnospiraceae_.Ruminococcus.	X.Weeksellaceae._Weeksella	0.664174	1.56573e-05	0.00424058
Oxalobacteraceae_Ralstonia	Streptomycetaceae_Streptomyces	0.643008	1.41423e-05	0.0039601		X.Weeksellaceae._Weeksella	Lachnospiraceae_.Ruminococcus.	0.664174	2.57287e-05	0.00632248
Erysipelotrichaceae_Bulleidia	Lachnospiraceae_Oribacterium	0.677115	1.42312e-05	0.00397462		X.Exiguobacteraceae._Exiguobacterium	Sphingomonadaceae_Kaistobacter	0.663854	8.33263e-06	0.00260879
Bacillaceae_Anoxybacillus	Dietziaceae_Dietzia	0.65331	1.42184e-05	0.00397622		Sphingomonadaceae_Kaistobacter	X.Exiguobacteraceae._Exiguobacterium	0.663854	1.41038e-05	0.00395963
Comamonadaceae_Pelomonas	Moraxellaceae_Enhydrobacter	0.649134	1.44676e-05	0.00402494		Spirochaetaceae_Treponema	Rhodocyclaceae_Propionivibrio	0.663674	4.7529e-06	0.00166797
Ruminococcaceae_Ruminococcus	Erysipelotrichaceae_.Eubacterium.	0.63625	1.44898e-05	0.0040259		Rhodocyclaceae_Propionivibrio	Spirochaetaceae_Treponema	0.663674	5.47142e-06	0.00187121
Micrococcaceae_Kocuria	X.Weeksellaceae._Weeksella	0.648843	1.45354e-05	0.00402815		Flavobacteriaceae_Capnocytophaga	Campylobacteraceae_Campylobacter	0.66349	7.84734e-06	0.0024969
X.Paraprevotellaceae._Paraprevotella	Coriobacteriaceae_Collinsella	0.642361	1.44608e-05	0.00402829		Campylobacteraceae_Campylobacter	Flavobacteriaceae_Capnocytophaga	0.66349	1.1175e-05	0.00332886
Lachnospiraceae_Oribacterium	Erysipelotrichaceae_Bulleidia	0.677115	1.44471e-05	0.00402969		Bacillaceae_Bacillus	X.Tissierellaceae._WAL_1855D	0.663422	5.59355e-06	0.0019069
Lachnospiraceae_Lachnobacterium	Desulfovibrionaceae_Bilophila	0.705233	1.45338e-05	0.00403293		X.Tissierellaceae._WAL_1855D	Bacillaceae_Bacillus	0.663422	6.76776e-06	0.00221576
Geodermatophilaceae_Modestobacter	Micrococcaceae_Microbispora	0.631825	1.45968e-05	0.00403995		Streptomycetaceae_Streptomyces	Micrococcaceae_Micrococcus	0.662963	1.83577e-05	0.00478489
Micrococcaceae_Micrococcus	Comamonadaceae_Pelomonas	0.661623	1.46609e-05	0.00404728		Micrococcaceae_Micrococcus	Streptomycetaceae_Streptomyces	0.662963	2.99394e-05	0.00705067
Moraxellaceae_Enhydrobacter	Comamonadaceae_Pelomonas	0.649134	1.46598e-05	0.00405218		Micrococcaceae_Kocuria	Streptomycetaceae_Streptomyces	0.66241	1.54269e-05	0.00418874
Alcaligenaceae_Sutterella	Lachnospiraceae_Coprococcus	0.661972	1.4756e-05	0.0040683		Streptomycetaceae_Streptomyces	Micrococcaceae_Kocuria	0.66241	1.72569e-05	0.00459272
Intrasporangiaceae_Terracoccus	Pseudomonadaceae_Pseudomonas	0.668318	1.48305e-05	0.00408361		Oxalobacteraceae_Ralstonia	Intrasporangiaceae_Terracoccus	0.662229	1.00445e-05	0.00306433
Erysipelotrichaceae_.Eubacterium.	Ruminococcaceae_Ruminococcus	0.63625	1.49262e-05	0.00409945		Intrasporangiaceae_Terracoccus	Oxalobacteraceae_Ralstonia	0.662229	1.09796e-05	0.00329808
Lachnospiraceae_Lachnobacterium	Ruminococcaceae_Faecalibacterium	0.666334	1.49502e-05	0.00410079		Desulfovibrionaceae_Bilophila	Lachnospiraceae_Lachnospira	0.662134	1.59915e-05	0.00431476
Streptomycetaceae_Streptomyces	Oxalobacteraceae_Ralstonia	0.643008	1.49222e-05	0.00410358		Lachnospiraceae_Lachnospira	Desulfovibrionaceae_Bilophila	0.662134	1.75396e-05	0.00465641
X.Weeksellaceae._Weeksella	Methylobacteriaceae_Methylobacterium	0.643649	1.50333e-05	0.00411831		Alcaligenaceae_Sutterella	Lachnospiraceae_Coprococcus	0.661972	1.4756e-05	0.0040683
Lachnospiraceae_Lachnospira	Lachnospiraceae_.Ruminococcus.	0.690521	1.50654e-05	0.00412185		Lachnospiraceae_Coprococcus	Alcaligenaceae_Sutterella	0.661972	2.71108e-05	0.00653501
Sphingomonadaceae_Kaistobacter	Moraxellaceae_Enhydrobacter	0.693577	1.50953e-05	0.00412478		Tsukamurellaceae_Tsukamurella	Ruminococcaceae_Faecalibacterium	0.661832	8.2772e-06	0.00259901
Ruminococcaceae_Faecalibacterium	Succinivibrionaceae_Succinivibrio	0.639882	1.51784e-05	0.00414221		Ruminococcaceae_Faecalibacterium	Tsukamurellaceae_Tsukamurella	0.661832	1.19055e-05	0.00346476
Flavobacteriaceae_Flavobacterium	Ruminococcaceae_Faecalibacterium	0.654077	1.5224e-05	0.0041494		Nocardiaceae_Rhodococcus	Tsukamurellaceae_Tsukamurella	0.661678	6.26702e-06	0.0020933
Enterobacteriaceae_Klebsiella	Succinivibrionaceae_Succinivibrio	0.682231	1.53553e-05	0.00417986		Tsukamurellaceae_Tsukamurella	Nocardiaceae_Rhodococcus	0.661678	9.27674e-06	0.00286677
Lachnospiraceae_Catonella	Dethiosulfovibrionaceae_Pyramidobacter	0.638701	1.54026e-05	0.00418744		Micrococcaceae_Micrococcus	Comamonadaceae_Pelomonas	0.661623	1.46609e-05	0.00404728
Micrococcaceae_Kocuria	Streptomycetaceae_Streptomyces	0.66241	1.54269e-05	0.00418874		Comamonadaceae_Pelomonas	Micrococcaceae_Micrococcus	0.661623	1.79284e-05	0.00472461
X.Tissierellaceae._Parvimonas	Lachnospiraceae_Butyrivibrio	0.644121	1.55564e-05	0.00421856		X.Paraprevotellaceae._Paraprevotella	Lachnospiraceae_Coprococcus	0.661596	8.72881e-06	0.00271699
Mycoplasmataceae_Mycoplasma	Veillonellaceae_Veillonella	0.627566	1.5658e-05	0.00423542		Lachnospiraceae_Coprococcus	X.Paraprevotellaceae._Paraprevotella	0.661596	1.41107e-05	0.00395641
Lachnospiraceae_.Ruminococcus.	X.Weeksellaceae._Weeksella	0.664174	1.56573e-05	0.00424058		Veillonellaceae_Dialister	X.Weeksellaceae._Weeksella	0.661255	9.99949e-06	0.00305495
Bifidobacteriaceae_Bifidobacterium	Lachnospiraceae_Lachnobacterium	0.643992	1.59533e-05	0.00430987		X.Weeksellaceae._Weeksella	Veillonellaceae_Dialister	0.661255	2.46477e-05	0.00609169
Desulfovibrionaceae_Bilophila	Lachnospiraceae_Lachnospira	0.662134	1.59915e-05	0.00431476		Desulfovibrionaceae_Bilophila	Porphyromonadaceae_Parabacteroides	0.661194	7.51305e-05	0.0142168
Oxalobacteraceae_Ralstonia	Microbacteriaceae_Cryobacterium	0.6917	1.61915e-05	0.0043469		Porphyromonadaceae_Parabacteroides	Desulfovibrionaceae_Bilophila	0.661194	8.98306e-05	0.0162401
Microbacteriaceae_Cryobacterium	Porphyromonadaceae_Parabacteroides	0.635075	1.61652e-05	0.00435072		Lachnospiraceae_Lachnobacterium	Erysipelotrichaceae_.Eubacterium.	0.66109	9.11718e-06	0.00282559
Methylobacteriaceae_Methylobacterium	X.Weeksellaceae._Weeksella	0.643649	1.61865e-05	0.004351		Erysipelotrichaceae_.Eubacterium.	Lachnospiraceae_Lachnobacterium	0.66109	2.06565e-05	0.00526273
Carnobacteriaceae_Granulicatella	Pseudomonadaceae_Pseudomonas	-0.656525	1.61468e-05	0.0043512		X.Exiguobacteraceae._Exiguobacterium	Propionibacteriaceae_Propionibacterium	0.660899	7.94163e-06	0.00251571
Lachnospiraceae_Oribacterium	Lachnospiraceae_Coprococcus	0.690635	1.62399e-05	0.00435443		Propionibacteriaceae_Propionibacterium	X.Exiguobacteraceae._Exiguobacterium	0.660899	1.10744e-05	0.00331267
Veillonellaceae_Megasphaera	Pseudomonadaceae_Pseudomonas	0.647361	1.62648e-05	0.00435567		Succinivibrionaceae_Succinivibrio	Methylobacteriaceae_Methylobacterium	0.660784	1.34749e-05	0.00381802
Veillonellaceae_Megasphaera	Micrococcaceae_Microbispora	0.63073	1.63395e-05	0.00437023		Methylobacteriaceae_Methylobacterium	Succinivibrionaceae_Succinivibrio	0.660784	3.49876e-05	0.0079771
Lachnospiraceae_.Ruminococcus.	Lachnospiraceae_Lachnospira	0.690521	1.64304e-05	0.00438363		Propionibacteriaceae_Propionibacterium	Veillonellaceae_Dialister	0.660557	2.86658e-06	0.00110334
Micrococcaceae_Micrococcus	Lachnospiraceae_.Ruminococcus.	0.664954	1.64176e-05	0.00438566		Veillonellaceae_Dialister	Propionibacteriaceae_Propionibacterium	0.660557	4.2261e-06	0.00150274
Clostridiaceae_Clostridium	Methylobacteriaceae_Methylobacterium	0.63405	1.64596e-05	0.00438596		Rhodobacteraceae_Paracoccus	Clostridiaceae_Clostridium	0.66054	5.76043e-06	0.00195758
Streptomycetaceae_Streptomyces	Micrococcaceae_Kocuria	0.66241	1.72569e-05	0.00459272		Clostridiaceae_Clostridium	Rhodobacteraceae_Paracoccus	0.66054	1.76642e-05	0.00467794
Enterobacteriaceae_Citrobacter	Oxalobacteraceae_Ralstonia	0.641202	1.74816e-05	0.00464676		Streptomycetaceae_Streptomyces	Veillonellaceae_Dialister	0.660289	8.00384e-06	0.00253169
Lachnospiraceae_Lachnospira	Desulfovibrionaceae_Bilophila	0.662134	1.75396e-05	0.00465641		Veillonellaceae_Dialister	Streptomycetaceae_Streptomyces	0.660289	1.13885e-05	0.00335982
Erysipelotrichaceae_Catenibacterium	Nocardiaceae_Rhodococcus	0.639521	1.75874e-05	0.00466336		Ruminococcaceae_Oscillospira	Enterobacteriaceae_Citrobacter	0.660133	5.1191e-05	0.0105311
Clostridiaceae_Clostridium	Rhodobacteraceae_Paracoccus	0.66054	1.76642e-05	0.00467794		Enterobacteriaceae_Citrobacter	Ruminococcaceae_Oscillospira	0.660133	6.63551e-05	0.0128855
Moraxellaceae_Enhydrobacter	Sphingomonadaceae_Kaistobacter	0.693577	1.77115e-05	0.00468468		Erysipelotrichaceae_Catenibacterium	Lachnospiraceae_Blautia	0.660026	5.05286e-05	0.0104852
Veillonellaceae_Veillonella	Mycoplasmataceae_Mycoplasma	0.627566	1.77485e-05	0.0046887		Lachnospiraceae_Blautia	Erysipelotrichaceae_Catenibacterium	0.660026	5.77447e-05	0.0115691
Ruminococcaceae_Oscillospira	Ruminococcaceae_Faecalibacterium	0.667745	1.78144e-05	0.00470032		Lachnospiraceae_Butyrivibrio	Coriobacteriaceae_Slackia	0.659943	6.99679e-06	0.00226998
Erysipelotrichaceae_Catenibacterium	Lachnospiraceae_Dorea	0.694483	1.79327e-05	0.00471995		Coriobacteriaceae_Slackia	Lachnospiraceae_Butyrivibrio	0.659943	1.08879e-05	0.00327512
Comamonadaceae_Pelomonas	Micrococcaceae_Micrococcus	0.661623	1.79284e-05	0.00472461		Enterobacteriaceae_Serratia	Intrasporangiaceae_Terracoccus	0.659782	2.5854e-05	0.00633877
Veillonellaceae_Selenomonas	Cardiobacteriaceae_Cardiobacterium	0.650165	1.79775e-05	0.00472595		Intrasporangiaceae_Terracoccus	Enterobacteriaceae_Serratia	0.659782	3.46612e-05	0.00793638
X.Exiguobacteraceae._Exiguobacterium	Streptomycetaceae_Streptomyces	0.677685	1.81101e-05	0.00474338		Sphingomonadaceae_Kaistobacter	Nocardiaceae_Rhodococcus	0.659699	2.92246e-05	0.00694324
Enterobacteriaceae_Providencia	Propionibacteriaceae_Propionibacterium	0.66609	1.81014e-05	0.0047469		Nocardiaceae_Rhodococcus	Sphingomonadaceae_Kaistobacter	0.659699	3.38277e-05	0.00776209
Coriobacteriaceae_Collinsella	Nocardiaceae_Rhodococcus	0.636298	1.80863e-05	0.00474875		Intrasporangiaceae_Phycicoccus	Propionibacteriaceae_Propionibacterium	0.659475	1.19659e-05	0.00347291
Prevotellaceae_Prevotella	Mycoplasmataceae_Mycoplasma	0.626095	1.82338e-05	0.00476998		Propionibacteriaceae_Propionibacterium	Intrasporangiaceae_Phycicoccus	0.659475	3.27793e-05	0.0075619
Ruminococcaceae_Oscillospira	Porphyromonadaceae_Parabacteroides	0.66925	1.83615e-05	0.00478009		Erysipelotrichaceae_Catenibacterium	Micrococcaceae_Microbispora	0.659057	4.29451e-05	0.00930726
Intrasporangiaceae_Terracoccus	Enterobacteriaceae_Providencia	0.656499	1.8313e-05	0.00478485		Micrococcaceae_Microbispora	Erysipelotrichaceae_Catenibacterium	0.659057	5.09585e-05	0.0105236
Streptomycetaceae_Streptomyces	Micrococcaceae_Micrococcus	0.662963	1.83577e-05	0.00478489		Microbacteriaceae_Microbacterium	Staphylococcaceae_Staphylococcus	0.658498	3.22532e-05	0.0074888
Lachnospiraceae_Dorea	Veillonellaceae_Dialister	0.655876	1.83491e-05	0.00478848		Staphylococcaceae_Staphylococcus	Microbacteriaceae_Microbacterium	0.658498	3.27737e-05	0.00756874
Campylobacteraceae_Campylobacter	Cardiobacteriaceae_Cardiobacterium	0.640997	1.90788e-05	0.0049608		Clostridiaceae_Clostridium	Enterobacteriaceae_Klebsiella	0.658383	6.1788e-05	0.0122421
Microbacteriaceae_Microbacterium	X.Tissierellaceae._WAL_1855D	0.63514	1.92044e-05	0.00498141		Enterobacteriaceae_Klebsiella	Clostridiaceae_Clostridium	0.658383	6.52027e-05	0.0127308
X.Tissierellaceae._Finegoldia	Intrasporangiaceae_Terracoccus	0.66705	1.9183e-05	0.00498187		Alcaligenaceae_Sutterella	Turicibacteraceae_Turicibacter	0.657052	2.11505e-05	0.00536313
Veillonellaceae_Megasphaera	Propionibacteriaceae_Propionibacterium	0.625	1.93551e-05	0.00501443		Turicibacteraceae_Turicibacter	Alcaligenaceae_Sutterella	0.657052	2.50924e-05	0.00618736
Micrococcaceae_Microbispora	Deinococcaceae_Deinococcus	0.624725	1.94131e-05	0.00501737		Lachnospiraceae_Epulopiscium	Deinococcaceae_Deinococcus	0.656904	4.14583e-05	0.00908587
Enterobacteriaceae_Citrobacter	Rhodobacteraceae_Paracoccus	0.640673	1.94058e-05	0.00502153		Deinococcaceae_Deinococcus	Lachnospiraceae_Epulopiscium	0.656904	6.623e-05	0.0128728
Leptotrichiaceae_Leptotrichia	Actinomycetaceae_Actinomyces	0.65066	1.9592e-05	0.0050575		Enterobacteriaceae_Providencia	Intrasporangiaceae_Terracoccus	0.656499	1.17955e-05	0.00344676
Nocardiaceae_Rhodococcus	Clostridiaceae_Clostridium	0.634234	1.97201e-05	0.00506624		Intrasporangiaceae_Terracoccus	Enterobacteriaceae_Providencia	0.656499	1.8313e-05	0.00478485
Spirochaetaceae_Treponema	Dethiosulfovibrionaceae_TG5	0.67471	1.96797e-05	0.00506797		Clostridiaceae_Clostridium	Porphyromonadaceae_Parabacteroides	0.656003	2.14685e-05	0.00543093
Spirochaetaceae_Treponema	Porphyromonadaceae_Tannerella	0.679698	1.96613e-05	0.00506932		Porphyromonadaceae_Parabacteroides	Clostridiaceae_Clostridium	0.656003	4.56232e-05	0.00977912
Mycoplasmataceae_Mycoplasma	Prevotellaceae_Prevotella	0.626095	1.9719e-05	0.005072		Lachnospiraceae_Dorea	Veillonellaceae_Dialister	0.655876	1.83491e-05	0.00478848
Burkholderiaceae_Burkholderia	Porphyromonadaceae_Parabacteroides	0.649004	1.98326e-05	0.00508903		Veillonellaceae_Dialister	Lachnospiraceae_Dorea	0.655876	1.99144e-05	0.00510392
Veillonellaceae_Dialister	Lachnospiraceae_Dorea	0.655876	1.99144e-05	0.00510392		Moraxellaceae_Acinetobacter	Microbacteriaceae_Microbacterium	0.654988	1.18638e-05	0.00345731
Rhodobacteraceae_Paracoccus	Erysipelotrichaceae_Catenibacterium	0.678406	1.99974e-05	0.0051191		Microbacteriaceae_Microbacterium	Moraxellaceae_Acinetobacter	0.654988	2.17216e-05	0.00548205
Pseudomonadaceae_Pseudomonas	X.Exiguobacteraceae._Exiguobacterium	0.645199	2.00906e-05	0.00513683		Coriobacteriaceae_Collinsella	Ruminococcaceae_Oscillospira	0.654972	3.79173e-05	0.00847413
Dietziaceae_Dietzia	Bacillaceae_Anoxybacillus	0.65331	2.0365e-05	0.0052008		Ruminococcaceae_Oscillospira	Coriobacteriaceae_Collinsella	0.654972	6.33145e-05	0.0124185
Veillonellaceae_Veillonella	Actinomycetaceae_Actinomyces	0.670821	2.06144e-05	0.00525824		Enterobacteriaceae_Klebsiella	X.Weeksellaceae._Weeksella	0.654892	9.94737e-06	0.0030477
Erysipelotrichaceae_.Eubacterium.	Lachnospiraceae_Lachnobacterium	0.66109	2.06565e-05	0.00526273		X.Weeksellaceae._Weeksella	Enterobacteriaceae_Klebsiella	0.654892	1.02947e-05	0.00312734
Porphyromonadaceae_Parabacteroides	Ruminococcaceae_Oscillospira	0.66925	2.10125e-05	0.00534709		Micrococcaceae_Micrococcus	Lachnospiraceae_Epulopiscium	0.654876	2.73482e-05	0.00657747
Alcaligenaceae_Sutterella	Turicibacteraceae_Turicibacter	0.657052	2.11505e-05	0.00536313		Lachnospiraceae_Epulopiscium	Micrococcaceae_Micrococcus	0.654876	2.93606e-05	0.00695247
Micrococcaceae_Microbispora	Geodermatophilaceae_Modestobacter	0.631825	2.1148e-05	0.00536883		Enterobacteriaceae_Klebsiella	Lachnospiraceae_Lachnospira	0.654468	4.75834e-05	0.0100985
Clostridiaceae_Clostridium	Nocardiaceae_Rhodococcus	0.634234	2.11251e-05	0.00536936		Lachnospiraceae_Lachnospira	Enterobacteriaceae_Klebsiella	0.654468	5.63594e-05	0.0113338
Rhodobacteraceae_Paracoccus	Micrococcaceae_Kocuria	0.67609	2.14093e-05	0.00542235		Ruminococcaceae_Faecalibacterium	Flavobacteriaceae_Flavobacterium	0.654077	1.12307e-05	0.00333158
Clostridiaceae_Clostridium	Porphyromonadaceae_Parabacteroides	0.656003	2.14685e-05	0.00543093		Flavobacteriaceae_Flavobacterium	Ruminococcaceae_Faecalibacterium	0.654077	1.5224e-05	0.0041494
Enterobacteriaceae_Citrobacter	Comamonadaceae_Aquabacterium	0.640627	2.16346e-05	0.00546652		Peptococcaceae_Peptococcus	X.Tissierellaceae._Parvimonas	0.653711	5.68642e-05	0.0114246
Microbacteriaceae_Microbacterium	Moraxellaceae_Acinetobacter	0.654988	2.17216e-05	0.00548205		X.Tissierellaceae._Parvimonas	Peptococcaceae_Peptococcus	0.653711	7.29152e-05	0.0139079
Lachnospiraceae_.Ruminococcus.	Veillonellaceae_Megasphaera	0.622296	2.17565e-05	0.00548441		Bacillaceae_Anoxybacillus	Dietziaceae_Dietzia	0.65331	1.42184e-05	0.00397622
Cellulomonadaceae_Demequina	Moraxellaceae_Enhydrobacter	0.646382	2.18564e-05	0.00550316		Dietziaceae_Dietzia	Bacillaceae_Anoxybacillus	0.65331	2.0365e-05	0.0052008
Comamonadaceae_Aquabacterium	Streptomycetaceae_Streptomyces	0.653018	2.19941e-05	0.00553134		Streptomycetaceae_Streptomyces	Comamonadaceae_Aquabacterium	0.653018	1.3935e-05	0.00392766
Comamonadaceae_Pelomonas	Micrococcaceae_Microbispora	0.641804	2.23513e-05	0.0056146		Comamonadaceae_Aquabacterium	Streptomycetaceae_Streptomyces	0.653018	2.19941e-05	0.00553134
Peptostreptococcaceae_Filifactor	Spirochaetaceae_Treponema	0.691505	2.27712e-05	0.00571338		Lachnospiraceae_Lachnobacterium	Lachnospiraceae_Blautia	0.652821	1.0606e-05	0.00320831
X.Tissierellaceae._Finegoldia	Erysipelotrichaceae_Catenibacterium	0.642344	2.2906e-05	0.0057405		Lachnospiraceae_Blautia	Lachnospiraceae_Lachnobacterium	0.652821	1.30997e-05	0.00374133
Prevotellaceae_Prevotella	Lachnospiraceae_Coprococcus	0.678683	2.29948e-05	0.00575603		Erysipelotrichaceae_Catenibacterium	Micrococcaceae_Micrococcus	0.652593	9.58059e-05	0.017076
X.Exiguobacteraceae._Exiguobacterium	Pseudomonadaceae_Pseudomonas	0.645199	2.33418e-05	0.00582932		Micrococcaceae_Micrococcus	Erysipelotrichaceae_Catenibacterium	0.652593	0.000101768	0.0179156
Coriobacteriaceae_Collinsella	X.Tissierellaceae._WAL_1855D	0.641943	2.33165e-05	0.00582977		Porphyromonadaceae_Parabacteroides	Coriobacteriaceae_Collinsella	0.652416	5.90618e-06	0.00200078
X.Paraprevotellaceae._.Prevotella.	Fusobacteriaceae_Fusobacterium	0.668255	2.34848e-05	0.00585822		Coriobacteriaceae_Collinsella	Porphyromonadaceae_Parabacteroides	0.652416	1.13159e-05	0.003343
Intrasporangiaceae_Terracoccus	X.Tissierellaceae._Finegoldia	0.66705	2.35623e-05	0.00587072		Methylobacteriaceae_Methylobacterium	Brevibacteriaceae_Brevibacterium	0.652189	3.17767e-05	0.0074102
Ruminococcaceae_Faecalibacterium	Ruminococcaceae_Oscillospira	0.667745	2.37779e-05	0.00591759		Brevibacteriaceae_Brevibacterium	Methylobacteriaceae_Methylobacterium	0.652189	7.95388e-05	0.014816
Moraxellaceae_Enhydrobacter	Intrasporangiaceae_Terracoccus	0.694766	2.41361e-05	0.00599977		Micrococcaceae_Microbispora	Micrococcaceae_Kocuria	0.651889	2.61494e-05	0.00638932
Microbacteriaceae_Cryobacterium	Intrasporangiaceae_Phycicoccus	0.626469	2.41719e-05	0.00600172		Micrococcaceae_Kocuria	Micrococcaceae_Microbispora	0.651889	3.28546e-05	0.00757114
Veillonellaceae_Veillonella	Lachnospiraceae_Oribacterium	0.674487	2.4362e-05	0.00604194		Peptostreptococcaceae_Filifactor	Veillonellaceae_Schwartzia	0.651855	4.68161e-05	0.00997508
Micrococcaceae_Kocuria	Coriobacteriaceae_Collinsella	0.63734	2.44135e-05	0.00604773		Veillonellaceae_Schwartzia	Peptostreptococcaceae_Filifactor	0.651855	5.07673e-05	0.0105043
Porphyromonadaceae_Parabacteroides	Microbacteriaceae_Cryobacterium	0.635075	2.44447e-05	0.00604847		Oxalobacteraceae_Ralstonia	Nocardiaceae_Rhodococcus	0.651679	3.48352e-05	0.0079508
X.Weeksellaceae._Weeksella	Veillonellaceae_Dialister	0.661255	2.46477e-05	0.00609169		Nocardiaceae_Rhodococcus	Oxalobacteraceae_Ralstonia	0.651679	6.30949e-05	0.0123981
Lachnospiraceae_Butyrivibrio	X.Tissierellaceae._Parvimonas	0.644121	2.49005e-05	0.0061471		Microbacteriaceae_Microbacterium	Intrasporangiaceae_Terracoccus	0.65143	4.66218e-05	0.00994354
Turicibacteraceae_Turicibacter	Alcaligenaceae_Sutterella	0.657052	2.50924e-05	0.00618736		Intrasporangiaceae_Terracoccus	Microbacteriaceae_Microbacterium	0.65143	7.81896e-05	0.0146281
Porphyromonadaceae_Parabacteroides	Turicibacteraceae_Turicibacter	0.690896	2.52788e-05	0.00622619		Ruminococcaceae_Oscillospira	Lachnospiraceae_Lachnobacterium	0.651245	3.92964e-05	0.00870086
Porphyromonadaceae_Tannerella	Spirochaetaceae_Treponema	0.679698	2.54552e-05	0.00626244		Lachnospiraceae_Lachnobacterium	Ruminococcaceae_Oscillospira	0.651245	4.92373e-05	0.0103879
Propionibacteriaceae_Propionibacterium	Veillonellaceae_Megasphaera	0.625	2.57337e-05	0.00631649		Veillonellaceae_Dialister	Intrasporangiaceae_Phycicoccus	0.651127	6.33302e-06	0.00210879
X.Weeksellaceae._Weeksella	Lachnospiraceae_.Ruminococcus.	0.664174	2.57287e-05	0.00632248		Intrasporangiaceae_Phycicoccus	Veillonellaceae_Dialister	0.651127	6.90222e-06	0.00224949
Enterobacteriaceae_Serratia	Intrasporangiaceae_Terracoccus	0.659782	2.5854e-05	0.00633877		Tsukamurellaceae_Tsukamurella	Lachnospiraceae_Blautia	0.651102	2.62115e-05	0.00638994
Microbacteriaceae_Cryobacterium	Phyllobacteriaceae_Mesorhizobium	0.643952	2.59897e-05	0.00636477		Lachnospiraceae_Blautia	Tsukamurellaceae_Tsukamurella	0.651102	4.45796e-05	0.00962265
Carnobacteriaceae_Granulicatella	Moraxellaceae_Enhydrobacter	-0.658273	2.60294e-05	0.00636725		Actinomycetaceae_Actinomyces	Leptotrichiaceae_Leptotrichia	0.65066	1.12309e-05	0.00332704
Carnobacteriaceae_Granulicatella	Desulfobulbaceae_Desulfobulbus	0.62566	2.61541e-05	0.00638319		Leptotrichiaceae_Leptotrichia	Actinomycetaceae_Actinomyces	0.65066	1.9592e-05	0.0050575
Micrococcaceae_Microbispora	Micrococcaceae_Kocuria	0.651889	2.61494e-05	0.00638932		Erysipelotrichaceae_.Eubacterium.	Comamonadaceae_Aquabacterium	0.650541	8.22793e-05	0.0151947
X.Weeksellaceae._Weeksella	Micrococcaceae_Kocuria	0.648843	2.62701e-05	0.00638974		Comamonadaceae_Aquabacterium	Erysipelotrichaceae_.Eubacterium.	0.650541	0.000150902	0.023901
Tsukamurellaceae_Tsukamurella	Lachnospiraceae_Blautia	0.651102	2.62115e-05	0.00638994		Cardiobacteriaceae_Cardiobacterium	Veillonellaceae_Selenomonas	0.650165	1.10911e-05	0.00331305
Veillonellaceae_Mitsuokella	Microbacteriaceae_Cryobacterium	0.646088	2.62581e-05	0.00639404		Veillonellaceae_Selenomonas	Cardiobacteriaceae_Cardiobacterium	0.650165	1.79775e-05	0.00472595
Phyllobacteriaceae_Mesorhizobium	Microbacteriaceae_Cryobacterium	0.643952	2.65349e-05	0.00644683		Lachnospiraceae_Dorea	X.Weeksellaceae._Weeksella	0.649799	9.56399e-05	0.0170606
Intrasporangiaceae_Terracoccus	Geodermatophilaceae_Modestobacter	0.616993	2.65931e-05	0.00645367		X.Weeksellaceae._Weeksella	Lachnospiraceae_Dorea	0.649799	0.000103767	0.0181339
Coriobacteriaceae_Slackia	Lachnospiraceae_Catonella	0.64399	2.7027e-05	0.00652213		Comamonadaceae_Pelomonas	Moraxellaceae_Enhydrobacter	0.649134	1.44676e-05	0.00402494
Methylobacteriaceae_Methylobacterium	Erysipelotrichaceae_Catenibacterium	0.639152	2.69369e-05	0.00652238		Moraxellaceae_Enhydrobacter	Comamonadaceae_Pelomonas	0.649134	1.46598e-05	0.00405218
X.Tissierellaceae._WAL_1855D	Clostridiaceae_Clostridium	0.632861	2.69251e-05	0.00652686		Burkholderiaceae_Burkholderia	Porphyromonadaceae_Parabacteroides	0.649004	1.98326e-05	0.00508903
Lachnospiraceae_Coprococcus	Erysipelotrichaceae_.Eubacterium.	0.639441	2.7019e-05	0.00652753		Porphyromonadaceae_Parabacteroides	Burkholderiaceae_Burkholderia	0.649004	3.22343e-05	0.00749252
Lachnospiraceae_Catonella	Veillonellaceae_Dialister	0.623774	2.70114e-05	0.00653304		Micrococcaceae_Kocuria	X.Weeksellaceae._Weeksella	0.648843	1.45354e-05	0.00402815
Lachnospiraceae_Coprococcus	Alcaligenaceae_Sutterella	0.661972	2.71108e-05	0.00653501		X.Weeksellaceae._Weeksella	Micrococcaceae_Kocuria	0.648843	2.62701e-05	0.00638974
Microbacteriaceae_Cryobacterium	Veillonellaceae_Mitsuokella	0.646088	2.72887e-05	0.00657052		X.Weeksellaceae._Weeksella	Enterobacteriaceae_Citrobacter	0.647912	1.33521e-05	0.00378822
Micrococcaceae_Micrococcus	Lachnospiraceae_Epulopiscium	0.654876	2.73482e-05	0.00657747		Enterobacteriaceae_Citrobacter	X.Weeksellaceae._Weeksella	0.647912	4.0611e-05	0.00894583
Streptomycetaceae_Streptomyces	Nocardiaceae_Rhodococcus	0.671958	2.76706e-05	0.00664757		Pseudomonadaceae_Pseudomonas	Veillonellaceae_Megasphaera	0.647361	9.45987e-06	0.00291497
Erysipelotrichaceae_Bulleidia	Fusobacteriaceae_Fusobacterium	0.668866	2.81249e-05	0.00674162		Veillonellaceae_Megasphaera	Pseudomonadaceae_Pseudomonas	0.647361	1.62648e-05	0.00435567
Alteromonadaceae_Marinobacter	Moraxellaceae_Acinetobacter	0.629344	2.81215e-05	0.00674835		Cellulomonadaceae_Demequina	Moraxellaceae_Enhydrobacter	0.646382	2.18564e-05	0.00550316
Lachnospiraceae_.Ruminococcus.	Micrococcaceae_Micrococcus	0.664954	2.8235e-05	0.00676047		Moraxellaceae_Enhydrobacter	Cellulomonadaceae_Demequina	0.646382	2.89788e-05	0.00690776
Streptomycetaceae_Streptomyces	Brevibacteriaceae_Brevibacterium	0.637796	2.83075e-05	0.00677028		Veillonellaceae_Mitsuokella	Microbacteriaceae_Cryobacterium	0.646088	2.62581e-05	0.00639404
Pseudomonadaceae_Pseudomonas	Carnobacteriaceae_Granulicatella	-0.656525	2.83906e-05	0.00678259		Microbacteriaceae_Cryobacterium	Veillonellaceae_Mitsuokella	0.646088	2.72887e-05	0.00657052
Porphyromonadaceae_Tannerella	Peptococcaceae_Peptococcus	0.670796	2.87984e-05	0.00687237		X.Exiguobacteraceae._Exiguobacterium	Intrasporangiaceae_Terracoccus	0.645976	5.60709e-05	0.011297
Moraxellaceae_Enhydrobacter	Cellulomonadaceae_Demequina	0.646382	2.89788e-05	0.00690776		Intrasporangiaceae_Terracoccus	X.Exiguobacteraceae._Exiguobacterium	0.645976	6.93998e-05	0.013344
X.Tissierellaceae._WAL_1855D	Microbacteriaceae_Microbacterium	0.63514	2.90572e-05	0.00691877		Porphyromonadaceae_Parabacteroides	X.Odoribacteraceae._Odoribacter	0.645726	0.000161199	0.0250335
Bradyrhizobiaceae_Bradyrhizobium	Intrasporangiaceae_Terracoccus	0.637006	2.91063e-05	0.00692279		X.Odoribacteraceae._Odoribacter	Porphyromonadaceae_Parabacteroides	0.645726	0.000284966	0.0383238
Sphingomonadaceae_Kaistobacter	Nocardiaceae_Rhodococcus	0.659699	2.92246e-05	0.00694324		Enterobacteriaceae_Klebsiella	Erysipelotrichaceae_Catenibacterium	0.64569	3.62353e-05	0.00817479
Lachnospiraceae_Epulopiscium	Micrococcaceae_Micrococcus	0.654876	2.93606e-05	0.00695247		Erysipelotrichaceae_Catenibacterium	Enterobacteriaceae_Klebsiella	0.64569	5.09696e-05	0.0105158
Comamonadaceae_Aquabacterium	Enterobacteriaceae_Citrobacter	0.640627	2.93123e-05	0.00695638		Pseudomonadaceae_Pseudomonas	X.Exiguobacteraceae._Exiguobacterium	0.645199	2.00906e-05	0.00513683
Intrasporangiaceae_Terracoccus	Moraxellaceae_Enhydrobacter	0.694766	2.9355e-05	0.00695883		X.Exiguobacteraceae._Exiguobacterium	Pseudomonadaceae_Pseudomonas	0.645199	2.33418e-05	0.00582932
Bacillaceae_Bacillus	Cellulomonadaceae_Demequina	0.620888	2.95216e-05	0.00698289		Lachnospiraceae_.Ruminococcus.	Brevibacteriaceae_Brevibacterium	0.645134	5.10702e-05	0.0105163
Moraxellaceae_Enhydrobacter	Carnobacteriaceae_Granulicatella	-0.658273	2.96893e-05	0.00701483		Brevibacteriaceae_Brevibacterium	Lachnospiraceae_.Ruminococcus.	0.645134	7.59001e-05	0.014312
Erysipelotrichaceae_Catenibacterium	X.Tissierellaceae._Finegoldia	0.642344	2.98033e-05	0.00703402		Veillonellaceae_Mitsuokella	Nocardiaceae_Rhodococcus	0.64509	4.25684e-05	0.00925362
Lachnospiraceae_Lachnospira	Prevotellaceae_Prevotella	0.668842	2.9837e-05	0.00703426		Nocardiaceae_Rhodococcus	Veillonellaceae_Mitsuokella	0.64509	5.19809e-05	0.010663
Micrococcaceae_Micrococcus	Streptomycetaceae_Streptomyces	0.662963	2.99394e-05	0.00705067		Desulfovibrionaceae_Bilophila	Lachnospiraceae_Blautia	0.644596	3.06121e-05	0.00717759
Coriobacteriaceae_Atopobium	Mycoplasmataceae_Mycoplasma	0.625911	3.02775e-05	0.00712247		Lachnospiraceae_Blautia	Desulfovibrionaceae_Bilophila	0.644596	4.11021e-05	0.00903547
Desulfobulbaceae_Desulfobulbus	Carnobacteriaceae_Granulicatella	0.62566	3.03403e-05	0.00712943		Lachnospiraceae_Oribacterium	Veillonellaceae_Schwartzia	0.644469	7.5473e-05	0.0142565
Bacteroidaceae_Bacteroides	Clostridiaceae_Clostridium	0.667588	3.0576e-05	0.00717697		Veillonellaceae_Schwartzia	Lachnospiraceae_Oribacterium	0.644469	0.000104774	0.0182356
Desulfovibrionaceae_Bilophila	Lachnospiraceae_Blautia	0.644596	3.06121e-05	0.00717759		X.Tissierellaceae._Parvimonas	Lachnospiraceae_Butyrivibrio	0.644121	1.55564e-05	0.00421856
Propionibacteriaceae_Propionibacterium	Coriobacteriaceae_Collinsella	0.637533	3.11674e-05	0.00729984		Lachnospiraceae_Butyrivibrio	X.Tissierellaceae._Parvimonas	0.644121	2.49005e-05	0.0061471
Turicibacteraceae_Turicibacter	Porphyromonadaceae_Parabacteroides	0.690896	3.12532e-05	0.007304		Bifidobacteriaceae_Bifidobacterium	Lachnospiraceae_Lachnobacterium	0.643992	1.59533e-05	0.00430987
Coriobacteriaceae_Collinsella	Micrococcaceae_Kocuria	0.63734	3.12325e-05	0.00730712		Lachnospiraceae_Lachnobacterium	Bifidobacteriaceae_Bifidobacterium	0.643992	4.18452e-05	0.00914268
Peptococcaceae_Peptococcus	Fusobacteriaceae_Fusobacterium	0.677285	3.18083e-05	0.00740953		Coriobacteriaceae_Slackia	Lachnospiraceae_Catonella	0.64399	2.7027e-05	0.00652213
Lachnospiraceae_Lachnobacterium	X.Odoribacteraceae._Odoribacter	0.681804	3.17395e-05	0.00740959		Lachnospiraceae_Catonella	Coriobacteriaceae_Slackia	0.64399	4.97605e-05	0.010447
Methylobacteriaceae_Methylobacterium	Brevibacteriaceae_Brevibacterium	0.652189	3.17767e-05	0.0074102		Microbacteriaceae_Cryobacterium	Phyllobacteriaceae_Mesorhizobium	0.643952	2.59897e-05	0.00636477
Enterobacteriaceae_Providencia	Comamonadaceae_Aquabacterium	0.64046	3.2159e-05	0.00748312		Phyllobacteriaceae_Mesorhizobium	Microbacteriaceae_Cryobacterium	0.643952	2.65349e-05	0.00644683
Microbacteriaceae_Microbacterium	Staphylococcaceae_Staphylococcus	0.658498	3.22532e-05	0.0074888		X.Weeksellaceae._Weeksella	Methylobacteriaceae_Methylobacterium	0.643649	1.50333e-05	0.00411831
Porphyromonadaceae_Parabacteroides	Burkholderiaceae_Burkholderia	0.649004	3.22343e-05	0.00749252		Methylobacteriaceae_Methylobacterium	X.Weeksellaceae._Weeksella	0.643649	1.61865e-05	0.004351
Coriobacteriaceae_Collinsella	X.Paraprevotellaceae._Paraprevotella	0.642361	3.25342e-05	0.0075459		Streptomycetaceae_Streptomyces	Dietziaceae_Dietzia	0.643434	3.54215e-05	0.00804187
Burkholderiaceae_Burkholderia	Veillonellaceae_Mitsuokella	0.634822	3.26286e-05	0.00755963		Dietziaceae_Dietzia	Streptomycetaceae_Streptomyces	0.643434	5.05813e-05	0.010486
Propionibacteriaceae_Propionibacterium	Intrasporangiaceae_Phycicoccus	0.659475	3.27793e-05	0.0075619		Oxalobacteraceae_Ralstonia	Streptomycetaceae_Streptomyces	0.643008	1.41423e-05	0.0039601
Micrococcaceae_Microbispora	Veillonellaceae_Dialister	0.600293	3.27348e-05	0.0075679		Streptomycetaceae_Streptomyces	Oxalobacteraceae_Ralstonia	0.643008	1.49222e-05	0.00410358
Staphylococcaceae_Staphylococcus	Microbacteriaceae_Microbacterium	0.658498	3.27737e-05	0.00756874		X.Odoribacteraceae._Odoribacter	Phyllobacteriaceae_Mesorhizobium	0.642922	8.47573e-05	0.0155321
Micrococcaceae_Kocuria	Micrococcaceae_Microbispora	0.651889	3.28546e-05	0.00757114		Phyllobacteriaceae_Mesorhizobium	X.Odoribacteraceae._Odoribacter	0.642922	9.35546e-05	0.0168143
Veillonellaceae_Dialister	Comamonadaceae_Aquabacterium	0.623564	3.27229e-05	0.00757331		X.Paraprevotellaceae._Paraprevotella	Coriobacteriaceae_Collinsella	0.642361	1.44608e-05	0.00402829
Rhodobacteraceae_Paracoccus	Carnobacteriaceae_Granulicatella	-0.647053	3.31904e-05	0.00764034		Coriobacteriaceae_Collinsella	X.Paraprevotellaceae._Paraprevotella	0.642361	3.25342e-05	0.0075459
X.Exiguobacteraceae._Exiguobacterium	Enterobacteriaceae_Citrobacter	0.632782	3.32666e-05	0.00764968		X.Tissierellaceae._Finegoldia	Erysipelotrichaceae_Catenibacterium	0.642344	2.2906e-05	0.0057405
Geodermatophilaceae_Modestobacter	Intrasporangiaceae_Terracoccus	0.616993	3.35455e-05	0.00770556		Erysipelotrichaceae_Catenibacterium	X.Tissierellaceae._Finegoldia	0.642344	2.98033e-05	0.00703402
Nocardiaceae_Rhodococcus	Sphingomonadaceae_Kaistobacter	0.659699	3.38277e-05	0.00776209		Coriobacteriaceae_Collinsella	X.Tissierellaceae._WAL_1855D	0.641943	2.33165e-05	0.00582977
Fusobacteriaceae_Fusobacterium	Erysipelotrichaceae_Bulleidia	0.668866	3.4025e-05	0.00779903		X.Tissierellaceae._WAL_1855D	Coriobacteriaceae_Collinsella	0.641943	3.72987e-05	0.00835326
Intrasporangiaceae_Terracoccus	Enterobacteriaceae_Serratia	0.659782	3.46612e-05	0.00793638		Micrococcaceae_Microbispora	Comamonadaceae_Pelomonas	0.641804	1.26767e-05	0.00363988
Flavobacteriaceae_Flavobacterium	Veillonellaceae_Mitsuokella	0.609209	3.47331e-05	0.00794436		Comamonadaceae_Pelomonas	Micrococcaceae_Microbispora	0.641804	2.23513e-05	0.0056146
Oxalobacteraceae_Ralstonia	Nocardiaceae_Rhodococcus	0.651679	3.48352e-05	0.0079508		Lachnospiraceae_Dorea	Brevibacteriaceae_Brevibacterium	0.641778	4.55251e-05	0.00976784
Cardiobacteriaceae_Cardiobacterium	Campylobacteraceae_Campylobacter	0.640997	3.48288e-05	0.00795777		Brevibacteriaceae_Brevibacterium	Lachnospiraceae_Dorea	0.641778	6.00129e-05	0.0119677
Methylobacteriaceae_Methylobacterium	Succinivibrionaceae_Succinivibrio	0.660784	3.49876e-05	0.0079771		Micrococcaceae_Kocuria	Enterobacteriaceae_Serratia	0.641556	6.89318e-05	0.0132778
Rhodobacteraceae_Paracoccus	Enterobacteriaceae_Citrobacter	0.640673	3.51108e-05	0.00799669		Enterobacteriaceae_Serratia	Micrococcaceae_Kocuria	0.641556	0.000102881	0.0180229
Comamonadaceae_Aquabacterium	Veillonellaceae_Dialister	0.623564	3.52477e-05	0.00801937		Oxalobacteraceae_Ralstonia	Enterobacteriaceae_Citrobacter	0.641202	1.14853e-05	0.00336988
Cellulomonadaceae_Demequina	Comamonadaceae_Aquabacterium	0.709227	3.52996e-05	0.00802267		Enterobacteriaceae_Citrobacter	Oxalobacteraceae_Ralstonia	0.641202	1.74816e-05	0.00464676
Streptomycetaceae_Streptomyces	Dietziaceae_Dietzia	0.643434	3.54215e-05	0.00804187		Campylobacteraceae_Campylobacter	Cardiobacteriaceae_Cardiobacterium	0.640997	1.90788e-05	0.0049608
Cellulomonadaceae_Demequina	Bacillaceae_Bacillus	0.620888	3.58115e-05	0.00811326		Cardiobacteriaceae_Cardiobacterium	Campylobacteraceae_Campylobacter	0.640997	3.48288e-05	0.00795777
Moraxellaceae_Acinetobacter	Microbacteriaceae_Agrococcus	0.633505	3.57865e-05	0.00811616		Bacillaceae_Bacillus	Enterobacteriaceae_Citrobacter	0.640989	5.93816e-06	0.00200844
Carnobacteriaceae_Granulicatella	Rhodobacteraceae_Paracoccus	-0.647053	3.59385e-05	0.0081249		Enterobacteriaceae_Citrobacter	Bacillaceae_Bacillus	0.640989	9.4556e-06	0.00291784
Carnobacteriaceae_Granulicatella	Propionibacteriaceae_Propionibacterium	-0.644062	3.59283e-05	0.00813115		Enterobacteriaceae_Citrobacter	Rhodobacteraceae_Paracoccus	0.640673	1.94058e-05	0.00502153
Enterobacteriaceae_Klebsiella	Erysipelotrichaceae_Catenibacterium	0.64569	3.62353e-05	0.00817479		Rhodobacteraceae_Paracoccus	Enterobacteriaceae_Citrobacter	0.640673	3.51108e-05	0.00799669
Lachnospiraceae_Oribacterium	Veillonellaceae_Dialister	0.593842	3.61985e-05	0.00817508		Enterobacteriaceae_Citrobacter	Comamonadaceae_Aquabacterium	0.640627	2.16346e-05	0.00546652
Veillonellaceae_Megasphaera	Dietziaceae_Dietzia	0.623048	3.63537e-05	0.00819289		Comamonadaceae_Aquabacterium	Enterobacteriaceae_Citrobacter	0.640627	2.93123e-05	0.00695638
Moraxellaceae_Acinetobacter	Alteromonadaceae_Marinobacter	0.629344	3.65372e-05	0.00822562		Comamonadaceae_Aquabacterium	Enterobacteriaceae_Providencia	0.64046	1.08842e-05	0.00327861
Veillonellaceae_Mitsuokella	Burkholderiaceae_Burkholderia	0.634822	3.67277e-05	0.00825985		Enterobacteriaceae_Providencia	Comamonadaceae_Aquabacterium	0.64046	3.2159e-05	0.00748312
Clostridiaceae_Clostridium	Micrococcaceae_Micrococcus	0.629888	3.69035e-05	0.00828204		Lachnospiraceae_Blautia	Ruminococcaceae_Oscillospira	0.640204	7.67831e-05	0.0144405
Lachnospiraceae_Coprococcus	Prevotellaceae_Prevotella	0.678683	3.68791e-05	0.00828521		Ruminococcaceae_Oscillospira	Lachnospiraceae_Blautia	0.640204	0.00010263	0.0180084
Intrasporangiaceae_Terracoccus	Sphingomonadaceae_Kaistobacter	0.667217	3.70237e-05	0.00830033		Rhodobacteraceae_Paracoccus	Coriobacteriaceae_Collinsella	0.639979	7.30446e-06	0.00235557
X.Tissierellaceae._WAL_1855D	Coriobacteriaceae_Collinsella	0.641943	3.72987e-05	0.00835326		Coriobacteriaceae_Collinsella	Rhodobacteraceae_Paracoccus	0.639979	1.40527e-05	0.00395045
Nocardiaceae_Rhodococcus	Coriobacteriaceae_Collinsella	0.636298	3.77604e-05	0.00844786		Ruminococcaceae_Faecalibacterium	Succinivibrionaceae_Succinivibrio	0.639882	1.51784e-05	0.00414221
Dethiosulfovibrionaceae_Pyramidobacter	Lachnospiraceae_Catonella	0.638701	3.79285e-05	0.00846784		Succinivibrionaceae_Succinivibrio	Ruminococcaceae_Faecalibacterium	0.639882	5.16146e-05	0.010598
Coriobacteriaceae_Collinsella	Ruminococcaceae_Oscillospira	0.654972	3.79173e-05	0.00847413		Burkholderiaceae_Burkholderia	Bacteroidaceae_Bacteroides	0.639604	7.03488e-06	0.0022789
Dethiosulfovibrionaceae_TG5	Spirochaetaceae_Treponema	0.67471	3.81277e-05	0.00850346		Bacteroidaceae_Bacteroides	Burkholderiaceae_Burkholderia	0.639604	1.40394e-05	0.0039519
Erysipelotrichaceae_Catenibacterium	Methylobacteriaceae_Methylobacterium	0.639152	3.82799e-05	0.00851971		Enterobacteriaceae_Citrobacter	Enterobacteriaceae_Serratia	0.639564	5.40314e-05	0.0109891
Microbacteriaceae_Agrococcus	Moraxellaceae_Acinetobacter	0.633505	3.82752e-05	0.0085275		Enterobacteriaceae_Serratia	Enterobacteriaceae_Citrobacter	0.639564	5.71263e-05	0.0114666
Fusobacteriaceae_Fusobacterium	Peptococcaceae_Peptococcus	0.677285	3.87372e-05	0.00861256		Erysipelotrichaceae_Catenibacterium	Nocardiaceae_Rhodococcus	0.639521	1.75874e-05	0.00466336
Intrasporangiaceae_Phycicoccus	Microbacteriaceae_Cryobacterium	0.626469	3.88001e-05	0.00861764		Nocardiaceae_Rhodococcus	Erysipelotrichaceae_Catenibacterium	0.639521	4.06022e-05	0.00895307
X.Tissierellaceae._Anaerococcus	Bacillaceae_Bacillus	0.637188	3.8908e-05	0.00863267		Lachnospiraceae_Coprococcus	Erysipelotrichaceae_.Eubacterium.	0.639441	2.7019e-05	0.00652753
Micrococcaceae_Microbispora	Carnobacteriaceae_Granulicatella	-0.656032	3.89561e-05	0.00863442		Erysipelotrichaceae_.Eubacterium.	Lachnospiraceae_Coprococcus	0.639441	5.22336e-05	0.0107046
Ruminococcaceae_Oscillospira	Lachnospiraceae_Lachnobacterium	0.651245	3.92964e-05	0.00870086		Micrococcaceae_Microbispora	Lachnospiraceae_Epulopiscium	0.639219	3.99891e-05	0.00883602
Peptococcaceae_Peptococcus	Porphyromonadaceae_Tannerella	0.670796	3.96733e-05	0.00877528		Lachnospiraceae_Epulopiscium	Micrococcaceae_Microbispora	0.639219	5.2681e-05	0.010786
Micrococcaceae_Microbispora	Lachnospiraceae_Epulopiscium	0.639219	3.99891e-05	0.00883602		Erysipelotrichaceae_Bulleidia	Campylobacteraceae_Campylobacter	0.639171	6.88253e-05	0.0132692
Nocardiaceae_Rhodococcus	Ruminococcaceae_Oscillospira	0.631412	4.04589e-05	0.00893063		Campylobacteraceae_Campylobacter	Erysipelotrichaceae_Bulleidia	0.639171	7.98268e-05	0.0148568
Enterobacteriaceae_Citrobacter	X.Weeksellaceae._Weeksella	0.647912	4.0611e-05	0.00894583		Methylobacteriaceae_Methylobacterium	Erysipelotrichaceae_Catenibacterium	0.639152	2.69369e-05	0.00652238
Nocardiaceae_Rhodococcus	Erysipelotrichaceae_Catenibacterium	0.639521	4.06022e-05	0.00895307		Erysipelotrichaceae_Catenibacterium	Methylobacteriaceae_Methylobacterium	0.639152	3.82799e-05	0.00851971
Intrasporangiaceae_Terracoccus	Aerococcaceae_Aerococcus	0.609524	4.06857e-05	0.00895311		Lachnospiraceae_Catonella	Dethiosulfovibrionaceae_Pyramidobacter	0.638701	1.54026e-05	0.00418744
Lachnospiraceae_Blautia	Desulfovibrionaceae_Bilophila	0.644596	4.11021e-05	0.00903547		Dethiosulfovibrionaceae_Pyramidobacter	Lachnospiraceae_Catonella	0.638701	3.79285e-05	0.00846784
Methylobacteriaceae_Methylobacterium	Bradyrhizobiaceae_Bradyrhizobium	0.628954	4.11961e-05	0.00903763		Neisseriaceae_Kingella	Leptotrichiaceae_Leptotrichia	0.638415	0.000110668	0.0189998
Phyllobacteriaceae_Mesorhizobium	X.Paraprevotellaceae._Paraprevotella	0.666493	4.11558e-05	0.00903803		Leptotrichiaceae_Leptotrichia	Neisseriaceae_Kingella	0.638415	0.000115258	0.0194917
Lachnospiraceae_Epulopiscium	Deinococcaceae_Deinococcus	0.656904	4.14583e-05	0.00908587		Streptomycetaceae_Streptomyces	Brevibacteriaceae_Brevibacterium	0.637796	2.83075e-05	0.00677028
Bradyrhizobiaceae_Bradyrhizobium	Methylobacteriaceae_Methylobacterium	0.628954	4.15205e-05	0.00909023		Brevibacteriaceae_Brevibacterium	Streptomycetaceae_Streptomyces	0.637796	6.93776e-05	0.0133517
Lachnospiraceae_Butyrivibrio	Veillonellaceae_Dialister	0.622491	4.16867e-05	0.00911733		Propionibacteriaceae_Propionibacterium	Coriobacteriaceae_Collinsella	0.637533	3.11674e-05	0.00729984
Lachnospiraceae_Lachnobacterium	Bifidobacteriaceae_Bifidobacterium	0.643992	4.18452e-05	0.00914268		Coriobacteriaceae_Collinsella	Propionibacteriaceae_Propionibacterium	0.637533	5.32017e-05	0.0108409
Deinococcaceae_Deinococcus	Micrococcaceae_Microbispora	0.624725	4.20507e-05	0.00916892		Micrococcaceae_Kocuria	Coriobacteriaceae_Collinsella	0.63734	2.44135e-05	0.00604773
X.Exiguobacteraceae._Exiguobacterium	Coriobacteriaceae_Collinsella	0.627324	4.20951e-05	0.00916931		Coriobacteriaceae_Collinsella	Micrococcaceae_Kocuria	0.63734	3.12325e-05	0.00730712
Dietziaceae_Dietzia	Veillonellaceae_Megasphaera	0.623048	4.20104e-05	0.00916946		X.Tissierellaceae._Anaerococcus	Bacillaceae_Bacillus	0.637188	3.8908e-05	0.00863267
Veillonellaceae_Mitsuokella	Nocardiaceae_Rhodococcus	0.64509	4.25684e-05	0.00925362		Bacillaceae_Bacillus	X.Tissierellaceae._Anaerococcus	0.637188	5.00229e-05	0.0104714
Lachnospiraceae_Lachnospira	Lachnospiraceae_Blautia	0.673032	4.25408e-05	0.009257		Intrasporangiaceae_Terracoccus	Bradyrhizobiaceae_Bradyrhizobium	0.637006	1.19503e-05	0.0034731
X.Paraprevotellaceae._Paraprevotella	Phyllobacteriaceae_Mesorhizobium	0.666493	4.2702e-05	0.00927329		Bradyrhizobiaceae_Bradyrhizobium	Intrasporangiaceae_Terracoccus	0.637006	2.91063e-05	0.00692279
Veillonellaceae_Mitsuokella	Flavobacteriaceae_Flavobacterium	0.609209	4.27587e-05	0.00927621		Desulfovibrionaceae_Bilophila	Alcaligenaceae_Sutterella	0.636756	0.000118963	0.0198989
Erysipelotrichaceae_Catenibacterium	Micrococcaceae_Microbispora	0.659057	4.29451e-05	0.00930726		Alcaligenaceae_Sutterella	Desulfovibrionaceae_Bilophila	0.636756	0.000156056	0.0244291
Coriobacteriaceae_Slackia	Lachnospiraceae_Coprococcus	0.614736	4.3568e-05	0.00942324		Erysipelotrichaceae_.Eubacterium.	Lachnospiraceae_Lachnospira	0.636742	4.59172e-05	0.00982252
Microbacteriaceae_Cryobacterium	Oxalobacteraceae_Ralstonia	0.6917	4.35417e-05	0.00942704		Lachnospiraceae_Lachnospira	Erysipelotrichaceae_.Eubacterium.	0.636742	6.20983e-05	0.0122696
Comamonadaceae_Aquabacterium	Cellulomonadaceae_Demequina	0.709227	4.44352e-05	0.00960114		Spirochaetaceae_Treponema	X.Tissierellaceae._Parvimonas	0.636707	8.49694e-05	0.0155445
Micrococcaceae_Micrococcus	Clostridiaceae_Clostridium	0.629888	4.46087e-05	0.00961926		X.Tissierellaceae._Parvimonas	Spirochaetaceae_Treponema	0.636707	0.000107717	0.0186571
Lachnospiraceae_Blautia	Tsukamurellaceae_Tsukamurella	0.651102	4.45796e-05	0.00962265		Peptostreptococcaceae_Filifactor	Mycoplasmataceae_Mycoplasma	0.6367	8.46061e-05	0.0155177
Enterobacteriaceae_Klebsiella	X.Paraprevotellaceae._Paraprevotella	0.616781	4.51211e-05	0.00971999		Mycoplasmataceae_Mycoplasma	Peptostreptococcaceae_Filifactor	0.6367	0.000104273	0.0181778
Comamonadaceae_Aquabacterium	Pseudomonadaceae_Pseudomonas	0.632708	4.51734e-05	0.00972152		X.Tissierellaceae._Anaerococcus	X.Exiguobacteraceae._Exiguobacterium	0.636542	5.77884e-05	0.0115671
Enterobacteriaceae_Citrobacter	Coriobacteriaceae_Collinsella	0.620049	4.53754e-05	0.00975522		X.Exiguobacteraceae._Exiguobacterium	X.Tissierellaceae._Anaerococcus	0.636542	6.08448e-05	0.0120664
Clostridiaceae_Clostridium	Bacteroidaceae_Bacteroides	0.667588	4.54556e-05	0.00976267		Coriobacteriaceae_Collinsella	Nocardiaceae_Rhodococcus	0.636298	1.80863e-05	0.00474875
Lachnospiraceae_Dorea	Brevibacteriaceae_Brevibacterium	0.641778	4.55251e-05	0.00976784		Nocardiaceae_Rhodococcus	Coriobacteriaceae_Collinsella	0.636298	3.77604e-05	0.00844786
Porphyromonadaceae_Parabacteroides	Clostridiaceae_Clostridium	0.656003	4.56232e-05	0.00977912		Ruminococcaceae_Ruminococcus	Erysipelotrichaceae_.Eubacterium.	0.63625	1.44898e-05	0.0040259
Comamonadaceae_Aquabacterium	Micrococcaceae_Microbispora	0.618215	4.58566e-05	0.00981934		Erysipelotrichaceae_.Eubacterium.	Ruminococcaceae_Ruminococcus	0.63625	1.49262e-05	0.00409945
Erysipelotrichaceae_.Eubacterium.	Lachnospiraceae_Lachnospira	0.636742	4.59172e-05	0.00982252		Coriobacteriaceae_Collinsella	Streptomycetaceae_Streptomyces	0.636032	1.20524e-05	0.0034886
X.Tissierellaceae._WAL_1855D	Propionibacteriaceae_Propionibacterium	0.63202	4.63138e-05	0.00988766		Streptomycetaceae_Streptomyces	Coriobacteriaceae_Collinsella	0.636032	1.3909e-05	0.00392547
Bifidobacteriaceae_Bifidobacterium	Erysipelotrichaceae_Catenibacterium	0.635632	4.62683e-05	0.00988779		Bifidobacteriaceae_Bifidobacterium	Erysipelotrichaceae_Catenibacterium	0.635632	4.62683e-05	0.00988779
Microbacteriaceae_Microbacterium	Intrasporangiaceae_Terracoccus	0.65143	4.66218e-05	0.00994354		Erysipelotrichaceae_Catenibacterium	Bifidobacteriaceae_Bifidobacterium	0.635632	8.01145e-05	0.0148717
Peptostreptococcaceae_Filifactor	Veillonellaceae_Schwartzia	0.651855	4.68161e-05	0.00997508		Peptostreptococcaceae_Filifactor	Fusobacteriaceae_Fusobacterium	0.63548	0.000133818	0.0216583
Succinivibrionaceae_Succinivibrio	Lachnospiraceae_.Ruminococcus.	0.620008	4.70506e-05	0.0100052		Fusobacteriaceae_Fusobacterium	Peptostreptococcaceae_Filifactor	0.63548	0.000177642	0.026925
Rhodobacteraceae_Paracoccus	Dermabacteraceae_Brachybacterium	0.6093	4.71289e-05	0.0100119		Microbacteriaceae_Microbacterium	X.Tissierellaceae._WAL_1855D	0.63514	1.92044e-05	0.00498141
X.Tissierellaceae._Parvimonas	Prevotellaceae_Prevotella	0.620601	4.70422e-05	0.0100133		X.Tissierellaceae._WAL_1855D	Microbacteriaceae_Microbacterium	0.63514	2.90572e-05	0.00691877
Enterobacteriaceae_Klebsiella	Lachnospiraceae_Lachnospira	0.654468	4.75834e-05	0.0100985		Microbacteriaceae_Cryobacterium	Porphyromonadaceae_Parabacteroides	0.635075	1.61652e-05	0.00435072
Micrococcaceae_Microbispora	Comamonadaceae_Aquabacterium	0.618215	4.76998e-05	0.0101132		Porphyromonadaceae_Parabacteroides	Microbacteriaceae_Cryobacterium	0.635075	2.44447e-05	0.00604847
Carnobacteriaceae_Granulicatella	Micrococcaceae_Microbispora	-0.656032	4.81378e-05	0.010196		Burkholderiaceae_Burkholderia	Veillonellaceae_Mitsuokella	0.634822	3.26286e-05	0.00755963
Coriobacteriaceae_Collinsella	Enterobacteriaceae_Citrobacter	0.620049	4.85891e-05	0.0102815		Veillonellaceae_Mitsuokella	Burkholderiaceae_Burkholderia	0.634822	3.67277e-05	0.00825985
Sphingomonadaceae_Kaistobacter	Intrasporangiaceae_Terracoccus	0.667217	4.89368e-05	0.0103448		Ruminococcaceae_Oscillospira	Oxalobacteraceae_Ralstonia	0.63425	1.29385e-05	0.00370512
Lachnospiraceae_Lachnobacterium	Ruminococcaceae_Oscillospira	0.651245	4.92373e-05	0.0103879		Oxalobacteraceae_Ralstonia	Ruminococcaceae_Oscillospira	0.63425	1.32082e-05	0.00375733
Lachnospiraceae_Coprococcus	Coriobacteriaceae_Slackia	0.614736	4.91936e-05	0.0103889		Nocardiaceae_Rhodococcus	Clostridiaceae_Clostridium	0.634234	1.97201e-05	0.00506624
Veillonellaceae_Megasphaera	Lachnospiraceae_.Ruminococcus.	0.622296	4.93548e-05	0.0103923		Clostridiaceae_Clostridium	Nocardiaceae_Rhodococcus	0.634234	2.11251e-05	0.00536936
Lachnospiraceae_Blautia	Lachnospiraceae_Lachnospira	0.673032	4.93131e-05	0.0103937		Methylobacteriaceae_Methylobacterium	Clostridiaceae_Clostridium	0.63405	7.71979e-06	0.00246361
Porphyromonadaceae_Parabacteroides	Methylobacteriaceae_Methylobacterium	0.609961	4.96602e-05	0.0104463		Clostridiaceae_Clostridium	Methylobacteriaceae_Methylobacterium	0.63405	1.64596e-05	0.00438596
Lachnospiraceae_Catonella	Coriobacteriaceae_Slackia	0.64399	4.97605e-05	0.010447		Lachnospiraceae_Dorea	Ruminococcaceae_Ruminococcus	0.633791	7.21802e-05	0.0138168
Lachnospiraceae_.Ruminococcus.	Streptomycetaceae_Streptomyces	0.632517	4.97409e-05	0.0104531		Ruminococcaceae_Ruminococcus	Lachnospiraceae_Dorea	0.633791	7.92725e-05	0.0147921
Methylobacteriaceae_Methylobacterium	Tsukamurellaceae_Tsukamurella	0.611575	4.99145e-05	0.0104691		Lachnospiraceae_Dorea	X.Paraprevotellaceae._Paraprevotella	0.633726	6.04186e-05	0.0120151
Bacillaceae_Bacillus	X.Tissierellaceae._Anaerococcus	0.637188	5.00229e-05	0.0104714		X.Paraprevotellaceae._Paraprevotella	Lachnospiraceae_Dorea	0.633726	7.76052e-05	0.0145568
Coriobacteriaceae_Slackia	Veillonellaceae_Veillonella	0.59846	5.0318e-05	0.0104719		Moraxellaceae_Acinetobacter	Microbacteriaceae_Agrococcus	0.633505	3.57865e-05	0.00811616
Lachnospiraceae_.Ruminococcus.	Micrococcaceae_Microbispora	0.627293	4.99969e-05	0.0104761		Microbacteriaceae_Agrococcus	Moraxellaceae_Acinetobacter	0.633505	3.82752e-05	0.0085275
Coriobacteriaceae_Collinsella	X.Exiguobacteraceae._Exiguobacterium	0.627324	5.03913e-05	0.010477		X.Tissierellaceae._WAL_1855D	Clostridiaceae_Clostridium	0.632861	2.69251e-05	0.00652686
Micrococcaceae_Microbispora	Enterobacteriaceae_Citrobacter	0.622133	5.03136e-05	0.0104811		Clostridiaceae_Clostridium	X.Tissierellaceae._WAL_1855D	0.632861	5.48132e-05	0.0111271
Clostridiaceae_Clostridium	X.Paraprevotellaceae._Paraprevotella	0.632734	5.01214e-05	0.0104818		X.Exiguobacteraceae._Exiguobacterium	Enterobacteriaceae_Citrobacter	0.632782	3.32666e-05	0.00764968
Erysipelotrichaceae_Catenibacterium	Lachnospiraceae_Blautia	0.660026	5.05286e-05	0.0104852		Enterobacteriaceae_Citrobacter	X.Exiguobacteraceae._Exiguobacterium	0.632782	6.38105e-05	0.012493
Dietziaceae_Dietzia	Streptomycetaceae_Streptomyces	0.643434	5.05813e-05	0.010486		Veillonellaceae_Selenomonas	Erysipelotrichaceae_Bulleidia	0.632756	5.76629e-05	0.0115635
Veillonellaceae_Dialister	Micrococcaceae_Kocuria	0.617984	5.01913e-05	0.0104862		Erysipelotrichaceae_Bulleidia	Veillonellaceae_Selenomonas	0.632756	7.26801e-05	0.0138754
Mycoplasmataceae_Mycoplasma	Coriobacteriaceae_Atopobium	0.625911	5.0638e-05	0.0104877		Clostridiaceae_Clostridium	X.Paraprevotellaceae._Paraprevotella	0.632734	5.01214e-05	0.0104818
Bacteroidaceae_Bacteroides	Lachnospiraceae_Butyrivibrio	0.624921	5.05e-05	0.0104894		X.Paraprevotellaceae._Paraprevotella	Clostridiaceae_Clostridium	0.632734	5.39448e-05	0.0109819
Veillonellaceae_Dialister	Lachnospiraceae_Catonella	0.623774	5.03056e-05	0.0104896		Comamonadaceae_Aquabacterium	Pseudomonadaceae_Pseudomonas	0.632708	4.51734e-05	0.00972152
Prevotellaceae_Prevotella	X.Tissierellaceae._Parvimonas	0.620601	5.02846e-05	0.0104954		Pseudomonadaceae_Pseudomonas	Comamonadaceae_Aquabacterium	0.632708	5.58248e-05	0.0112898
Veillonellaceae_Schwartzia	Peptostreptococcaceae_Filifactor	0.651855	5.07673e-05	0.0105043		Moraxellaceae_Enhydrobacter	Veillonellaceae_Megasphaera	0.632531	0.000116884	0.0196583
Micrococcaceae_Kocuria	Veillonellaceae_Dialister	0.617984	5.08311e-05	0.0105074		Veillonellaceae_Megasphaera	Moraxellaceae_Enhydrobacter	0.632531	0.000177329	0.0268966
Erysipelotrichaceae_Catenibacterium	Enterobacteriaceae_Klebsiella	0.64569	5.09696e-05	0.0105158		Lachnospiraceae_.Ruminococcus.	Streptomycetaceae_Streptomyces	0.632517	4.97409e-05	0.0104531
Lachnospiraceae_.Ruminococcus.	Brevibacteriaceae_Brevibacterium	0.645134	5.10702e-05	0.0105163		Streptomycetaceae_Streptomyces	Lachnospiraceae_.Ruminococcus.	0.632517	9.63381e-05	0.0171424
Dethiosulfovibrionaceae_Pyramidobacter	Bacteroidaceae_Bacteroides	0.610773	5.10257e-05	0.0105173		X.Tissierellaceae._WAL_1855D	Propionibacteriaceae_Propionibacterium	0.63202	4.63138e-05	0.00988766
Micrococcaceae_Microbispora	Erysipelotrichaceae_Catenibacterium	0.659057	5.09585e-05	0.0105236		Propionibacteriaceae_Propionibacterium	X.Tissierellaceae._WAL_1855D	0.63202	6.94263e-05	0.0133372
Ruminococcaceae_Oscillospira	Enterobacteriaceae_Citrobacter	0.660133	5.1191e-05	0.0105311		Enterobacteriaceae_Citrobacter	Ruminococcaceae_Faecalibacterium	0.632008	5.31314e-05	0.0108472
X.Odoribacteraceae._Odoribacter	Lachnospiraceae_Lachnobacterium	0.681804	5.13666e-05	0.0105571		Ruminococcaceae_Faecalibacterium	Enterobacteriaceae_Citrobacter	0.632008	6.56165e-05	0.0127999
Succinivibrionaceae_Succinivibrio	Ruminococcaceae_Faecalibacterium	0.639882	5.16146e-05	0.010598		Geodermatophilaceae_Modestobacter	Micrococcaceae_Microbispora	0.631825	1.45968e-05	0.00403995
Nocardiaceae_Rhodococcus	Veillonellaceae_Mitsuokella	0.64509	5.19809e-05	0.010663		Micrococcaceae_Microbispora	Geodermatophilaceae_Modestobacter	0.631825	2.1148e-05	0.00536883
Erysipelotrichaceae_.Eubacterium.	Lachnospiraceae_Coprococcus	0.639441	5.22336e-05	0.0107046		Nocardiaceae_Rhodococcus	Ruminococcaceae_Oscillospira	0.631412	4.04589e-05	0.00893063
Lachnospiraceae_Epulopiscium	Micrococcaceae_Microbispora	0.639219	5.2681e-05	0.010786		Ruminococcaceae_Oscillospira	Nocardiaceae_Rhodococcus	0.631412	5.98223e-05	0.0119519
Tsukamurellaceae_Tsukamurella	Methylobacteriaceae_Methylobacterium	0.611575	5.31385e-05	0.0108383		Coriobacteriaceae_Slackia	Veillonellaceae_Dialister	0.631096	1.03791e-05	0.00314853
Coriobacteriaceae_Collinsella	Propionibacteriaceae_Propionibacterium	0.637533	5.32017e-05	0.0108409		Veillonellaceae_Dialister	Coriobacteriaceae_Slackia	0.631096	1.13003e-05	0.003343
Enterobacteriaceae_Citrobacter	Ruminococcaceae_Faecalibacterium	0.632008	5.31314e-05	0.0108472		Burkholderiaceae_Burkholderia	Methylobacteriaceae_Methylobacterium	0.630961	7.47555e-05	0.0142084
Veillonellaceae_Veillonella	Coriobacteriaceae_Slackia	0.59846	5.30554e-05	0.0108523		Methylobacteriaceae_Methylobacterium	Burkholderiaceae_Burkholderia	0.630961	9.65704e-05	0.0171411
Porphyromonadaceae_Tannerella	X.Paraprevotellaceae._.Prevotella.	0.612761	5.31186e-05	0.0108549		Micrococcaceae_Microbispora	Veillonellaceae_Megasphaera	0.63073	1.06301e-05	0.00321107
X.Paraprevotellaceae._Paraprevotella	Clostridiaceae_Clostridium	0.632734	5.39448e-05	0.0109819		Veillonellaceae_Megasphaera	Micrococcaceae_Microbispora	0.63073	1.63395e-05	0.00437023
Enterobacteriaceae_Citrobacter	Enterobacteriaceae_Serratia	0.639564	5.40314e-05	0.0109891		Veillonellaceae_Dialister	Pseudomonadaceae_Pseudomonas	0.630499	5.53433e-06	0.00188971
Lachnospiraceae_.Ruminococcus.	Succinivibrionaceae_Succinivibrio	0.620008	5.40934e-05	0.0109913		Pseudomonadaceae_Pseudomonas	Veillonellaceae_Dialister	0.630499	1.23543e-05	0.00355682
Clostridiaceae_Clostridium	X.Tissierellaceae._WAL_1855D	0.632861	5.48132e-05	0.0111271		Lachnospiraceae_Epulopiscium	X.Tissierellaceae._Anaerococcus	0.629944	5.62716e-05	0.0113268
X.Paraprevotellaceae._.Prevotella.	Prevotellaceae_Prevotella	0.623534	5.49017e-05	0.0111345		X.Tissierellaceae._Anaerococcus	Lachnospiraceae_Epulopiscium	0.629944	9.46943e-05	0.0169907
Microbacteriaceae_Microbacterium	Bacillaceae_Bacillus	0.626358	5.52443e-05	0.0111934		Clostridiaceae_Clostridium	Micrococcaceae_Micrococcus	0.629888	3.69035e-05	0.00828204
Prevotellaceae_Prevotella	X.Paraprevotellaceae._.Prevotella.	0.623534	5.54939e-05	0.0112334		Micrococcaceae_Micrococcus	Clostridiaceae_Clostridium	0.629888	4.46087e-05	0.00961926
X.Paraprevotellaceae._Paraprevotella	Lachnospiraceae_.Ruminococcus.	0.6171	5.58912e-05	0.0112819		Alteromonadaceae_Marinobacter	Moraxellaceae_Acinetobacter	0.629344	2.81215e-05	0.00674835
Dethiosulfovibrionaceae_Pyramidobacter	Lachnospiraceae_Butyrivibrio	0.628316	5.58633e-05	0.0112869		Moraxellaceae_Acinetobacter	Alteromonadaceae_Marinobacter	0.629344	3.65372e-05	0.00822562
Pseudomonadaceae_Pseudomonas	Comamonadaceae_Aquabacterium	0.632708	5.58248e-05	0.0112898		Coriobacteriaceae_Collinsella	Brevibacteriaceae_Brevibacterium	0.629008	7.41881e-05	0.0141256
X.Paraprevotellaceae._Paraprevotella	Enterobacteriaceae_Klebsiella	0.616781	5.59996e-05	0.0112932		Brevibacteriaceae_Brevibacterium	Coriobacteriaceae_Collinsella	0.629008	9.47467e-05	0.0169859
X.Exiguobacteraceae._Exiguobacterium	Intrasporangiaceae_Terracoccus	0.645976	5.60709e-05	0.011297		Methylobacteriaceae_Methylobacterium	Bradyrhizobiaceae_Bradyrhizobium	0.628954	4.11961e-05	0.00903763
Lachnospiraceae_Epulopiscium	X.Tissierellaceae._Anaerococcus	0.629944	5.62716e-05	0.0113268		Bradyrhizobiaceae_Bradyrhizobium	Methylobacteriaceae_Methylobacterium	0.628954	4.15205e-05	0.00909023
Lachnospiraceae_Lachnospira	Enterobacteriaceae_Klebsiella	0.654468	5.63594e-05	0.0113338		Microbacteriaceae_Cryobacterium	Lachnospiraceae_.Ruminococcus.	0.628923	7.49125e-05	0.0142006
Peptococcaceae_Peptococcus	X.Tissierellaceae._Parvimonas	0.653711	5.68642e-05	0.0114246		Lachnospiraceae_.Ruminococcus.	Microbacteriaceae_Cryobacterium	0.628923	0.000102368	0.0179918
Enterobacteriaceae_Serratia	Enterobacteriaceae_Citrobacter	0.639564	5.71263e-05	0.0114666		Veillonellaceae_Mitsuokella	Streptomycetaceae_Streptomyces	0.628658	8.26015e-05	0.0152411
Veillonellaceae_Selenomonas	Erysipelotrichaceae_Bulleidia	0.632756	5.76629e-05	0.0115635		Streptomycetaceae_Streptomyces	Veillonellaceae_Mitsuokella	0.628658	8.88261e-05	0.0160992
X.Tissierellaceae._Anaerococcus	X.Exiguobacteraceae._Exiguobacterium	0.636542	5.77884e-05	0.0115671		Dethiosulfovibrionaceae_Pyramidobacter	Lachnospiraceae_Butyrivibrio	0.628316	5.58633e-05	0.0112869
Lachnospiraceae_Blautia	Erysipelotrichaceae_Catenibacterium	0.660026	5.77447e-05	0.0115691		Lachnospiraceae_Butyrivibrio	Dethiosulfovibrionaceae_Pyramidobacter	0.628316	6.18535e-05	0.0122438
Veillonellaceae_Dialister	Micrococcaceae_Microbispora	0.600293	5.93818e-05	0.0118749		Mycoplasmataceae_Mycoplasma	Veillonellaceae_Veillonella	0.627566	1.5658e-05	0.00423542
Enterobacteriaceae_Citrobacter	Micrococcaceae_Microbispora	0.622133	5.98414e-05	0.0119446		Veillonellaceae_Veillonella	Mycoplasmataceae_Mycoplasma	0.627566	1.77485e-05	0.0046887
Ruminococcaceae_Oscillospira	Nocardiaceae_Rhodococcus	0.631412	5.98223e-05	0.0119519		X.Exiguobacteraceae._Exiguobacterium	Coriobacteriaceae_Collinsella	0.627324	4.20951e-05	0.00916931
Brevibacteriaceae_Brevibacterium	Lachnospiraceae_Dorea	0.641778	6.00129e-05	0.0119677		Coriobacteriaceae_Collinsella	X.Exiguobacteraceae._Exiguobacterium	0.627324	5.03913e-05	0.010477
Intrasporangiaceae_Serinicoccus	Cellulomonadaceae_Actinotalea	0.671412	6.02109e-05	0.011996		Lachnospiraceae_.Ruminococcus.	Micrococcaceae_Microbispora	0.627293	4.99969e-05	0.0104761
Bacteroidaceae_Bacteroides	Dethiosulfovibrionaceae_Pyramidobacter	0.610773	6.02688e-05	0.0119964		Micrococcaceae_Microbispora	Lachnospiraceae_.Ruminococcus.	0.627293	7.56367e-05	0.0142749
Lachnospiraceae_Dorea	X.Paraprevotellaceae._Paraprevotella	0.633726	6.04186e-05	0.0120151		Brevibacteriaceae_Brevibacterium	Enterobacteriaceae_Serratia	0.627208	0.000161956	0.0251148
X.Paraprevotellaceae._Paraprevotella	Desulfovibrionaceae_Bilophila	0.679376	6.06542e-05	0.0120508		Enterobacteriaceae_Serratia	Brevibacteriaceae_Brevibacterium	0.627208	0.00026644	0.0365417
Lachnospiraceae_Epulopiscium	Streptomycetaceae_Streptomyces	0.626271	6.07281e-05	0.0120544		Microbacteriaceae_Cryobacterium	Intrasporangiaceae_Phycicoccus	0.626469	2.41719e-05	0.00600172
X.Exiguobacteraceae._Exiguobacterium	X.Tissierellaceae._Anaerococcus	0.636542	6.08448e-05	0.0120664		Intrasporangiaceae_Phycicoccus	Microbacteriaceae_Cryobacterium	0.626469	3.88001e-05	0.00861764
Clostridiaceae_Clostridium	Enterobacteriaceae_Klebsiella	0.658383	6.1788e-05	0.0122421		Microbacteriaceae_Microbacterium	Bacillaceae_Bacillus	0.626358	5.52443e-05	0.0111934
Lachnospiraceae_Butyrivibrio	Dethiosulfovibrionaceae_Pyramidobacter	0.628316	6.18535e-05	0.0122438		Bacillaceae_Bacillus	Microbacteriaceae_Microbacterium	0.626358	7.6376e-05	0.0143891
Tsukamurellaceae_Tsukamurella	Lachnospiraceae_.Ruminococcus.	0.613563	6.19121e-05	0.0122441		Lachnospiraceae_Epulopiscium	Streptomycetaceae_Streptomyces	0.626271	6.07281e-05	0.0120544
Enterobacteriaceae_Serratia	Enterobacteriaceae_Providencia	0.611675	6.21805e-05	0.0122521		Streptomycetaceae_Streptomyces	Lachnospiraceae_Epulopiscium	0.626271	6.2165e-05	0.0122603
Bradyrhizobiaceae_Bradyrhizobium	Microbacteriaceae_Frigoribacterium	0.590142	6.20991e-05	0.0122585		Prevotellaceae_Prevotella	Mycoplasmataceae_Mycoplasma	0.626095	1.82338e-05	0.00476998
Streptomycetaceae_Streptomyces	Lachnospiraceae_Epulopiscium	0.626271	6.2165e-05	0.0122603		Mycoplasmataceae_Mycoplasma	Prevotellaceae_Prevotella	0.626095	1.9719e-05	0.005072
Lachnospiraceae_Lachnospira	Erysipelotrichaceae_.Eubacterium.	0.636742	6.20983e-05	0.0122696		Coriobacteriaceae_Atopobium	Mycoplasmataceae_Mycoplasma	0.625911	3.02775e-05	0.00712247
Carnobacteriaceae_Granulicatella	Kineosporiaceae_Kineococcus	-0.599921	6.28198e-05	0.0123667		Mycoplasmataceae_Mycoplasma	Coriobacteriaceae_Atopobium	0.625911	5.0638e-05	0.0104877
Porphyromonadaceae_Parabacteroides	Bifidobacteriaceae_Bifidobacterium	0.617886	6.30279e-05	0.0123963		Cellulomonadaceae_Demequina	Hyphomicrobiaceae_Devosia	0.625871	0.000123319	0.0203735
Nocardiaceae_Rhodococcus	Oxalobacteraceae_Ralstonia	0.651679	6.30949e-05	0.0123981		Hyphomicrobiaceae_Devosia	Cellulomonadaceae_Demequina	0.625871	0.000139347	0.0223678
Propionibacteriaceae_Propionibacterium	Carnobacteriaceae_Granulicatella	-0.644062	6.32505e-05	0.0124173		Carnobacteriaceae_Granulicatella	Desulfobulbaceae_Desulfobulbus	0.62566	2.61541e-05	0.00638319
Ruminococcaceae_Oscillospira	Coriobacteriaceae_Collinsella	0.654972	6.33145e-05	0.0124185		Desulfobulbaceae_Desulfobulbus	Carnobacteriaceae_Granulicatella	0.62566	3.03403e-05	0.00712943
Microbacteriaceae_Frigoribacterium	Bradyrhizobiaceae_Bradyrhizobium	0.590142	6.36838e-05	0.0124796		Lachnospiraceae_Catonella	Bacteroidaceae_Bacteroides	0.625472	0.00011631	0.0196386
Enterobacteriaceae_Citrobacter	X.Exiguobacteraceae._Exiguobacterium	0.632782	6.38105e-05	0.012493		Bacteroidaceae_Bacteroides	Lachnospiraceae_Catonella	0.625472	0.000139948	0.0224139
Rhodobacteraceae_Paracoccus	Bradyrhizobiaceae_Bradyrhizobium	0.61659	6.39344e-05	0.0124945		Veillonellaceae_Megasphaera	Propionibacteriaceae_Propionibacterium	0.625	1.93551e-05	0.00501443
Desulfovibrionaceae_Bilophila	X.Paraprevotellaceae._Paraprevotella	0.679376	6.39268e-05	0.0125044		Propionibacteriaceae_Propionibacterium	Veillonellaceae_Megasphaera	0.625	2.57337e-05	0.00631649
Enterobacteriaceae_Klebsiella	Clostridiaceae_Clostridium	0.658383	6.52027e-05	0.0127308		Bacteroidaceae_Bacteroides	Lachnospiraceae_Butyrivibrio	0.624921	5.05e-05	0.0104894
Ruminococcaceae_Faecalibacterium	Enterobacteriaceae_Citrobacter	0.632008	6.56165e-05	0.0127999		Lachnospiraceae_Butyrivibrio	Bacteroidaceae_Bacteroides	0.624921	7.44142e-05	0.0141561
Nocardiaceae_Rhodococcus	Intrasporangiaceae_Phycicoccus	0.613408	6.58796e-05	0.0128396		Micrococcaceae_Microbispora	Deinococcaceae_Deinococcus	0.624725	1.94131e-05	0.00501737
Enterobacteriaceae_Klebsiella	Nocardiaceae_Rhodococcus	0.609972	6.60088e-05	0.0128531		Deinococcaceae_Deinococcus	Micrococcaceae_Microbispora	0.624725	4.20507e-05	0.00916892
Deinococcaceae_Deinococcus	Lachnospiraceae_Epulopiscium	0.656904	6.623e-05	0.0128728		Intrasporangiaceae_Terracoccus	Dietziaceae_Dietzia	0.62381	0.000127117	0.0209046
Veillonellaceae_Dialister	Lachnospiraceae_Butyrivibrio	0.622491	6.62115e-05	0.0128809		Dietziaceae_Dietzia	Intrasporangiaceae_Terracoccus	0.62381	0.00017243	0.0263583
Enterobacteriaceae_Citrobacter	Ruminococcaceae_Oscillospira	0.660133	6.63551e-05	0.0128855		Lachnospiraceae_Catonella	Veillonellaceae_Dialister	0.623774	2.70114e-05	0.00653304
Methylobacteriaceae_Methylobacterium	Porphyromonadaceae_Parabacteroides	0.609961	6.65283e-05	0.0129075		Veillonellaceae_Dialister	Lachnospiraceae_Catonella	0.623774	5.03056e-05	0.0104896
Sphingomonadaceae_Kaistobacter	Intrasporangiaceae_Phycicoccus	0.618874	6.67989e-05	0.0129482		Desulfobulbaceae_Desulfobulbus	Dethiosulfovibrionaceae_TG5	0.623745	9.65329e-05	0.0171629
Intrasporangiaceae_Phycicoccus	Pseudomonadaceae_Pseudomonas	0.608629	6.73689e-05	0.013047		Dethiosulfovibrionaceae_TG5	Desulfobulbaceae_Desulfobulbus	0.623745	0.000107213	0.0186149
Bradyrhizobiaceae_Bradyrhizobium	Sphingomonadaceae_Kaistobacter	0.581432	6.75601e-05	0.0130722		X.Paraprevotellaceae._Paraprevotella	Lachnospiraceae_Lachnospira	0.623588	0.00024222	0.0339573
Lachnospiraceae_.Ruminococcus.	Tsukamurellaceae_Tsukamurella	0.613563	6.81365e-05	0.0131719		Lachnospiraceae_Lachnospira	X.Paraprevotellaceae._Paraprevotella	0.623588	0.000400977	0.0497225
Microbacteriaceae_Cryobacterium	Ruminococcaceae_Faecalibacterium	0.612915	6.82408e-05	0.0131802		Veillonellaceae_Dialister	Comamonadaceae_Aquabacterium	0.623564	3.27229e-05	0.00757331
Veillonellaceae_Dialister	Lachnospiraceae_Oribacterium	0.593842	6.84751e-05	0.0132135		Comamonadaceae_Aquabacterium	Veillonellaceae_Dialister	0.623564	3.52477e-05	0.00801937
Erysipelotrichaceae_Bulleidia	Campylobacteraceae_Campylobacter	0.639171	6.88253e-05	0.0132692		X.Paraprevotellaceae._.Prevotella.	Prevotellaceae_Prevotella	0.623534	5.49017e-05	0.0111345
Micrococcaceae_Kocuria	Enterobacteriaceae_Serratia	0.641556	6.89318e-05	0.0132778		Prevotellaceae_Prevotella	X.Paraprevotellaceae._.Prevotella.	0.623534	5.54939e-05	0.0112334
Propionibacteriaceae_Propionibacterium	X.Tissierellaceae._WAL_1855D	0.63202	6.94263e-05	0.0133372		Veillonellaceae_Megasphaera	Dietziaceae_Dietzia	0.623048	3.63537e-05	0.00819289
Intrasporangiaceae_Terracoccus	X.Exiguobacteraceae._Exiguobacterium	0.645976	6.93998e-05	0.013344		Dietziaceae_Dietzia	Veillonellaceae_Megasphaera	0.623048	4.20104e-05	0.00916946
Brevibacteriaceae_Brevibacterium	Streptomycetaceae_Streptomyces	0.637796	6.93776e-05	0.0133517		Lachnospiraceae_.Ruminococcus.	Sphingomonadaceae_Kaistobacter	0.623029	7.92818e-05	0.0147809
Cellulomonadaceae_Actinotalea	Intrasporangiaceae_Serinicoccus	0.671412	6.96157e-05	0.0133616		Sphingomonadaceae_Kaistobacter	Lachnospiraceae_.Ruminococcus.	0.623029	0.000128277	0.020999
Lachnospiraceae_.Ruminococcus.	X.Exiguobacteraceae._Exiguobacterium	0.613099	6.9768e-05	0.0133669		Clostridiaceae_Clostridium	Tsukamurellaceae_Tsukamurella	0.622891	7.90957e-05	0.0147848
X.Exiguobacteraceae._Exiguobacterium	Lachnospiraceae_.Ruminococcus.	0.613099	6.97406e-05	0.0133736		Tsukamurellaceae_Tsukamurella	Clostridiaceae_Clostridium	0.622891	0.000103547	0.0181248
Lachnospiraceae_Dorea	Ruminococcaceae_Ruminococcus	0.633791	7.21802e-05	0.0138168		Lachnospiraceae_Butyrivibrio	Veillonellaceae_Dialister	0.622491	4.16867e-05	0.00911733
Micrococcaceae_Microbispora	Intrasporangiaceae_Phycicoccus	0.613028	7.24134e-05	0.0138491		Veillonellaceae_Dialister	Lachnospiraceae_Butyrivibrio	0.622491	6.62115e-05	0.0128809
Cellulomonadaceae_Demequina	Micrococcaceae_Microbispora	0.612415	7.25529e-05	0.0138634		Lachnospiraceae_.Ruminococcus.	Veillonellaceae_Megasphaera	0.622296	2.17565e-05	0.00548441
Erysipelotrichaceae_Bulleidia	Veillonellaceae_Selenomonas	0.632756	7.26801e-05	0.0138754		Veillonellaceae_Megasphaera	Lachnospiraceae_.Ruminococcus.	0.622296	4.93548e-05	0.0103923
Erysipelotrichaceae_Catenibacterium	Tsukamurellaceae_Tsukamurella	0.615311	7.2951e-05	0.0139024		Micrococcaceae_Microbispora	Enterobacteriaceae_Citrobacter	0.622133	5.03136e-05	0.0104811
X.Tissierellaceae._Parvimonas	Peptococcaceae_Peptococcus	0.653711	7.29152e-05	0.0139079		Enterobacteriaceae_Citrobacter	Micrococcaceae_Microbispora	0.622133	5.98414e-05	0.0119446
Coriobacteriaceae_Collinsella	Brevibacteriaceae_Brevibacterium	0.629008	7.41881e-05	0.0141256		Bacillaceae_Bacillus	Cellulomonadaceae_Demequina	0.620888	2.95216e-05	0.00698289
Lachnospiraceae_Butyrivibrio	Bacteroidaceae_Bacteroides	0.624921	7.44142e-05	0.0141561		Cellulomonadaceae_Demequina	Bacillaceae_Bacillus	0.620888	3.58115e-05	0.00811326
Microbacteriaceae_Cryobacterium	Lachnospiraceae_.Ruminococcus.	0.628923	7.49125e-05	0.0142006		X.Tissierellaceae._Parvimonas	Prevotellaceae_Prevotella	0.620601	4.70422e-05	0.0100133
Burkholderiaceae_Burkholderia	Methylobacteriaceae_Methylobacterium	0.630961	7.47555e-05	0.0142084		Prevotellaceae_Prevotella	X.Tissierellaceae._Parvimonas	0.620601	5.02846e-05	0.0104954
Phyllobacteriaceae_Mesorhizobium	Ruminococcaceae_Ruminococcus	0.606775	7.49003e-05	0.0142108		Microbacteriaceae_Cryobacterium	Lachnospiraceae_Lachnospira	0.620185	9.36022e-05	0.0168088
Desulfovibrionaceae_Bilophila	Porphyromonadaceae_Parabacteroides	0.661194	7.51305e-05	0.0142168		Lachnospiraceae_Lachnospira	Microbacteriaceae_Cryobacterium	0.620185	0.00011085	0.0190005
Dermabacteraceae_Brachybacterium	Rhodobacteraceae_Paracoccus	0.6093	7.48854e-05	0.0142205		Enterobacteriaceae_Citrobacter	Coriobacteriaceae_Collinsella	0.620049	4.53754e-05	0.00975522
Tsukamurellaceae_Tsukamurella	Erysipelotrichaceae_Catenibacterium	0.615311	7.51089e-05	0.0142252		Coriobacteriaceae_Collinsella	Enterobacteriaceae_Citrobacter	0.620049	4.85891e-05	0.0102815
Lachnospiraceae_Oribacterium	Veillonellaceae_Schwartzia	0.644469	7.5473e-05	0.0142565		Succinivibrionaceae_Succinivibrio	Lachnospiraceae_.Ruminococcus.	0.620008	4.70506e-05	0.0100052
Bradyrhizobiaceae_Bradyrhizobium	Rhodobacteraceae_Paracoccus	0.61659	7.54577e-05	0.0142662		Lachnospiraceae_.Ruminococcus.	Succinivibrionaceae_Succinivibrio	0.620008	5.40934e-05	0.0109913
Micrococcaceae_Microbispora	Lachnospiraceae_.Ruminococcus.	0.627293	7.56367e-05	0.0142749		Rhodobacteraceae_Rubellimicrobium	Brevibacteriaceae_Brevibacterium	0.619237	8.52327e-05	0.0155794
Brevibacteriaceae_Brevibacterium	Lachnospiraceae_.Ruminococcus.	0.645134	7.59001e-05	0.014312		Brevibacteriaceae_Brevibacterium	Rhodobacteraceae_Rubellimicrobium	0.619237	0.000101347	0.0178561
Bacillaceae_Bacillus	Microbacteriaceae_Microbacterium	0.626358	7.6376e-05	0.0143891		Sphingomonadaceae_Kaistobacter	Intrasporangiaceae_Phycicoccus	0.618874	6.67989e-05	0.0129482
Bifidobacteriaceae_Bifidobacterium	Pseudomonadaceae_Pseudomonas	0.607412	7.66878e-05	0.0144352		Intrasporangiaceae_Phycicoccus	Sphingomonadaceae_Kaistobacter	0.618874	0.000108425	0.0187345
Lachnospiraceae_Blautia	Ruminococcaceae_Oscillospira	0.640204	7.67831e-05	0.0144405		Bifidobacteriaceae_Bifidobacterium	Prevotellaceae_Prevotella	0.618419	0.000102838	0.0180302
Coriobacteriaceae_Slackia	X.Tissierellaceae._Parvimonas	0.614962	7.74345e-05	0.0145502		Prevotellaceae_Prevotella	Bifidobacteriaceae_Bifidobacterium	0.618419	0.00018346	0.0276314
X.Paraprevotellaceae._Paraprevotella	Lachnospiraceae_Dorea	0.633726	7.76052e-05	0.0145568		Veillonellaceae_Dialister	Sphingomonadaceae_Kaistobacter	0.618402	0.000158717	0.0247734
Lachnospiraceae_Lachnobacterium	Microbacteriaceae_Cryobacterium	0.581629	7.77533e-05	0.0145592		Sphingomonadaceae_Kaistobacter	Veillonellaceae_Dialister	0.618402	0.000185623	0.0278789
Pseudomonadaceae_Pseudomonas	Coriobacteriaceae_Collinsella	0.611826	7.75936e-05	0.0145674		Methylobacteriaceae_Methylobacterium	Propionibacteriaceae_Propionibacterium	0.618262	0.000199055	0.0293423
Bifidobacteriaceae_Scardovia	Coriobacteriaceae_Atopobium	0.615918	7.77518e-05	0.0145716		Propionibacteriaceae_Propionibacterium	Methylobacteriaceae_Methylobacterium	0.618262	0.000218275	0.0313368
Intrasporangiaceae_Terracoccus	Microbacteriaceae_Microbacterium	0.65143	7.81896e-05	0.0146281		Comamonadaceae_Aquabacterium	Micrococcaceae_Microbispora	0.618215	4.58566e-05	0.00981934
Lachnospiraceae_.Ruminococcus.	Sphingomonadaceae_Kaistobacter	0.623029	7.92818e-05	0.0147809		Micrococcaceae_Microbispora	Comamonadaceae_Aquabacterium	0.618215	4.76998e-05	0.0101132
Clostridiaceae_Clostridium	Tsukamurellaceae_Tsukamurella	0.622891	7.90957e-05	0.0147848		Veillonellaceae_Dialister	Micrococcaceae_Kocuria	0.617984	5.01913e-05	0.0104862
Comamonadaceae_Aquabacterium	Methylobacteriaceae_Methylobacterium	0.609961	7.91711e-05	0.014786		Micrococcaceae_Kocuria	Veillonellaceae_Dialister	0.617984	5.08311e-05	0.0105074
Ruminococcaceae_Ruminococcus	Lachnospiraceae_Dorea	0.633791	7.92725e-05	0.0147921		Porphyromonadaceae_Parabacteroides	Bifidobacteriaceae_Bifidobacterium	0.617886	6.30279e-05	0.0123963
Brevibacteriaceae_Brevibacterium	Methylobacteriaceae_Methylobacterium	0.652189	7.95388e-05	0.014816		Bifidobacteriaceae_Bifidobacterium	Porphyromonadaceae_Parabacteroides	0.617886	8.45123e-05	0.0155137
Lachnospiraceae_Epulopiscium	Propionibacteriaceae_Propionibacterium	0.604456	7.98539e-05	0.014849		Intrasporangiaceae_Phycicoccus	Micrococcaceae_Micrococcus	0.61788	0.000116521	0.0196434
Kineosporiaceae_Kineococcus	Carnobacteriaceae_Granulicatella	-0.599921	7.99645e-05	0.0148567		Micrococcaceae_Micrococcus	Intrasporangiaceae_Phycicoccus	0.61788	0.000141235	0.0225529
Campylobacteraceae_Campylobacter	Erysipelotrichaceae_Bulleidia	0.639171	7.98268e-05	0.0148568		Succinivibrionaceae_Succinivibrio	Erysipelotrichaceae_Catenibacterium	0.617748	0.000105611	0.0183516
Erysipelotrichaceae_Catenibacterium	Bifidobacteriaceae_Bifidobacterium	0.635632	8.01145e-05	0.0148717		Erysipelotrichaceae_Catenibacterium	Succinivibrionaceae_Succinivibrio	0.617748	0.000118268	0.0198135
Cardiobacteriaceae_Cardiobacterium	Corynebacteriaceae_Corynebacterium	0.6685	8.04462e-05	0.0149203		Veillonellaceae_Schwartzia	Porphyromonadaceae_Tannerella	0.617728	0.000185174	0.0278505
Intrasporangiaceae_Phycicoccus	Nocardiaceae_Rhodococcus	0.613408	8.08724e-05	0.0149864		Porphyromonadaceae_Tannerella	Veillonellaceae_Schwartzia	0.617728	0.000268782	0.0367456
Propionibacteriaceae_Propionibacterium	Lachnospiraceae_Epulopiscium	0.604456	8.12309e-05	0.0150399		Aerococcaceae_Aerococcus	Moraxellaceae_Enhydrobacter	0.617309	0.00010435	0.0181765
Deinococcaceae_Deinococcus	Propionibacteriaceae_Propionibacterium	0.599837	8.17496e-05	0.0151229		Moraxellaceae_Enhydrobacter	Aerococcaceae_Aerococcus	0.617309	0.000201135	0.0295274
Bacillaceae_Bacillus	Geodermatophilaceae_Modestobacter	0.593011	8.19563e-05	0.0151481		X.Paraprevotellaceae._Paraprevotella	Lachnospiraceae_.Ruminococcus.	0.6171	5.58912e-05	0.0112819
Erysipelotrichaceae_.Eubacterium.	Comamonadaceae_Aquabacterium	0.650541	8.22793e-05	0.0151947		Lachnospiraceae_.Ruminococcus.	X.Paraprevotellaceae._Paraprevotella	0.6171	8.63484e-05	0.0157298
Veillonellaceae_Mitsuokella	Streptomycetaceae_Streptomyces	0.628658	8.26015e-05	0.0152411		Intrasporangiaceae_Terracoccus	Geodermatophilaceae_Modestobacter	0.616993	2.65931e-05	0.00645367
X.Tissierellaceae._Anaerococcus	Micrococcaceae_Microbispora	0.616744	8.27033e-05	0.0152468		Geodermatophilaceae_Modestobacter	Intrasporangiaceae_Terracoccus	0.616993	3.35455e-05	0.00770556
Nocardiaceae_Rhodococcus	Enterobacteriaceae_Klebsiella	0.609972	8.29446e-05	0.0152782		Enterobacteriaceae_Klebsiella	X.Paraprevotellaceae._Paraprevotella	0.616781	4.51211e-05	0.00971999
Micrococcaceae_Microbispora	Cellulomonadaceae_Demequina	0.612415	8.3959e-05	0.0154518		X.Paraprevotellaceae._Paraprevotella	Enterobacteriaceae_Klebsiella	0.616781	5.59996e-05	0.0112932
Micrococcaceae_Microbispora	Enterobacteriaceae_Providencia	0.604781	8.43455e-05	0.0154963		X.Tissierellaceae._Anaerococcus	Micrococcaceae_Microbispora	0.616744	8.27033e-05	0.0152468
Cellulomonadaceae_Demequina	Streptomycetaceae_Streptomyces	0.611545	8.43042e-05	0.015502		Micrococcaceae_Microbispora	X.Tissierellaceae._Anaerococcus	0.616744	0.000126068	0.020748
Bifidobacteriaceae_Bifidobacterium	Porphyromonadaceae_Parabacteroides	0.617886	8.45123e-05	0.0155137		Rhodobacteraceae_Paracoccus	Bradyrhizobiaceae_Bradyrhizobium	0.61659	6.39344e-05	0.0124945
Peptostreptococcaceae_Filifactor	Mycoplasmataceae_Mycoplasma	0.6367	8.46061e-05	0.0155177		Bradyrhizobiaceae_Bradyrhizobium	Rhodobacteraceae_Paracoccus	0.61659	7.54577e-05	0.0142662
X.Odoribacteraceae._Odoribacter	Phyllobacteriaceae_Mesorhizobium	0.642922	8.47573e-05	0.0155321		X.Tissierellaceae._WAL_1855D	Ruminococcaceae_Faecalibacterium	0.616518	0.000112959	0.0192239
Corynebacteriaceae_Corynebacterium	Cardiobacteriaceae_Cardiobacterium	0.6685	8.48348e-05	0.0155331		Ruminococcaceae_Faecalibacterium	X.Tissierellaceae._WAL_1855D	0.616518	0.000153986	0.0242464
Spirochaetaceae_Treponema	X.Tissierellaceae._Parvimonas	0.636707	8.49694e-05	0.0155445		Veillonellaceae_Mitsuokella	Enterobacteriaceae_Citrobacter	0.616349	0.000151507	0.0239792
X.Paraprevotellaceae._.Prevotella.	Porphyromonadaceae_Tannerella	0.612761	8.5299e-05	0.0155782		Enterobacteriaceae_Citrobacter	Veillonellaceae_Mitsuokella	0.616349	0.000163977	0.0253915
Rhodobacteraceae_Rubellimicrobium	Brevibacteriaceae_Brevibacterium	0.619237	8.52327e-05	0.0155794		Nocardiaceae_Rhodococcus	Burkholderiaceae_Burkholderia	0.616288	8.66051e-05	0.0157631
Turicibacteraceae_Turicibacter	X.Paraprevotellaceae._Paraprevotella	0.666151	8.57237e-05	0.0156425		Burkholderiaceae_Burkholderia	Nocardiaceae_Rhodococcus	0.616288	9.48655e-05	0.016993
Lachnospiraceae_.Ruminococcus.	X.Paraprevotellaceae._Paraprevotella	0.6171	8.63484e-05	0.0157298		Porphyromonadaceae_Parabacteroides	Veillonellaceae_Mitsuokella	0.616261	0.000122359	0.0202462
Bacillaceae_Bacillus	Veillonellaceae_Dialister	0.596041	8.63399e-05	0.0157416		Veillonellaceae_Mitsuokella	Porphyromonadaceae_Parabacteroides	0.616261	0.000152318	0.024072
Nocardiaceae_Rhodococcus	Burkholderiaceae_Burkholderia	0.616288	8.66051e-05	0.0157631		Bifidobacteriaceae_Scardovia	Coriobacteriaceae_Atopobium	0.615918	7.77518e-05	0.0145716
Enterobacteriaceae_Providencia	Enterobacteriaceae_Serratia	0.611675	8.68912e-05	0.0158018		Coriobacteriaceae_Atopobium	Bifidobacteriaceae_Scardovia	0.615918	9.61947e-05	0.0171311
Planococcaceae_Sporosarcina	Coriobacteriaceae_Slackia	0.591834	8.79148e-05	0.0159745		Erysipelotrichaceae_Catenibacterium	Tsukamurellaceae_Tsukamurella	0.615311	7.2951e-05	0.0139024
Micrococcaceae_Kocuria	Comamonadaceae_Aquabacterium	0.613058	8.8641e-05	0.0160928		Tsukamurellaceae_Tsukamurella	Erysipelotrichaceae_Catenibacterium	0.615311	7.51089e-05	0.0142252
Streptomycetaceae_Streptomyces	Veillonellaceae_Mitsuokella	0.628658	8.88261e-05	0.0160992		Bacillaceae_Anoxybacillus	Bacillaceae_Bacillus	0.615275	0.000130079	0.021213
Streptomycetaceae_Streptomyces	Clostridiaceae_Clostridium	0.598467	8.87904e-05	0.0161063		Bacillaceae_Bacillus	Bacillaceae_Anoxybacillus	0.615275	0.000169456	0.0260334
X.Paraprevotellaceae._Paraprevotella	Turicibacteraceae_Turicibacter	0.666151	8.92214e-05	0.0161572		Coriobacteriaceae_Slackia	X.Tissierellaceae._Parvimonas	0.614962	7.74345e-05	0.0145502
Veillonellaceae_Mitsuokella	Rhizobiaceae_Agrobacterium	0.61286	8.96498e-05	0.0162211		X.Tissierellaceae._Parvimonas	Coriobacteriaceae_Slackia	0.614962	0.000104224	0.0181841
Porphyromonadaceae_Parabacteroides	Desulfovibrionaceae_Bilophila	0.661194	8.98306e-05	0.0162401		Erysipelotrichaceae_Catenibacterium	Brevibacteriaceae_Brevibacterium	0.614954	0.000140338	0.0224431
Methylobacteriaceae_Methylobacterium	Ruminococcaceae_Ruminococcus	0.610138	9.05111e-05	0.0163357		Brevibacteriaceae_Brevibacterium	Erysipelotrichaceae_Catenibacterium	0.614954	0.000170868	0.0261941
Microbacteriaceae_Cryobacterium	Streptomycetaceae_Streptomyces	0.594326	9.04554e-05	0.0163393		Rhodobacteraceae_Paracoccus	Cellulomonadaceae_Demequina	0.614923	9.51637e-05	0.0170039
Intrasporangiaceae_Phycicoccus	Micrococcaceae_Microbispora	0.613028	9.13102e-05	0.016466		Cellulomonadaceae_Demequina	Rhodobacteraceae_Paracoccus	0.614923	0.000114022	0.0193741
Veillonellaceae_Dialister	Bacillaceae_Bacillus	0.596041	9.19716e-05	0.0165575		Sphingomonadaceae_Kaistobacter	Comamonadaceae_Pelomonas	0.614801	0.000153026	0.0241308
Enterobacteriaceae_Klebsiella	Porphyromonadaceae_Parabacteroides	0.602799	9.19036e-05	0.0165591		Comamonadaceae_Pelomonas	Sphingomonadaceae_Kaistobacter	0.614801	0.000183249	0.0276191
Microbacteriaceae_Cryobacterium	Lachnospiraceae_Lachnospira	0.620185	9.36022e-05	0.0168088		Coriobacteriaceae_Slackia	Lachnospiraceae_Coprococcus	0.614736	4.3568e-05	0.00942324
Phyllobacteriaceae_Mesorhizobium	X.Odoribacteraceae._Odoribacter	0.642922	9.35546e-05	0.0168143		Lachnospiraceae_Coprococcus	Coriobacteriaceae_Slackia	0.614736	4.91936e-05	0.0103889
Erysipelotrichaceae_.Eubacterium.	Lachnospiraceae_Oribacterium	0.588693	9.35122e-05	0.0168208		Lachnospiraceae_Coprococcus	Lachnospiraceae_.Ruminococcus.	0.614736	0.00010367	0.0181315
Veillonellaceae_Dialister	Methylobacteriaceae_Methylobacterium	0.59956	9.49226e-05	0.0169749		Lachnospiraceae_.Ruminococcus.	Lachnospiraceae_Coprococcus	0.614736	0.000148538	0.0235962
Lachnospiraceae_Blautia	Enterobacteriaceae_Citrobacter	0.603554	9.48736e-05	0.0169803		Ruminococcaceae_Oscillospira	X.Weeksellaceae._Weeksella	0.614042	0.000232078	0.0328138
Brevibacteriaceae_Brevibacterium	Coriobacteriaceae_Collinsella	0.629008	9.47467e-05	0.0169859		X.Weeksellaceae._Weeksella	Ruminococcaceae_Oscillospira	0.614042	0.000333136	0.043232
X.Tissierellaceae._Anaerococcus	Lachnospiraceae_Epulopiscium	0.629944	9.46943e-05	0.0169907		Veillonellaceae_Mitsuokella	Rhodobacteraceae_Paracoccus	0.613657	0.000160925	0.0250271
Burkholderiaceae_Burkholderia	Nocardiaceae_Rhodococcus	0.616288	9.48655e-05	0.016993		Rhodobacteraceae_Paracoccus	Veillonellaceae_Mitsuokella	0.613657	0.00019059	0.0284065
Rhodobacteraceae_Paracoccus	Cellulomonadaceae_Demequina	0.614923	9.51637e-05	0.0170039		Tsukamurellaceae_Tsukamurella	Lachnospiraceae_.Ruminococcus.	0.613563	6.19121e-05	0.0122441
Lachnospiraceae_Dorea	X.Weeksellaceae._Weeksella	0.649799	9.56399e-05	0.0170606		Lachnospiraceae_.Ruminococcus.	Tsukamurellaceae_Tsukamurella	0.613563	6.81365e-05	0.0131719
Veillonellaceae_Dialister	Lachnospiraceae_Blautia	0.611459	9.55961e-05	0.017067		Nocardiaceae_Rhodococcus	Intrasporangiaceae_Phycicoccus	0.613408	6.58796e-05	0.0128396
Erysipelotrichaceae_Catenibacterium	Micrococcaceae_Micrococcus	0.652593	9.58059e-05	0.017076		Intrasporangiaceae_Phycicoccus	Nocardiaceae_Rhodococcus	0.613408	8.08724e-05	0.0149864
Methylobacteriaceae_Methylobacterium	Lachnospiraceae_Lachnobacterium	0.59213	9.66427e-05	0.0171257		Micrococcaceae_Microbispora	Bradyrhizobiaceae_Bradyrhizobium	0.613184	0.000119736	0.0199659
Lachnospiraceae_Epulopiscium	Microbacteriaceae_Microbacterium	0.603427	9.67415e-05	0.0171291		Bradyrhizobiaceae_Bradyrhizobium	Micrococcaceae_Microbispora	0.613184	0.000209875	0.0304566
Leptotrichiaceae_Leptotrichia	Veillonellaceae_Schwartzia	0.608879	9.65908e-05	0.0171306		Lachnospiraceae_.Ruminococcus.	X.Exiguobacteraceae._Exiguobacterium	0.613099	6.9768e-05	0.0133669
Coriobacteriaceae_Atopobium	Bifidobacteriaceae_Scardovia	0.615918	9.61947e-05	0.0171311		X.Exiguobacteraceae._Exiguobacterium	Lachnospiraceae_.Ruminococcus.	0.613099	6.97406e-05	0.0133736
Methylobacteriaceae_Methylobacterium	Burkholderiaceae_Burkholderia	0.630961	9.65704e-05	0.0171411		Micrococcaceae_Kocuria	Comamonadaceae_Aquabacterium	0.613058	8.8641e-05	0.0160928
Streptomycetaceae_Streptomyces	Lachnospiraceae_.Ruminococcus.	0.632517	9.63381e-05	0.0171424		Comamonadaceae_Aquabacterium	Micrococcaceae_Kocuria	0.613058	0.000107998	0.0186756
Bacillaceae_Anoxybacillus	Moraxellaceae_Acinetobacter	0.588574	9.65502e-05	0.0171517		Micrococcaceae_Microbispora	Intrasporangiaceae_Phycicoccus	0.613028	7.24134e-05	0.0138491
Desulfobulbaceae_Desulfobulbus	Dethiosulfovibrionaceae_TG5	0.623745	9.65329e-05	0.0171629		Intrasporangiaceae_Phycicoccus	Micrococcaceae_Microbispora	0.613028	9.13102e-05	0.016466
Microbacteriaceae_Microbacterium	Lachnospiraceae_Epulopiscium	0.603427	9.72384e-05	0.0172029		Microbacteriaceae_Cryobacterium	Ruminococcaceae_Faecalibacterium	0.612915	6.82408e-05	0.0131802
Nocardiaceae_Rhodococcus	Microbacteriaceae_Frigoribacterium	0.573541	9.82648e-05	0.0173701		Ruminococcaceae_Faecalibacterium	Microbacteriaceae_Cryobacterium	0.612915	0.000116733	0.0196484
Streptomycetaceae_Streptomyces	Microbacteriaceae_Cryobacterium	0.594326	9.89501e-05	0.0174769		Veillonellaceae_Mitsuokella	Rhizobiaceae_Agrobacterium	0.61286	8.96498e-05	0.0162211
X.Tissierellaceae._Finegoldia	Micrococcaceae_Microbispora	0.607015	9.91851e-05	0.017504		Rhizobiaceae_Agrobacterium	Veillonellaceae_Mitsuokella	0.61286	0.000110976	0.0190071
Methylobacteriaceae_Methylobacterium	Veillonellaceae_Dialister	0.59956	0.000100815	0.017777		Porphyromonadaceae_Tannerella	X.Paraprevotellaceae._.Prevotella.	0.612761	5.31186e-05	0.0108549
Brevibacteriaceae_Brevibacterium	Rhodobacteraceae_Rubellimicrobium	0.619237	0.000101347	0.0178561		X.Paraprevotellaceae._.Prevotella.	Porphyromonadaceae_Tannerella	0.612761	8.5299e-05	0.0155782
Bacillaceae_Anoxybacillus	Pseudomonadaceae_Pseudomonas	0.603279	0.000101847	0.0179149		Bifidobacteriaceae_Bifidobacterium	Rhodobacteraceae_Paracoccus	0.612696	0.000127201	0.0208864
Micrococcaceae_Micrococcus	Erysipelotrichaceae_Catenibacterium	0.652593	0.000101768	0.0179156		Rhodobacteraceae_Paracoccus	Bifidobacteriaceae_Bifidobacterium	0.612696	0.000139324	0.0223808
Lachnospiraceae_.Ruminococcus.	Microbacteriaceae_Cryobacterium	0.628923	0.000102368	0.0179918		Ruminococcaceae_Ruminococcus	Prevotellaceae_Prevotella	0.612488	0.000127136	0.0208918
Ruminococcaceae_Oscillospira	Lachnospiraceae_Blautia	0.640204	0.00010263	0.0180084		Fusobacteriaceae_Fusobacterium	Mycoplasmataceae_Mycoplasma	0.612488	0.000139021	0.0223489
Propionibacteriaceae_Propionibacterium	Deinococcaceae_Deinococcus	0.599837	0.000102594	0.0180168		Mycoplasmataceae_Mycoplasma	Fusobacteriaceae_Fusobacterium	0.612488	0.000156464	0.0244574
Enterobacteriaceae_Serratia	Micrococcaceae_Kocuria	0.641556	0.000102881	0.0180229		Prevotellaceae_Prevotella	Ruminococcaceae_Ruminococcus	0.612488	0.000223967	0.0318559
Bifidobacteriaceae_Bifidobacterium	Prevotellaceae_Prevotella	0.618419	0.000102838	0.0180302		Cellulomonadaceae_Demequina	Micrococcaceae_Microbispora	0.612415	7.25529e-05	0.0138634
Tsukamurellaceae_Tsukamurella	Clostridiaceae_Clostridium	0.622891	0.000103547	0.0181248		Micrococcaceae_Microbispora	Cellulomonadaceae_Demequina	0.612415	8.3959e-05	0.0154518
Lachnospiraceae_Coprococcus	Lachnospiraceae_.Ruminococcus.	0.614736	0.00010367	0.0181315		Fusobacteriaceae_Fusobacterium	Lachnospiraceae_Catonella	0.61186	0.000119411	0.0199582
X.Weeksellaceae._Weeksella	Lachnospiraceae_Dorea	0.649799	0.000103767	0.0181339		Lachnospiraceae_Catonella	Fusobacteriaceae_Fusobacterium	0.61186	0.000214411	0.0308438
Aerococcaceae_Aerococcus	Moraxellaceae_Enhydrobacter	0.617309	0.00010435	0.0181765		Pseudomonadaceae_Pseudomonas	Coriobacteriaceae_Collinsella	0.611826	7.75936e-05	0.0145674
Mycoplasmataceae_Mycoplasma	Peptostreptococcaceae_Filifactor	0.6367	0.000104273	0.0181778		Coriobacteriaceae_Collinsella	Pseudomonadaceae_Pseudomonas	0.611826	0.000124164	0.0204817
X.Tissierellaceae._Parvimonas	Coriobacteriaceae_Slackia	0.614962	0.000104224	0.0181841		Enterobacteriaceae_Serratia	Enterobacteriaceae_Providencia	0.611675	6.21805e-05	0.0122521
Alcaligenaceae_Sutterella	Bifidobacteriaceae_Bifidobacterium	0.602761	0.000104207	0.0181958		Enterobacteriaceae_Providencia	Enterobacteriaceae_Serratia	0.611675	8.68912e-05	0.0158018
Veillonellaceae_Schwartzia	Lachnospiraceae_Oribacterium	0.644469	0.000104774	0.0182356		Methylobacteriaceae_Methylobacterium	Tsukamurellaceae_Tsukamurella	0.611575	4.99145e-05	0.0104691
X.Odoribacteraceae._Odoribacter	Lachnospiraceae_Lachnospira	0.601899	0.000105083	0.0182745		Tsukamurellaceae_Tsukamurella	Methylobacteriaceae_Methylobacterium	0.611575	5.31385e-05	0.0108383
Succinivibrionaceae_Succinivibrio	Erysipelotrichaceae_Catenibacterium	0.617748	0.000105611	0.0183516		Cellulomonadaceae_Demequina	Streptomycetaceae_Streptomyces	0.611545	8.43042e-05	0.015502
Veillonellaceae_Megamonas	Bifidobacteriaceae_Bifidobacterium	0.598912	0.000107282	0.0186118		Streptomycetaceae_Streptomyces	Cellulomonadaceae_Demequina	0.611545	0.000111662	0.0190636
Dethiosulfovibrionaceae_TG5	Desulfobulbaceae_Desulfobulbus	0.623745	0.000107213	0.0186149		Veillonellaceae_Dialister	Lachnospiraceae_Blautia	0.611459	9.55961e-05	0.017067
Veillonellaceae_Schwartzia	Leptotrichiaceae_Leptotrichia	0.608879	0.000107392	0.0186158		Lachnospiraceae_Blautia	Veillonellaceae_Dialister	0.611459	0.000149341	0.0236712
X.Tissierellaceae._Parvimonas	Spirochaetaceae_Treponema	0.636707	0.000107717	0.0186571		X.Tissierellaceae._Parvimonas	Campylobacteraceae_Campylobacter	0.611437	0.000252778	0.0350938
X.Exiguobacteraceae._Exiguobacterium	Lachnospiraceae_Epulopiscium	0.606677	0.000107821	0.0186601		Campylobacteraceae_Campylobacter	X.Tissierellaceae._Parvimonas	0.611437	0.000321197	0.0421668
Comamonadaceae_Aquabacterium	Micrococcaceae_Kocuria	0.613058	0.000107998	0.0186756		Moraxellaceae_Acinetobacter	Intrasporangiaceae_Terracoccus	0.611264	0.000128351	0.0209949
Micrococcaceae_Microbispora	Veillonellaceae_Megamonas	0.601483	0.000108495	0.0187314		Intrasporangiaceae_Terracoccus	Moraxellaceae_Acinetobacter	0.611264	0.000140999	0.022532
Intrasporangiaceae_Phycicoccus	Sphingomonadaceae_Kaistobacter	0.618874	0.000108425	0.0187345		Coriobacteriaceae_Collinsella	Lachnospiraceae_Coprococcus	0.611035	0.000178004	0.0269419
Planococcaceae_Sporosarcina	X.Exiguobacteraceae._Exiguobacterium	0.606739	0.000109543	0.0188972		Lachnospiraceae_Coprococcus	Coriobacteriaceae_Collinsella	0.611035	0.000203436	0.0297229
Bifidobacteriaceae_Bifidobacterium	X.Exiguobacteraceae._Exiguobacterium	0.601327	0.000109834	0.018917		Dethiosulfovibrionaceae_Pyramidobacter	Bacteroidaceae_Bacteroides	0.610773	5.10257e-05	0.0105173
Enterobacteriaceae_Providencia	Micrococcaceae_Microbispora	0.604781	0.000109773	0.0189216		Bacteroidaceae_Bacteroides	Dethiosulfovibrionaceae_Pyramidobacter	0.610773	6.02688e-05	0.0119964
Porphyromonadaceae_Parabacteroides	Lachnospiraceae_Dorea	0.608102	0.000110126	0.0189521		Propionibacteriaceae_Propionibacterium	Nocardiaceae_Rhodococcus	0.610561	0.000323824	0.0423562
X.Exiguobacteraceae._Exiguobacterium	Planococcaceae_Sporosarcina	0.606739	0.000110368	0.0189786		Lachnospiraceae_Coprococcus	Lachnospiraceae_Lachnospira	0.610217	0.000317434	0.0417748
Geodermatophilaceae_Modestobacter	Bacillaceae_Bacillus	0.593011	0.000110496	0.0189854		Methylobacteriaceae_Methylobacterium	Ruminococcaceae_Ruminococcus	0.610138	9.05111e-05	0.0163357
Deinococcaceae_Deinococcus	Streptomycetaceae_Streptomyces	0.606752	0.000110716	0.0189927		Ruminococcaceae_Ruminococcus	Methylobacteriaceae_Methylobacterium	0.610138	0.00011673	0.0196632
Neisseriaceae_Kingella	Leptotrichiaceae_Leptotrichia	0.638415	0.000110668	0.0189998		Enterobacteriaceae_Klebsiella	Nocardiaceae_Rhodococcus	0.609972	6.60088e-05	0.0128531
Lachnospiraceae_Lachnospira	Microbacteriaceae_Cryobacterium	0.620185	0.00011085	0.0190005		Nocardiaceae_Rhodococcus	Enterobacteriaceae_Klebsiella	0.609972	8.29446e-05	0.0152782
Rhizobiaceae_Agrobacterium	Veillonellaceae_Mitsuokella	0.61286	0.000110976	0.0190071		Porphyromonadaceae_Parabacteroides	Methylobacteriaceae_Methylobacterium	0.609961	4.96602e-05	0.0104463
Streptomycetaceae_Streptomyces	Cellulomonadaceae_Demequina	0.611545	0.000111662	0.0190636		Methylobacteriaceae_Methylobacterium	Porphyromonadaceae_Parabacteroides	0.609961	6.65283e-05	0.0129075
Erysipelotrichaceae_Catenibacterium	Veillonellaceae_Megamonas	0.60213	0.000111646	0.0190761		Comamonadaceae_Aquabacterium	Methylobacteriaceae_Methylobacterium	0.609961	7.91711e-05	0.014786
Rhodobacteraceae_Paracoccus	Moraxellaceae_Acinetobacter	0.606177	0.000111504	0.0190821		Methylobacteriaceae_Methylobacterium	Comamonadaceae_Aquabacterium	0.609961	0.000145191	0.0231329
Propionibacteriaceae_Propionibacterium	Dietziaceae_Dietzia	0.602938	0.000111631	0.0190887		Intrasporangiaceae_Terracoccus	Aerococcaceae_Aerococcus	0.609524	4.06857e-05	0.00895311
Moraxellaceae_Acinetobacter	Micrococcaceae_Microbispora	0.600293	0.000112176	0.0191211		Aerococcaceae_Aerococcus	Intrasporangiaceae_Terracoccus	0.609524	0.000122049	0.020226
Alteromonadaceae_Marinobacter	Microbacteriaceae_Microbacterium	0.596862	0.000112153	0.0191323		Cellulomonadaceae_Actinotalea	Kineosporiaceae_Kineococcus	0.60938	0.000235338	0.0331657
Mycoplasmataceae_Mycoplasma	Porphyromonadaceae_Tannerella	0.596342	0.000112797	0.0192116		Kineosporiaceae_Kineococcus	Cellulomonadaceae_Actinotalea	0.60938	0.000297026	0.0396233
X.Tissierellaceae._WAL_1855D	Ruminococcaceae_Faecalibacterium	0.616518	0.000112959	0.0192239		Rhodobacteraceae_Paracoccus	Dermabacteraceae_Brachybacterium	0.6093	4.71289e-05	0.0100119
Propionibacteriaceae_Propionibacterium	Geodermatophilaceae_Modestobacter	0.592341	0.00011406	0.0193653		Dermabacteraceae_Brachybacterium	Rhodobacteraceae_Paracoccus	0.6093	7.48854e-05	0.0142205
Cellulomonadaceae_Demequina	Rhodobacteraceae_Paracoccus	0.614923	0.000114022	0.0193741		Flavobacteriaceae_Flavobacterium	Veillonellaceae_Mitsuokella	0.609209	3.47331e-05	0.00794436
Microbacteriaceae_Cryobacterium	Lachnospiraceae_Lachnobacterium	0.581629	0.000113953	0.0193778		Veillonellaceae_Mitsuokella	Flavobacteriaceae_Flavobacterium	0.609209	4.27587e-05	0.00927621
Bradyrhizobiaceae_Bradyrhizobium	Veillonellaceae_Megamonas	0.600648	0.000114405	0.0194085		Propionibacteriaceae_Propionibacterium	Erysipelotrichaceae_Catenibacterium	0.609072	0.000159695	0.0248899
Lachnospiraceae_Lachnobacterium	Methylobacteriaceae_Methylobacterium	0.59213	0.000114902	0.0194775		Erysipelotrichaceae_Catenibacterium	Propionibacteriaceae_Propionibacterium	0.609072	0.000165741	0.0256092
Bacillaceae_Bacillus	X.Tissierellaceae._Finegoldia	0.593935	0.000115158	0.0194901		Clostridiaceae_Clostridium	Propionibacteriaceae_Propionibacterium	0.608995	0.000117499	0.0197308
Leptotrichiaceae_Leptotrichia	Neisseriaceae_Kingella	0.638415	0.000115258	0.0194917		Propionibacteriaceae_Propionibacterium	Clostridiaceae_Clostridium	0.608995	0.000127272	0.0208821
Coriobacteriaceae_Collinsella	Tsukamurellaceae_Tsukamurella	0.570262	0.000115084	0.0194929		Rhodobacteraceae_Paracoccus	Nocardiaceae_Rhodococcus	0.608967	0.000200346	0.0294317
Lachnospiraceae_Oribacterium	Lachnospiraceae_Catonella	0.598845	0.000115717	0.0195539		Nocardiaceae_Rhodococcus	Rhodobacteraceae_Paracoccus	0.608967	0.000210438	0.0305175
Lachnospiraceae_Catonella	Bacteroidaceae_Bacteroides	0.625472	0.00011631	0.0196386		Leptotrichiaceae_Leptotrichia	Veillonellaceae_Schwartzia	0.608879	9.65908e-05	0.0171306
Intrasporangiaceae_Phycicoccus	Micrococcaceae_Micrococcus	0.61788	0.000116521	0.0196434		Veillonellaceae_Schwartzia	Leptotrichiaceae_Leptotrichia	0.608879	0.000107392	0.0186158
Ruminococcaceae_Faecalibacterium	Microbacteriaceae_Cryobacterium	0.612915	0.000116733	0.0196484		Intrasporangiaceae_Phycicoccus	Pseudomonadaceae_Pseudomonas	0.608629	6.73689e-05	0.013047
X.Paraprevotellaceae._.Prevotella.	Bacteroidaceae_Bacteroides	0.607052	0.000116495	0.0196545		Pseudomonadaceae_Pseudomonas	Intrasporangiaceae_Phycicoccus	0.608629	0.000117045	0.01967
Moraxellaceae_Enhydrobacter	Veillonellaceae_Megasphaera	0.632531	0.000116884	0.0196583		X.Tissierellaceae._WAL_1855D	Lachnospiraceae_Dorea	0.608455	0.000171235	0.0262317
Ruminococcaceae_Ruminococcus	Methylobacteriaceae_Methylobacterium	0.610138	0.00011673	0.0196632		Lachnospiraceae_Dorea	X.Tissierellaceae._WAL_1855D	0.608455	0.000260388	0.0359413
Pseudomonadaceae_Pseudomonas	Intrasporangiaceae_Phycicoccus	0.608629	0.000117045	0.01967		Enterobacteriaceae_Klebsiella	Desulfovibrionaceae_Bilophila	0.608437	0.000131841	0.0214028
Clostridiaceae_Clostridium	Propionibacteriaceae_Propionibacterium	0.608995	0.000117499	0.0197308		Desulfovibrionaceae_Bilophila	Enterobacteriaceae_Klebsiella	0.608437	0.000167973	0.0258797
Bifidobacteriaceae_Bifidobacterium	Veillonellaceae_Megamonas	0.598912	0.000117903	0.0197832		Porphyromonadaceae_Parabacteroides	Lachnospiraceae_Dorea	0.608102	0.000110126	0.0189521
Erysipelotrichaceae_Catenibacterium	Succinivibrionaceae_Succinivibrio	0.617748	0.000118268	0.0198135		Lachnospiraceae_Dorea	Porphyromonadaceae_Parabacteroides	0.608102	0.000246106	0.0343005
Bacteroidaceae_Bacteroides	X.Paraprevotellaceae._.Prevotella.	0.607052	0.000118186	0.0198152		Coriobacteriaceae_Collinsella	Lachnospiraceae_Lachnobacterium	0.607739	0.000128155	0.0209949
Lachnospiraceae_Epulopiscium	X.Exiguobacteraceae._Exiguobacterium	0.606677	0.000118552	0.0198456		Lachnospiraceae_Lachnobacterium	Coriobacteriaceae_Collinsella	0.607739	0.000136645	0.0220329
Desulfovibrionaceae_Bilophila	Alcaligenaceae_Sutterella	0.636756	0.000118963	0.0198989		Bifidobacteriaceae_Bifidobacterium	Pseudomonadaceae_Pseudomonas	0.607412	7.66878e-05	0.0144352
Enterobacteriaceae_Providencia	Bacillaceae_Bacillus	0.600111	0.000119524	0.019946		Pseudomonadaceae_Pseudomonas	Bifidobacteriaceae_Bifidobacterium	0.607412	0.000132059	0.0214221
X.Tissierellaceae._Finegoldia	Bacillaceae_Bacillus	0.593935	0.000119467	0.0199521		Coriobacteriaceae_Atopobium	Peptococcaceae_Peptococcus	0.607312	0.000202258	0.0296517
Fusobacteriaceae_Fusobacterium	Lachnospiraceae_Catonella	0.61186	0.000119411	0.0199582		Peptococcaceae_Peptococcus	Coriobacteriaceae_Atopobium	0.607312	0.000340145	0.0439822
Micrococcaceae_Microbispora	Bradyrhizobiaceae_Bradyrhizobium	0.613184	0.000119736	0.0199659		X.Paraprevotellaceae._.Prevotella.	Bacteroidaceae_Bacteroides	0.607052	0.000116495	0.0196545
Veillonellaceae_Megamonas	Micrococcaceae_Microbispora	0.601483	0.000120021	0.019998		Bacteroidaceae_Bacteroides	X.Paraprevotellaceae._.Prevotella.	0.607052	0.000118186	0.0198152
Actinomycetaceae_Actinomyces	Lachnospiraceae_Oribacterium	0.579545	0.000120222	0.020016		X.Tissierellaceae._Finegoldia	Micrococcaceae_Microbispora	0.607015	9.91851e-05	0.017504
Veillonellaceae_Megamonas	Bradyrhizobiaceae_Bradyrhizobium	0.600648	0.000120443	0.0200371		Micrococcaceae_Microbispora	X.Tissierellaceae._Finegoldia	0.607015	0.000145435	0.0231547
Moraxellaceae_Acinetobacter	Bacillaceae_Anoxybacillus	0.588574	0.000120606	0.0200489		Enterobacteriaceae_Serratia	Intrasporangiaceae_Phycicoccus	0.606912	0.000342468	0.0442292
Clostridiaceae_Clostridium	Streptomycetaceae_Streptomyces	0.598467	0.000120806	0.0200665		Intrasporangiaceae_Phycicoccus	Enterobacteriaceae_Serratia	0.606912	0.000376697	0.0475351
Comamonadaceae_Aquabacterium	Bacillaceae_Bacillus	0.573831	0.000121162	0.0201101		Phyllobacteriaceae_Mesorhizobium	Ruminococcaceae_Ruminococcus	0.606775	7.49003e-05	0.0142108
Enterobacteriaceae_Klebsiella	Flavobacteriaceae_Flavobacterium	0.585125	0.000121326	0.0201217		Ruminococcaceae_Ruminococcus	Phyllobacteriaceae_Mesorhizobium	0.606775	0.000139912	0.022425
Aerococcaceae_Aerococcus	Intrasporangiaceae_Terracoccus	0.609524	0.000122049	0.020226		Deinococcaceae_Deinococcus	Streptomycetaceae_Streptomyces	0.606752	0.000110716	0.0189927
Microbacteriaceae_Frigoribacterium	Sphingomonadaceae_Kaistobacter	0.60628	0.00012217	0.0202305		Streptomycetaceae_Streptomyces	Deinococcaceae_Deinococcus	0.606752	0.000194283	0.0288169
Porphyromonadaceae_Parabacteroides	Veillonellaceae_Mitsuokella	0.616261	0.000122359	0.0202462		Planococcaceae_Sporosarcina	X.Exiguobacteraceae._Exiguobacterium	0.606739	0.000109543	0.0188972
Cellulomonadaceae_Demequina	Hyphomicrobiaceae_Devosia	0.625871	0.000123319	0.0203735		X.Exiguobacteraceae._Exiguobacterium	Planococcaceae_Sporosarcina	0.606739	0.000110368	0.0189786
Porphyromonadaceae_Porphyromonas	Dethiosulfovibrionaceae_Pyramidobacter	0.591047	0.00012329	0.0203845		Dietziaceae_Dietzia	Sphingomonadaceae_Kaistobacter	0.606732	0.000178321	0.0269709
Porphyromonadaceae_Tannerella	Mycoplasmataceae_Mycoplasma	0.596342	0.000123723	0.0204247		Sphingomonadaceae_Kaistobacter	Dietziaceae_Dietzia	0.606732	0.000231634	0.0327727
Intrasporangiaceae_Phycicoccus	Geodermatophilaceae_Modestobacter	0.606222	0.000124221	0.0204597		X.Exiguobacteraceae._Exiguobacterium	Lachnospiraceae_Epulopiscium	0.606677	0.000107821	0.0186601
X.Tissierellaceae._WAL_1855D	Micrococcaceae_Microbispora	0.602031	0.000124188	0.02047		Lachnospiraceae_Epulopiscium	X.Exiguobacteraceae._Exiguobacterium	0.606677	0.000118552	0.0198456
Coriobacteriaceae_Collinsella	Pseudomonadaceae_Pseudomonas	0.611826	0.000124164	0.0204817		X.Tissierellaceae._WAL_1855D	Bifidobacteriaceae_Bifidobacterium	0.606341	0.000179393	0.027114
Micrococcaceae_Microbispora	X.Tissierellaceae._Anaerococcus	0.616744	0.000126068	0.020748		Bifidobacteriaceae_Bifidobacterium	X.Tissierellaceae._WAL_1855D	0.606341	0.00023229	0.0328223
Propionibacteriaceae_Propionibacterium	Clostridiaceae_Clostridium	0.608995	0.000127272	0.0208821		Microbacteriaceae_Frigoribacterium	Sphingomonadaceae_Kaistobacter	0.60628	0.00012217	0.0202305
Bifidobacteriaceae_Bifidobacterium	Rhodobacteraceae_Paracoccus	0.612696	0.000127201	0.0208864		Sphingomonadaceae_Kaistobacter	Microbacteriaceae_Frigoribacterium	0.60628	0.000189285	0.0282905
Ruminococcaceae_Ruminococcus	Prevotellaceae_Prevotella	0.612488	0.000127136	0.0208918		Intrasporangiaceae_Phycicoccus	Geodermatophilaceae_Modestobacter	0.606222	0.000124221	0.0204597
Intrasporangiaceae_Terracoccus	Dietziaceae_Dietzia	0.62381	0.000127117	0.0209046		Geodermatophilaceae_Modestobacter	Intrasporangiaceae_Phycicoccus	0.606222	0.000155438	0.0243679
Microbacteriaceae_Microbacterium	Alteromonadaceae_Marinobacter	0.596862	0.000127993	0.0209844		Rhodobacteraceae_Paracoccus	Moraxellaceae_Acinetobacter	0.606177	0.000111504	0.0190821
Moraxellaceae_Acinetobacter	Intrasporangiaceae_Terracoccus	0.611264	0.000128351	0.0209949		Moraxellaceae_Acinetobacter	Rhodobacteraceae_Paracoccus	0.606177	0.000154078	0.0242254
Coriobacteriaceae_Collinsella	Lachnospiraceae_Lachnobacterium	0.607739	0.000128155	0.0209949		X.Paraprevotellaceae._.Prevotella.	X.Tissierellaceae._Parvimonas	0.605938	0.000171827	0.0262849
Sphingomonadaceae_Kaistobacter	Lachnospiraceae_.Ruminococcus.	0.623029	0.000128277	0.020999		X.Tissierellaceae._Parvimonas	X.Paraprevotellaceae._.Prevotella.	0.605938	0.000174186	0.0265512
Porphyromonadaceae_Tannerella	Prevotellaceae_Prevotella	0.601394	0.00012905	0.0210933		Sphingomonadaceae_Kaistobacter	Lachnospiraceae_Epulopiscium	0.605594	0.000187588	0.0280759
Enterobacteriaceae_Providencia	Geodermatophilaceae_Modestobacter	0.563334	0.00012916	0.0210952		Lachnospiraceae_Epulopiscium	Sphingomonadaceae_Kaistobacter	0.605594	0.000267908	0.0367196
Lachnospiraceae_Oribacterium	Erysipelotrichaceae_.Eubacterium.	0.588693	0.000129869	0.0211949		X.Tissierellaceae._Peptoniphilus	Streptomycetaceae_Streptomyces	0.605588	0.000227336	0.0322709
Bacillaceae_Anoxybacillus	Bacillaceae_Bacillus	0.615275	0.000130079	0.021213		Streptomycetaceae_Streptomyces	X.Tissierellaceae._Peptoniphilus	0.605588	0.00028927	0.0387813
Ruminococcaceae_Faecalibacterium	Lachnospiraceae_Coprococcus	0.599065	0.000130231	0.0212216		Lachnospiraceae_Lachnobacterium	Lachnospiraceae_Coprococcus	0.60554	0.000170852	0.0262104
Enterobacteriaceae_Citrobacter	Bradyrhizobiaceae_Balneimonas	0.588319	0.000130584	0.021263		Lachnospiraceae_Coprococcus	Lachnospiraceae_Lachnobacterium	0.60554	0.000194765	0.0288485
Clostridiaceae_Clostridium	Bacillaceae_Bacillus	0.594285	0.00013108	0.0213278		Micrococcaceae_Microbispora	Enterobacteriaceae_Providencia	0.604781	8.43455e-05	0.0154963
Porphyromonadaceae_Parabacteroides	Enterobacteriaceae_Klebsiella	0.602799	0.000131238	0.0213372		Enterobacteriaceae_Providencia	Micrococcaceae_Microbispora	0.604781	0.000109773	0.0189216
Microbacteriaceae_Frigoribacterium	Erysipelotrichaceae_Catenibacterium	0.581405	0.000131346	0.0213386		Enterobacteriaceae_Serratia	Geodermatophilaceae_Modestobacter	0.604484	0.000265623	0.0364763
Enterobacteriaceae_Klebsiella	Desulfovibrionaceae_Bilophila	0.608437	0.000131841	0.0214028		Geodermatophilaceae_Modestobacter	Enterobacteriaceae_Serratia	0.604484	0.000369566	0.0468832
Pseudomonadaceae_Pseudomonas	Bifidobacteriaceae_Bifidobacterium	0.607412	0.000132059	0.0214221		Lachnospiraceae_Epulopiscium	Propionibacteriaceae_Propionibacterium	0.604456	7.98539e-05	0.014849
Bacillaceae_Bacillus	Clostridiaceae_Clostridium	0.594285	0.000132708	0.021511		Propionibacteriaceae_Propionibacterium	Lachnospiraceae_Epulopiscium	0.604456	8.12309e-05	0.0150399
Micrococcaceae_Microbispora	Enterobacteriaceae_Erwinia	0.595226	0.000133567	0.021634		X.Chromatiaceae._Alishewanella	Enterobacteriaceae_Serratia	0.604386	0.000139908	0.022441
Enterobacteriaceae_Citrobacter	Micrococcaceae_Kocuria	0.588567	0.000133833	0.0216445		Enterobacteriaceae_Serratia	X.Chromatiaceae._Alishewanella	0.604386	0.000213597	0.0307887
Peptostreptococcaceae_Filifactor	Fusobacteriaceae_Fusobacterium	0.63548	0.000133818	0.0216583		X.Weeksellaceae._Weeksella	X.Tissierellaceae._WAL_1855D	0.603866	0.000135857	0.0219553
X.Weeksellaceae._Weeksella	X.Tissierellaceae._WAL_1855D	0.603866	0.000135857	0.0219553		X.Tissierellaceae._WAL_1855D	X.Weeksellaceae._Weeksella	0.603866	0.000175276	0.0266605
Pseudomonadaceae_Pseudomonas	Bacillaceae_Anoxybacillus	0.603279	0.000136512	0.022028		Lachnospiraceae_Blautia	Enterobacteriaceae_Citrobacter	0.603554	9.48736e-05	0.0169803
Lachnospiraceae_Lachnobacterium	Coriobacteriaceae_Collinsella	0.607739	0.000136645	0.0220329		Enterobacteriaceae_Citrobacter	Lachnospiraceae_Blautia	0.603554	0.000161746	0.0251003
Micrococcaceae_Microbispora	X.Tissierellaceae._WAL_1855D	0.602031	0.000136475	0.0220386		Lachnospiraceae_Epulopiscium	Microbacteriaceae_Microbacterium	0.603427	9.67415e-05	0.0171291
Veillonellaceae_Megamonas	Erysipelotrichaceae_Catenibacterium	0.60213	0.000136825	0.0220453		Microbacteriaceae_Microbacterium	Lachnospiraceae_Epulopiscium	0.603427	9.72384e-05	0.0172029
Enterobacteriaceae_Erwinia	Micrococcaceae_Microbispora	0.595226	0.000136986	0.0220547		Bacillaceae_Anoxybacillus	Pseudomonadaceae_Pseudomonas	0.603279	0.000101847	0.0179149
Porphyromonadaceae_Tannerella	Bacteroidaceae_Bacteroides	0.576048	0.000137486	0.0221186		Pseudomonadaceae_Pseudomonas	Bacillaceae_Anoxybacillus	0.603279	0.000136512	0.022028
Fusobacteriaceae_Fusobacterium	Mycoplasmataceae_Mycoplasma	0.612488	0.000139021	0.0223489		Peptococcaceae_Peptococcus	Lachnospiraceae_Oribacterium	0.603195	0.000186714	0.0280037
Hyphomicrobiaceae_Devosia	Cellulomonadaceae_Demequina	0.625871	0.000139347	0.0223678		Lachnospiraceae_Oribacterium	Peptococcaceae_Peptococcus	0.603195	0.000284954	0.0383463
Rhodobacteraceae_Paracoccus	Bifidobacteriaceae_Bifidobacterium	0.612696	0.000139324	0.0223808		Propionibacteriaceae_Propionibacterium	Dietziaceae_Dietzia	0.602938	0.000111631	0.0190887
X.Exiguobacteraceae._Exiguobacterium	Bifidobacteriaceae_Bifidobacterium	0.601327	0.000140038	0.0224118		Dietziaceae_Dietzia	Propionibacteriaceae_Propionibacterium	0.602938	0.000239988	0.0337104
Bacteroidaceae_Bacteroides	Lachnospiraceae_Catonella	0.625472	0.000139948	0.0224139		Enterobacteriaceae_Klebsiella	Porphyromonadaceae_Parabacteroides	0.602799	9.19036e-05	0.0165591
Ruminococcaceae_Ruminococcus	Phyllobacteriaceae_Mesorhizobium	0.606775	0.000139912	0.022425		Porphyromonadaceae_Parabacteroides	Enterobacteriaceae_Klebsiella	0.602799	0.000131238	0.0213372
X.Chromatiaceae._Alishewanella	Enterobacteriaceae_Serratia	0.604386	0.000139908	0.022441		Alcaligenaceae_Sutterella	Bifidobacteriaceae_Bifidobacterium	0.602761	0.000104207	0.0181958
Erysipelotrichaceae_Catenibacterium	Brevibacteriaceae_Brevibacterium	0.614954	0.000140338	0.0224431		Bifidobacteriaceae_Bifidobacterium	Alcaligenaceae_Sutterella	0.602761	0.000223809	0.0318544
Intrasporangiaceae_Terracoccus	Moraxellaceae_Acinetobacter	0.611264	0.000140999	0.022532		Erysipelotrichaceae_Catenibacterium	Veillonellaceae_Megamonas	0.60213	0.000111646	0.0190761
Micrococcaceae_Micrococcus	Intrasporangiaceae_Phycicoccus	0.61788	0.000141235	0.0225529		Veillonellaceae_Megamonas	Erysipelotrichaceae_Catenibacterium	0.60213	0.000136825	0.0220453
Kineosporiaceae_Kineococcus	Propionibacteriaceae_Propionibacterium	0.57866	0.000143068	0.0228285		X.Tissierellaceae._WAL_1855D	Micrococcaceae_Microbispora	0.602031	0.000124188	0.02047
Enterobacteriaceae_Citrobacter	Xanthomonadaceae_Pseudoxanthomonas	0.599184	0.000144038	0.0229662		Micrococcaceae_Microbispora	X.Tissierellaceae._WAL_1855D	0.602031	0.000136475	0.0220386
Methylobacteriaceae_Methylobacterium	Comamonadaceae_Aquabacterium	0.609961	0.000145191	0.0231329		X.Odoribacteraceae._Odoribacter	Lachnospiraceae_Lachnospira	0.601899	0.000105083	0.0182745
Micrococcaceae_Microbispora	X.Tissierellaceae._Finegoldia	0.607015	0.000145435	0.0231547		Lachnospiraceae_Lachnospira	X.Odoribacteraceae._Odoribacter	0.601899	0.000155337	0.0243699
X.Exiguobacteraceae._Exiguobacterium	Sphingomonadaceae_Novosphingobium	0.566837	0.000145688	0.0231778		Micrococcaceae_Microbispora	Veillonellaceae_Megamonas	0.601483	0.000108495	0.0187314
Moraxellaceae_Acinetobacter	Micrococcaceae_Micrococcus	0.584754	0.000145887	0.0231923		Veillonellaceae_Megamonas	Micrococcaceae_Microbispora	0.601483	0.000120021	0.019998
Lachnospiraceae_.Ruminococcus.	Lachnospiraceae_Coprococcus	0.614736	0.000148538	0.0235962		Porphyromonadaceae_Tannerella	Prevotellaceae_Prevotella	0.601394	0.00012905	0.0210933
Enterobacteriaceae_Klebsiella	Lachnospiraceae_Lachnobacterium	0.586718	0.000148868	0.0236137		Prevotellaceae_Prevotella	Porphyromonadaceae_Tannerella	0.601394	0.000159695	0.024908
Flavobacteriaceae_Flavobacterium	Lachnospiraceae_Dorea	0.592136	0.000148816	0.0236229		Bifidobacteriaceae_Bifidobacterium	X.Exiguobacteraceae._Exiguobacterium	0.601327	0.000109834	0.018917
Lachnospiraceae_Blautia	Veillonellaceae_Dialister	0.611459	0.000149341	0.0236712		X.Exiguobacteraceae._Exiguobacterium	Bifidobacteriaceae_Bifidobacterium	0.601327	0.000140038	0.0224118
Comamonadaceae_Aquabacterium	Erysipelotrichaceae_.Eubacterium.	0.650541	0.000150902	0.023901		Kineosporiaceae_Kineococcus	Cellulomonadaceae_Demequina	0.600914	0.000328495	0.0428628
Veillonellaceae_Mitsuokella	Enterobacteriaceae_Citrobacter	0.616349	0.000151507	0.0239792		Cellulomonadaceae_Demequina	Kineosporiaceae_Kineococcus	0.600914	0.000385224	0.0483554
Micrococcaceae_Kocuria	Enterobacteriaceae_Citrobacter	0.588567	0.000151957	0.0240327		Peptostreptococcaceae_Filifactor	X.Paraprevotellaceae._.Prevotella.	0.600807	0.000152456	0.0240762
Veillonellaceae_Mitsuokella	Porphyromonadaceae_Parabacteroides	0.616261	0.000152318	0.024072		X.Paraprevotellaceae._.Prevotella.	Peptostreptococcaceae_Filifactor	0.600807	0.000171387	0.0262362
Peptostreptococcaceae_Filifactor	X.Paraprevotellaceae._.Prevotella.	0.600807	0.000152456	0.0240762		Fusobacteriaceae_Fusobacterium	Veillonellaceae_Veillonella	0.600806	0.000160409	0.024965
Sphingomonadaceae_Kaistobacter	Comamonadaceae_Pelomonas	0.614801	0.000153026	0.0241308		Veillonellaceae_Veillonella	Fusobacteriaceae_Fusobacterium	0.600806	0.00039154	0.048891
Sphingomonadaceae_Novosphingobium	Gemellaceae_Gemella	-0.573162	0.00015298	0.0241411		Bradyrhizobiaceae_Bradyrhizobium	Veillonellaceae_Megamonas	0.600648	0.000114405	0.0194085
Moraxellaceae_Acinetobacter	Rhodobacteraceae_Paracoccus	0.606177	0.000154078	0.0242254		Veillonellaceae_Megamonas	Bradyrhizobiaceae_Bradyrhizobium	0.600648	0.000120443	0.0200371
Bradyrhizobiaceae_Bradyrhizobium	Intrasporangiaceae_Phycicoccus	0.586296	0.000154021	0.0242342		Micrococcaceae_Microbispora	Veillonellaceae_Dialister	0.600293	3.27348e-05	0.0075679
Lachnospiraceae_.Ruminococcus.	Bacillaceae_Bacillus	0.594059	0.000153864	0.0242451		Veillonellaceae_Dialister	Micrococcaceae_Microbispora	0.600293	5.93818e-05	0.0118749
Ruminococcaceae_Faecalibacterium	X.Tissierellaceae._WAL_1855D	0.616518	0.000153986	0.0242464		Moraxellaceae_Acinetobacter	Micrococcaceae_Microbispora	0.600293	0.000112176	0.0191211
Geodermatophilaceae_Modestobacter	Intrasporangiaceae_Phycicoccus	0.606222	0.000155438	0.0243679		Micrococcaceae_Microbispora	Moraxellaceae_Acinetobacter	0.600293	0.000190604	0.0283888
Lachnospiraceae_Lachnospira	X.Odoribacteraceae._Odoribacter	0.601899	0.000155337	0.0243699		Enterobacteriaceae_Providencia	Bacillaceae_Bacillus	0.600111	0.000119524	0.019946
Bacteroidaceae_Bacteroides	Oxalobacteraceae_Ralstonia	0.590884	0.000155584	0.024373		Bacillaceae_Bacillus	Enterobacteriaceae_Providencia	0.600111	0.000166342	0.0256652
Lachnospiraceae_Oribacterium	Actinomycetaceae_Actinomyces	0.579545	0.000155146	0.0243755		Deinococcaceae_Deinococcus	Propionibacteriaceae_Propionibacterium	0.599837	8.17496e-05	0.0151229
Veillonellaceae_Dialister	Planococcaceae_Sporosarcina	0.582976	0.000155271	0.0243772		Propionibacteriaceae_Propionibacterium	Deinococcaceae_Deinococcus	0.599837	0.000102594	0.0180168
Alcaligenaceae_Sutterella	Desulfovibrionaceae_Bilophila	0.636756	0.000156056	0.0244291		Veillonellaceae_Dialister	Methylobacteriaceae_Methylobacterium	0.59956	9.49226e-05	0.0169749
Bacteroidaceae_Bacteroides	Porphyromonadaceae_Tannerella	0.576048	0.000156333	0.0244547		Methylobacteriaceae_Methylobacterium	Veillonellaceae_Dialister	0.59956	0.000100815	0.017777
Mycoplasmataceae_Mycoplasma	Fusobacteriaceae_Fusobacterium	0.612488	0.000156464	0.0244574		Enterobacteriaceae_Citrobacter	Xanthomonadaceae_Pseudoxanthomonas	0.599184	0.000144038	0.0229662
Micrococcaceae_Microbispora	Dietziaceae_Dietzia	0.598604	0.000158049	0.0246871		Xanthomonadaceae_Pseudoxanthomonas	Enterobacteriaceae_Citrobacter	0.599184	0.000170221	0.0261322
Veillonellaceae_Dialister	Sphingomonadaceae_Kaistobacter	0.618402	0.000158717	0.0247734		Ruminococcaceae_Faecalibacterium	Lachnospiraceae_Coprococcus	0.599065	0.000130231	0.0212216
Propionibacteriaceae_Propionibacterium	Erysipelotrichaceae_Catenibacterium	0.609072	0.000159695	0.0248899		Lachnospiraceae_Coprococcus	Ruminococcaceae_Faecalibacterium	0.599065	0.000244974	0.0341871
Prevotellaceae_Prevotella	Porphyromonadaceae_Tannerella	0.601394	0.000159695	0.024908		Veillonellaceae_Megamonas	Bifidobacteriaceae_Bifidobacterium	0.598912	0.000107282	0.0186118
Intrasporangiaceae_Phycicoccus	Bradyrhizobiaceae_Bradyrhizobium	0.586296	0.000160129	0.0249395		Bifidobacteriaceae_Bifidobacterium	Veillonellaceae_Megamonas	0.598912	0.000117903	0.0197832
[truncated: 19,070 more rows]
