# Supplementary material for: Assessing the Effect of Smokeless Tobacco Consumption on Oral Microbiome in Healthy and Oral Cancer Patients
Source: Front Cell Infect Microbiol. 2022 Mar 31;12:841465. doi: 10.3389/fcimb.2022.841465 (PMC9009303; doi:10.3389/fcimb.2022.841465)
Supplement: Supplementary Table 6 — Correlation (Spearman) between genera in OSCC samples (both T-site and B-site). [file Table_6.xlsx]

## Sheet: OC_buccal
Bacteria	Bacteria	r_value	p_value	q_value		Bacteria1	Bacteria2	r_value
Lachnospiraceae_Butyrivibrio	Lachnospiraceae_Catonella	0.839297	2.02205e-10	2.30094e-07		Lachnospiraceae_Butyrivibrio	Lachnospiraceae_Catonella	0.839297
Lachnospiraceae_Catonella	Lachnospiraceae_Butyrivibrio	0.839297	4.27952e-10	4.8285e-07		Lachnospiraceae_Catonella	Lachnospiraceae_Butyrivibrio	0.839297
Neisseriaceae_Neisseria	Flavobacteriaceae_Capnocytophaga	0.836211	9.30555e-11	1.06803e-07		Neisseriaceae_Neisseria	Flavobacteriaceae_Capnocytophaga	0.836211
Flavobacteriaceae_Capnocytophaga	Neisseriaceae_Neisseria	0.836211	6.79988e-10	7.6077e-07		Flavobacteriaceae_Capnocytophaga	Neisseriaceae_Neisseria	0.836211
Pasteurellaceae_Haemophilus	Pasteurellaceae_Actinobacillus	0.800764	8.79733e-09	9.37001e-06		Pasteurellaceae_Haemophilus	Pasteurellaceae_Actinobacillus	0.800764
Pasteurellaceae_Actinobacillus	Pasteurellaceae_Haemophilus	0.800764	1.55612e-08	1.63131e-05		Pasteurellaceae_Actinobacillus	Pasteurellaceae_Haemophilus	0.800764
Erysipelotrichaceae_Bulleidia	Lachnospiraceae_Oribacterium	0.795936	1.79453e-08	1.85208e-05		Erysipelotrichaceae_Bulleidia	Lachnospiraceae_Oribacterium	0.795936
Lachnospiraceae_Oribacterium	Erysipelotrichaceae_Bulleidia	0.795936	2.40848e-08	2.4666e-05		Lachnospiraceae_Oribacterium	Erysipelotrichaceae_Bulleidia	0.795936
Staphylococcaceae_Staphylococcus	Streptococcaceae_Streptococcus	0.795569	3.1899e-09	3.53911e-06		Staphylococcaceae_Staphylococcus	Streptococcaceae_Streptococcus	0.795569
Streptococcaceae_Streptococcus	Staphylococcaceae_Staphylococcus	0.795569	1.6012e-08	1.66546e-05		Streptococcaceae_Streptococcus	Staphylococcaceae_Staphylococcus	0.795569
Coriobacteriaceae_Collinsella	Ruminococcaceae_Faecalibacterium	0.792683	6.03382e-09	6.58464e-06		Coriobacteriaceae_Collinsella	Ruminococcaceae_Faecalibacterium	0.792683
Ruminococcaceae_Faecalibacterium	Coriobacteriaceae_Collinsella	0.792683	8.10294e-09	8.70001e-06		Ruminococcaceae_Faecalibacterium	Coriobacteriaceae_Collinsella	0.792683
Coriobacteriaceae_Atopobium	Erysipelotrichaceae_Bulleidia	0.791902	4.60807e-09	5.07029e-06		Coriobacteriaceae_Atopobium	Erysipelotrichaceae_Bulleidia	0.791902
Erysipelotrichaceae_Bulleidia	Coriobacteriaceae_Atopobium	0.791902	7.40927e-09	8.01991e-06		Erysipelotrichaceae_Bulleidia	Coriobacteriaceae_Atopobium	0.791902
Lachnospiraceae_Coprococcus	Lachnospiraceae_Oribacterium	0.783493	5.26575e-08	5.08019e-05		Lachnospiraceae_Coprococcus	Lachnospiraceae_Oribacterium	0.783493
Lachnospiraceae_Oribacterium	Lachnospiraceae_Coprococcus	0.783493	6.9249e-08	6.53873e-05		Lachnospiraceae_Oribacterium	Lachnospiraceae_Coprococcus	0.783493
Campylobacteraceae_Campylobacter	Veillonellaceae_Selenomonas	0.780596	9.9263e-09	1.04886e-05		Campylobacteraceae_Campylobacter	Veillonellaceae_Selenomonas	0.780596
Veillonellaceae_Selenomonas	Campylobacteraceae_Campylobacter	0.780596	2.88275e-08	2.92978e-05		Veillonellaceae_Selenomonas	Campylobacteraceae_Campylobacter	0.780596
Oxalobacteraceae_Ralstonia	Burkholderiaceae_Burkholderia	0.777205	5.0199e-08	4.87836e-05		Oxalobacteraceae_Ralstonia	Burkholderiaceae_Burkholderia	0.777205
Burkholderiaceae_Burkholderia	Oxalobacteraceae_Ralstonia	0.777205	1.49556e-07	0.000132743		Burkholderiaceae_Burkholderia	Oxalobacteraceae_Ralstonia	0.777205
Peptostreptococcaceae_Peptostreptococcus	Fusobacteriaceae_Fusobacterium	0.777141	2.8952e-08	2.92015e-05		Peptostreptococcaceae_Peptostreptococcus	Fusobacteriaceae_Fusobacterium	0.777141
Fusobacteriaceae_Fusobacterium	Peptostreptococcaceae_Peptostreptococcus	0.777141	3.65322e-08	3.65698e-05		Fusobacteriaceae_Fusobacterium	Peptostreptococcaceae_Peptostreptococcus	0.777141
Sphingomonadaceae_Kaistobacter	Rhodobacteraceae_Paracoccus	0.761088	1.38588e-07	0.000125519		Sphingomonadaceae_Kaistobacter	Rhodobacteraceae_Paracoccus	0.761088
Rhodobacteraceae_Paracoccus	Sphingomonadaceae_Kaistobacter	0.761088	2.79752e-07	0.000237232		Rhodobacteraceae_Paracoccus	Sphingomonadaceae_Kaistobacter	0.761088
Rhodobacteraceae_Paracoccus	Micrococcaceae_Microbispora	0.756109	1.55885e-07	0.000137445		Rhodobacteraceae_Paracoccus	Micrococcaceae_Microbispora	0.756109
Micrococcaceae_Microbispora	Rhodobacteraceae_Paracoccus	0.756109	2.29582e-07	0.000198479		Micrococcaceae_Microbispora	Rhodobacteraceae_Paracoccus	0.756109
Porphyromonadaceae_Porphyromonas	Fusobacteriaceae_Fusobacterium	0.748816	4.91924e-08	4.81569e-05		Porphyromonadaceae_Porphyromonas	Fusobacteriaceae_Fusobacterium	0.748816
Fusobacteriaceae_Fusobacterium	Porphyromonadaceae_Porphyromonas	0.748816	7.52681e-08	7.05702e-05		Fusobacteriaceae_Fusobacterium	Porphyromonadaceae_Porphyromonas	0.748816
Lachnospiraceae_Moryella	Veillonellaceae_Selenomonas	0.748234	4.75677e-08	4.69114e-05		Lachnospiraceae_Moryella	Veillonellaceae_Selenomonas	0.748234
Veillonellaceae_Selenomonas	Lachnospiraceae_Moryella	0.748234	7.6637e-08	7.13513e-05		Veillonellaceae_Selenomonas	Lachnospiraceae_Moryella	0.748234
Dermabacteraceae_Brachybacterium	Rhodobacteraceae_Paracoccus	0.744574	7.81737e-08	7.22765e-05		Dermabacteraceae_Brachybacterium	Rhodobacteraceae_Paracoccus	0.744574
Rhodobacteraceae_Paracoccus	Dermabacteraceae_Brachybacterium	0.744574	9.03961e-08	8.30006e-05		Rhodobacteraceae_Paracoccus	Dermabacteraceae_Brachybacterium	0.744574
Dermabacteraceae_Brachybacterium	Micrococcaceae_Micrococcus	0.741755	1.48878e-07	0.000133029		Dermabacteraceae_Brachybacterium	Micrococcaceae_Micrococcus	0.741755
Micrococcaceae_Micrococcus	Dermabacteraceae_Brachybacterium	0.741755	3.8921e-07	0.000319866		Micrococcaceae_Micrococcus	Dermabacteraceae_Brachybacterium	0.741755
Intrasporangiaceae_Phycicoccus	Promicromonosporaceae_Promicromonospora	0.739015	4.93852e-07	0.000384503		Intrasporangiaceae_Phycicoccus	Promicromonosporaceae_Promicromonospora	0.739015
Promicromonosporaceae_Promicromonospora	Intrasporangiaceae_Phycicoccus	0.739015	1.20647e-06	0.000849869		Promicromonosporaceae_Promicromonospora	Intrasporangiaceae_Phycicoccus	0.739015
Ruminococcaceae_Ruminococcus	Clostridiaceae_Clostridium	0.736717	3.95311e-07	0.000317051		Ruminococcaceae_Ruminococcus	Clostridiaceae_Clostridium	0.736717
Clostridiaceae_Clostridium	Ruminococcaceae_Ruminococcus	0.736717	3.88447e-07	0.000321222		Clostridiaceae_Clostridium	Ruminococcaceae_Ruminococcus	0.736717
Lachnospiraceae_Moryella	Actinomycetaceae_Actinomyces	0.735771	4.80168e-07	0.000378274		Lachnospiraceae_Moryella	Actinomycetaceae_Actinomyces	0.735771
Actinomycetaceae_Actinomyces	Lachnospiraceae_Moryella	0.735771	6.10222e-07	0.000459001		Actinomycetaceae_Actinomyces	Lachnospiraceae_Moryella	0.735771
Lachnospiraceae_Moryella	Lachnospiraceae_Coprococcus	0.73248	2.63285e-07	0.000224699		Lachnospiraceae_Moryella	Lachnospiraceae_Coprococcus	0.73248
Lachnospiraceae_Coprococcus	Lachnospiraceae_Moryella	0.73248	5.57632e-07	0.000426676		Lachnospiraceae_Coprococcus	Lachnospiraceae_Moryella	0.73248
Bacillaceae_Bacillus	Micrococcaceae_Microbispora	0.732044	1.43498e-07	0.000129087		Bacillaceae_Bacillus	Micrococcaceae_Microbispora	0.732044
Micrococcaceae_Microbispora	Bacillaceae_Bacillus	0.732044	1.89251e-07	0.000165765		Micrococcaceae_Microbispora	Bacillaceae_Bacillus	0.732044
Campylobacteraceae_Campylobacter	Fusobacteriaceae_Fusobacterium	0.731398	4.11385e-08	4.08736e-05		Campylobacteraceae_Campylobacter	Fusobacteriaceae_Fusobacterium	0.731398
Fusobacteriaceae_Fusobacterium	Campylobacteraceae_Campylobacter	0.731398	6.63539e-08	6.35551e-05		Fusobacteriaceae_Fusobacterium	Campylobacteraceae_Campylobacter	0.731398
Lachnospiraceae_Moryella	Lachnospiraceae_Oribacterium	0.731353	3.62193e-07	0.000301383		Lachnospiraceae_Moryella	Lachnospiraceae_Oribacterium	0.731353
Lachnospiraceae_Oribacterium	Lachnospiraceae_Moryella	0.731353	3.93459e-07	0.000321374		Lachnospiraceae_Oribacterium	Lachnospiraceae_Moryella	0.731353
Flavobacteriaceae_Capnocytophaga	Neisseriaceae_Eikenella	0.730558	6.73909e-08	6.40874e-05		Flavobacteriaceae_Capnocytophaga	Neisseriaceae_Eikenella	0.730558
Neisseriaceae_Eikenella	Flavobacteriaceae_Capnocytophaga	0.730558	9.80308e-08	8.93941e-05		Neisseriaceae_Eikenella	Flavobacteriaceae_Capnocytophaga	0.730558
Bacillaceae_Bacillus	Rhodobacteraceae_Paracoccus	0.726979	2.62572e-07	0.000225536		Bacillaceae_Bacillus	Rhodobacteraceae_Paracoccus	0.726979
Rhodobacteraceae_Paracoccus	Bacillaceae_Bacillus	0.726979	3.94099e-07	0.000317995		Rhodobacteraceae_Paracoccus	Bacillaceae_Bacillus	0.726979
Ruminococcaceae_Ruminococcus	Ruminococcaceae_Faecalibacterium	0.720144	1.68938e-06	0.00115938		Ruminococcaceae_Ruminococcus	Ruminococcaceae_Faecalibacterium	0.720144
Ruminococcaceae_Faecalibacterium	Ruminococcaceae_Ruminococcus	0.720144	3.08024e-06	0.00182264		Ruminococcaceae_Faecalibacterium	Ruminococcaceae_Ruminococcus	0.720144
Peptostreptococcaceae_Peptostreptococcus	X.Tissierellaceae._Parvimonas	0.717921	3.94015e-07	0.000319866		Peptostreptococcaceae_Peptostreptococcus	X.Tissierellaceae._Parvimonas	0.717921
X.Tissierellaceae._Parvimonas	Peptostreptococcaceae_Peptostreptococcus	0.717921	5.82395e-07	0.000443077		X.Tissierellaceae._Parvimonas	Peptostreptococcaceae_Peptostreptococcus	0.717921
Lachnospiraceae_Moryella	Erysipelotrichaceae_Bulleidia	0.717557	9.513e-07	0.000688333		Lachnospiraceae_Moryella	Erysipelotrichaceae_Bulleidia	0.717557
Erysipelotrichaceae_Bulleidia	Lachnospiraceae_Moryella	0.717557	1.08768e-06	0.000774386		Erysipelotrichaceae_Bulleidia	Lachnospiraceae_Moryella	0.717557
Porphyromonadaceae_Tannerella	Fusobacteriaceae_Fusobacterium	0.715838	4.97328e-07	0.000384958		Porphyromonadaceae_Tannerella	Fusobacteriaceae_Fusobacterium	0.715838
Fusobacteriaceae_Fusobacterium	Porphyromonadaceae_Tannerella	0.715838	9.37161e-07	0.000681808		Fusobacteriaceae_Fusobacterium	Porphyromonadaceae_Tannerella	0.715838
Pasteurellaceae_Aggregatibacter	Campylobacteraceae_Campylobacter	0.71559	3.50375e-07	0.00029524		Pasteurellaceae_Aggregatibacter	Campylobacteraceae_Campylobacter	0.71559
Campylobacteraceae_Campylobacter	Pasteurellaceae_Aggregatibacter	0.71559	6.21565e-07	0.000464907		Campylobacteraceae_Campylobacter	Pasteurellaceae_Aggregatibacter	0.71559
Actinomycetaceae_Actinomyces	Erysipelotrichaceae_Bulleidia	0.715508	1.86907e-06	0.00126316		Actinomycetaceae_Actinomyces	Erysipelotrichaceae_Bulleidia	0.715508
Erysipelotrichaceae_Bulleidia	Actinomycetaceae_Actinomyces	0.715508	1.9466e-06	0.00130233		Erysipelotrichaceae_Bulleidia	Actinomycetaceae_Actinomyces	0.715508
Lachnospiraceae_Oribacterium	Prevotellaceae_Prevotella	0.714799	9.80148e-07	0.000705374		Lachnospiraceae_Oribacterium	Prevotellaceae_Prevotella	0.714799
Prevotellaceae_Prevotella	Lachnospiraceae_Oribacterium	0.714799	2.76322e-06	0.00170318		Prevotellaceae_Prevotella	Lachnospiraceae_Oribacterium	0.714799
Campylobacteraceae_Campylobacter	Leptotrichiaceae_Leptotrichia	0.714591	1.095e-06	0.000775451		Campylobacteraceae_Campylobacter	Leptotrichiaceae_Leptotrichia	0.714591
Leptotrichiaceae_Leptotrichia	Campylobacteraceae_Campylobacter	0.714591	2.22202e-06	0.00142915		Leptotrichiaceae_Leptotrichia	Campylobacteraceae_Campylobacter	0.714591
Micrococcaceae_Micrococcus	Sphingomonadaceae_Kaistobacter	0.710511	2.15324e-07	0.00018737		Micrococcaceae_Micrococcus	Sphingomonadaceae_Kaistobacter	0.710511
Sphingomonadaceae_Kaistobacter	Micrococcaceae_Micrococcus	0.710511	7.56728e-07	0.000553564		Sphingomonadaceae_Kaistobacter	Micrococcaceae_Micrococcus	0.710511
Micrococcaceae_Micrococcus	Rhodobacteraceae_Paracoccus	0.709502	1.91089e-06	0.0012849		Micrococcaceae_Micrococcus	Rhodobacteraceae_Paracoccus	0.709502
Rhodobacteraceae_Paracoccus	Micrococcaceae_Micrococcus	0.709502	2.29808e-06	0.00146392		Rhodobacteraceae_Paracoccus	Micrococcaceae_Micrococcus	0.709502
Bradyrhizobiaceae_Bradyrhizobium	Erysipelotrichaceae_Catenibacterium	0.706995	2.89736e-06	0.00175339		Bradyrhizobiaceae_Bradyrhizobium	Erysipelotrichaceae_Catenibacterium	0.706995
Erysipelotrichaceae_Catenibacterium	Bradyrhizobiaceae_Bradyrhizobium	0.706995	8.026e-06	0.00415782		Erysipelotrichaceae_Catenibacterium	Bradyrhizobiaceae_Bradyrhizobium	0.706995
Coriobacteriaceae_Atopobium	Lachnospiraceae_Oribacterium	0.705631	1.46111e-06	0.00101317		Coriobacteriaceae_Atopobium	Lachnospiraceae_Oribacterium	0.705631
Lachnospiraceae_Oribacterium	Coriobacteriaceae_Atopobium	0.705631	3.03887e-06	0.00180619		Lachnospiraceae_Oribacterium	Coriobacteriaceae_Atopobium	0.705631
Veillonellaceae_Selenomonas	Lachnospiraceae_Oribacterium	0.705478	5.90686e-06	0.00317106		Veillonellaceae_Selenomonas	Lachnospiraceae_Oribacterium	0.705478
Lachnospiraceae_Oribacterium	Veillonellaceae_Selenomonas	0.705478	6.2395e-06	0.00329646		Lachnospiraceae_Oribacterium	Veillonellaceae_Selenomonas	0.705478
Fusobacteriaceae_Propionigenium	Fusobacteriaceae_Fusobacterium	0.704271	3.54452e-07	0.000296797		Fusobacteriaceae_Propionigenium	Fusobacteriaceae_Fusobacterium	0.704271
Fusobacteriaceae_Fusobacterium	Fusobacteriaceae_Propionigenium	0.704271	5.39193e-07	0.000414952		Fusobacteriaceae_Fusobacterium	Fusobacteriaceae_Propionigenium	0.704271
Veillonellaceae_Selenomonas	Lachnospiraceae_Catonella	0.703896	4.53308e-06	0.00249389		Veillonellaceae_Selenomonas	Lachnospiraceae_Catonella	0.703896
Lachnospiraceae_Catonella	Veillonellaceae_Selenomonas	0.703896	4.83333e-06	0.00264813		Lachnospiraceae_Catonella	Veillonellaceae_Selenomonas	0.703896
Sphingomonadaceae_Kaistobacter	Propionibacteriaceae_Propionibacterium	0.700324	1.21074e-06	0.000848391		Sphingomonadaceae_Kaistobacter	Propionibacteriaceae_Propionibacterium	0.700324
Propionibacteriaceae_Propionibacterium	Sphingomonadaceae_Kaistobacter	0.700324	2.43073e-06	0.00152651		Propionibacteriaceae_Propionibacterium	Sphingomonadaceae_Kaistobacter	0.700324
Micrococcaceae_Microbispora	Micrococcaceae_Micrococcus	0.698132	2.86033e-06	0.00174686		Micrococcaceae_Microbispora	Micrococcaceae_Micrococcus	0.698132
Micrococcaceae_Micrococcus	Micrococcaceae_Microbispora	0.698132	7.60289e-06	0.00398515		Micrococcaceae_Micrococcus	Micrococcaceae_Microbispora	0.698132
Campylobacteraceae_Campylobacter	Lachnospiraceae_Butyrivibrio	0.697554	4.58782e-07	0.000363577		Campylobacteraceae_Campylobacter	Lachnospiraceae_Butyrivibrio	0.697554
Lachnospiraceae_Butyrivibrio	Campylobacteraceae_Campylobacter	0.697554	4.84801e-07	0.000379676		Lachnospiraceae_Butyrivibrio	Campylobacteraceae_Campylobacter	0.697554
X.Paraprevotellaceae._.Prevotella.	Fusobacteriaceae_Fusobacterium	0.696868	6.31204e-07	0.000469479		X.Paraprevotellaceae._.Prevotella.	Fusobacteriaceae_Fusobacterium	0.696868
Fusobacteriaceae_Fusobacterium	X.Paraprevotellaceae._.Prevotella.	0.696868	3.2316e-06	0.0018788		Fusobacteriaceae_Fusobacterium	X.Paraprevotellaceae._.Prevotella.	0.696868
Dietziaceae_Dietzia	Rhodobacteraceae_Paracoccus	0.696099	1.50515e-06	0.0010383		Dietziaceae_Dietzia	Rhodobacteraceae_Paracoccus	0.696099
Rhodobacteraceae_Paracoccus	Dietziaceae_Dietzia	0.696099	4.26666e-06	0.00239684		Rhodobacteraceae_Paracoccus	Dietziaceae_Dietzia	0.696099
Lachnospiraceae_Coprococcus	Actinomycetaceae_Actinomyces	0.695247	7.0973e-06	0.00373484		Lachnospiraceae_Coprococcus	Actinomycetaceae_Actinomyces	0.695247
Actinomycetaceae_Actinomyces	Lachnospiraceae_Coprococcus	0.695247	7.61125e-06	0.00397388		Actinomycetaceae_Actinomyces	Lachnospiraceae_Coprococcus	0.695247
X.Tissierellaceae._Parvimonas	Fusobacteriaceae_Fusobacterium	0.694941	2.41766e-06	0.0015255		X.Tissierellaceae._Parvimonas	Fusobacteriaceae_Fusobacterium	0.694941
Fusobacteriaceae_Fusobacterium	X.Tissierellaceae._Parvimonas	0.694941	3.20399e-06	0.00187092		Fusobacteriaceae_Fusobacterium	X.Tissierellaceae._Parvimonas	0.694941
Lachnospiraceae_.Ruminococcus.	Clostridiaceae_Clostridium	0.692295	3.20336e-06	0.00187879		Lachnospiraceae_.Ruminococcus.	Clostridiaceae_Clostridium	0.692295
Clostridiaceae_Clostridium	Lachnospiraceae_.Ruminococcus.	0.692295	5.16136e-06	0.00279337		Clostridiaceae_Clostridium	Lachnospiraceae_.Ruminococcus.	0.692295
Porphyromonadaceae_Paludibacter	Porphyromonadaceae_Porphyromonas	0.691988	4.33831e-07	0.000345862		Porphyromonadaceae_Paludibacter	Porphyromonadaceae_Porphyromonas	0.691988
Porphyromonadaceae_Porphyromonas	Porphyromonadaceae_Paludibacter	0.691988	1.73536e-06	0.00117878		Porphyromonadaceae_Porphyromonas	Porphyromonadaceae_Paludibacter	0.691988
Campylobacteraceae_Campylobacter	Lachnospiraceae_Catonella	0.689534	1.22677e-06	0.000855127		Campylobacteraceae_Campylobacter	Lachnospiraceae_Catonella	0.689534
Lachnospiraceae_Catonella	Campylobacteraceae_Campylobacter	0.689534	2.19239e-06	0.00142384		Lachnospiraceae_Catonella	Campylobacteraceae_Campylobacter	0.689534
Coriobacteriaceae_Atopobium	Lachnospiraceae_Moryella	0.689436	3.46255e-06	0.00198704		Coriobacteriaceae_Atopobium	Lachnospiraceae_Moryella	0.689436
Lachnospiraceae_Moryella	Coriobacteriaceae_Atopobium	0.689436	4.4279e-06	0.0024666		Lachnospiraceae_Moryella	Coriobacteriaceae_Atopobium	0.689436
Pasteurellaceae_Aggregatibacter	Veillonellaceae_Selenomonas	0.688321	6.03697e-07	0.000456673		Pasteurellaceae_Aggregatibacter	Veillonellaceae_Selenomonas	0.688321
Veillonellaceae_Selenomonas	Pasteurellaceae_Aggregatibacter	0.688321	2.11505e-06	0.00138715		Veillonellaceae_Selenomonas	Pasteurellaceae_Aggregatibacter	0.688321
Lachnospiraceae_Blautia	Enterobacteriaceae_Klebsiella	0.685563	7.07898e-07	0.000520705		Lachnospiraceae_Blautia	Enterobacteriaceae_Klebsiella	0.685563
Enterobacteriaceae_Klebsiella	Lachnospiraceae_Blautia	0.685563	2.10697e-06	0.0013887		Enterobacteriaceae_Klebsiella	Lachnospiraceae_Blautia	0.685563
Lachnospiraceae_Coprococcus	Veillonellaceae_Selenomonas	0.684548	2.49712e-06	0.00156084		Lachnospiraceae_Coprococcus	Veillonellaceae_Selenomonas	0.684548
Veillonellaceae_Selenomonas	Lachnospiraceae_Coprococcus	0.684548	4.1149e-06	0.00233126		Veillonellaceae_Selenomonas	Lachnospiraceae_Coprococcus	0.684548
Streptomycetaceae_Streptomyces	Promicromonosporaceae_Promicromonospora	0.682823	2.15619e-06	0.0014072		Streptomycetaceae_Streptomyces	Promicromonosporaceae_Promicromonospora	0.682823
Promicromonosporaceae_Promicromonospora	Streptomycetaceae_Streptomyces	0.682823	2.6905e-06	0.00166607		Promicromonosporaceae_Promicromonospora	Streptomycetaceae_Streptomyces	0.682823
X.Paraprevotellaceae._.Prevotella.	Campylobacteraceae_Campylobacter	0.681589	6.92202e-07	0.000511988		X.Paraprevotellaceae._.Prevotella.	Campylobacteraceae_Campylobacter	0.681589
Campylobacteraceae_Campylobacter	X.Paraprevotellaceae._.Prevotella.	0.681589	1.0193e-06	0.000729607		Campylobacteraceae_Campylobacter	X.Paraprevotellaceae._.Prevotella.	0.681589
Fusobacteriaceae_Fusobacterium	Pasteurellaceae_Aggregatibacter	0.681121	4.22916e-06	0.00238584		Fusobacteriaceae_Fusobacterium	Pasteurellaceae_Aggregatibacter	0.681121
Pasteurellaceae_Aggregatibacter	Fusobacteriaceae_Fusobacterium	0.681121	5.0412e-06	0.00273947		Pasteurellaceae_Aggregatibacter	Fusobacteriaceae_Fusobacterium	0.681121
Veillonellaceae_Dialister	Bifidobacteriaceae_Bifidobacterium	0.679807	3.02714e-06	0.00180728		Veillonellaceae_Dialister	Bifidobacteriaceae_Bifidobacterium	0.679807
Bifidobacteriaceae_Bifidobacterium	Veillonellaceae_Dialister	0.679807	4.98114e-06	0.00271793		Bifidobacteriaceae_Bifidobacterium	Veillonellaceae_Dialister	0.679807
Erysipelotrichaceae_Bulleidia	Veillonellaceae_Selenomonas	0.67945	2.04851e-06	0.00136367		Erysipelotrichaceae_Bulleidia	Veillonellaceae_Selenomonas	0.67945
Veillonellaceae_Selenomonas	Erysipelotrichaceae_Bulleidia	0.67945	4.46865e-06	0.00247893		Veillonellaceae_Selenomonas	Erysipelotrichaceae_Bulleidia	0.67945
Rhodobacteraceae_Paracoccus	Propionibacteriaceae_Propionibacterium	0.678983	2.2358e-06	0.0014311		Rhodobacteraceae_Paracoccus	Propionibacteriaceae_Propionibacterium	0.678983
Propionibacteriaceae_Propionibacterium	Rhodobacteraceae_Paracoccus	0.678983	2.34064e-06	0.00148394		Propionibacteriaceae_Propionibacterium	Rhodobacteraceae_Paracoccus	0.678983
Pseudonocardiaceae_Pseudonocardia	Mycoplasmataceae_Mycoplasma	0.678352	2.0801e-06	0.00137781		Pseudonocardiaceae_Pseudonocardia	Mycoplasmataceae_Mycoplasma	0.678352
Mycoplasmataceae_Mycoplasma	Pseudonocardiaceae_Pseudonocardia	0.678352	3.0167e-06	0.00180916		Mycoplasmataceae_Mycoplasma	Pseudonocardiaceae_Pseudonocardia	0.678352
Intrasporangiaceae_Phycicoccus	Streptomycetaceae_Streptomyces	0.677697	3.27855e-06	0.00189781		Intrasporangiaceae_Phycicoccus	Streptomycetaceae_Streptomyces	0.677697
Streptomycetaceae_Streptomyces	Intrasporangiaceae_Phycicoccus	0.677697	3.80787e-06	0.00216653		Streptomycetaceae_Streptomyces	Intrasporangiaceae_Phycicoccus	0.677697
Erysipelotrichaceae_.Eubacterium.	Erysipelotrichaceae_Catenibacterium	0.673286	1.74696e-05	0.0083066		Erysipelotrichaceae_.Eubacterium.	Erysipelotrichaceae_Catenibacterium	0.673286
Erysipelotrichaceae_Catenibacterium	Erysipelotrichaceae_.Eubacterium.	0.673286	2.31292e-05	0.010582		Erysipelotrichaceae_Catenibacterium	Erysipelotrichaceae_.Eubacterium.	0.673286
Microbacteriaceae_Agrococcus	Planococcaceae_Sporosarcina	0.67224	6.19545e-06	0.00328624		Microbacteriaceae_Agrococcus	Planococcaceae_Sporosarcina	0.67224
Planococcaceae_Sporosarcina	Microbacteriaceae_Agrococcus	0.67224	1.06994e-05	0.00539578		Planococcaceae_Sporosarcina	Microbacteriaceae_Agrococcus	0.67224
Deinococcaceae_Deinococcus	Bradyrhizobiaceae_Balneimonas	0.671297	1.00147e-05	0.00508904		Deinococcaceae_Deinococcus	Bradyrhizobiaceae_Balneimonas	0.671297
Bradyrhizobiaceae_Balneimonas	Deinococcaceae_Deinococcus	0.671297	1.18399e-05	0.00588181		Bradyrhizobiaceae_Balneimonas	Deinococcaceae_Deinococcus	0.671297
Coriobacteriaceae_Collinsella	Erysipelotrichaceae_.Eubacterium.	0.668974	3.0145e-06	0.00181602		Coriobacteriaceae_Collinsella	Erysipelotrichaceae_.Eubacterium.	0.668974
Erysipelotrichaceae_.Eubacterium.	Coriobacteriaceae_Collinsella	0.668974	6.03803e-06	0.00322846		Erysipelotrichaceae_.Eubacterium.	Coriobacteriaceae_Collinsella	0.668974
Dermabacteraceae_Brachybacterium	Micrococcaceae_Microbispora	0.668324	1.70381e-06	0.00116328		Dermabacteraceae_Brachybacterium	Micrococcaceae_Microbispora	0.668324
Micrococcaceae_Microbispora	Dermabacteraceae_Brachybacterium	0.668324	4.53197e-06	0.00250362		Micrococcaceae_Microbispora	Dermabacteraceae_Brachybacterium	0.668324
Leptotrichiaceae_Leptotrichia	Fusobacteriaceae_Propionigenium	0.667137	2.85805e-06	0.00175352		Leptotrichiaceae_Leptotrichia	Fusobacteriaceae_Propionigenium	0.667137
Fusobacteriaceae_Propionigenium	Leptotrichiaceae_Leptotrichia	0.667137	4.40135e-06	0.00246211		Fusobacteriaceae_Propionigenium	Leptotrichiaceae_Leptotrichia	0.667137
Sphingomonadaceae_Kaistobacter	Deinococcaceae_Deinococcus	0.666766	2.49993e-06	0.0015553		Sphingomonadaceae_Kaistobacter	Deinococcaceae_Deinococcus	0.666766
Deinococcaceae_Deinococcus	Sphingomonadaceae_Kaistobacter	0.666766	3.48065e-06	0.00198886		Deinococcaceae_Deinococcus	Sphingomonadaceae_Kaistobacter	0.666766
Lachnospiraceae_Blautia	Coriobacteriaceae_Collinsella	0.663531	1.92643e-05	0.00896779		Lachnospiraceae_Blautia	Coriobacteriaceae_Collinsella	0.663531
Coriobacteriaceae_Collinsella	Lachnospiraceae_Blautia	0.663531	3.78265e-05	0.0158868		Coriobacteriaceae_Collinsella	Lachnospiraceae_Blautia	0.663531
Porphyromonadaceae_Tannerella	Campylobacteraceae_Campylobacter	0.6634	1.77453e-05	0.00840766		Porphyromonadaceae_Tannerella	Campylobacteraceae_Campylobacter	0.6634
Campylobacteraceae_Campylobacter	Porphyromonadaceae_Tannerella	0.6634	1.79172e-05	0.00845903		Campylobacteraceae_Campylobacter	Porphyromonadaceae_Tannerella	0.6634
Gemellaceae_Gemella	Streptococcaceae_Streptococcus	0.66081	2.1998e-06	0.00142172		Gemellaceae_Gemella	Streptococcaceae_Streptococcus	0.66081
Streptococcaceae_Streptococcus	Gemellaceae_Gemella	0.66081	3.31857e-06	0.00191266		Streptococcaceae_Streptococcus	Gemellaceae_Gemella	0.66081
Prevotellaceae_Prevotella	Campylobacteraceae_Campylobacter	0.660199	1.14624e-05	0.0057156		Prevotellaceae_Prevotella	Campylobacteraceae_Campylobacter	0.660199
Campylobacteraceae_Campylobacter	Prevotellaceae_Prevotella	0.660199	1.51332e-05	0.00729996		Campylobacteraceae_Campylobacter	Prevotellaceae_Prevotella	0.660199
Ruminococcaceae_Ruminococcus	Lachnospiraceae_Blautia	0.660062	1.40037e-05	0.00680442		Ruminococcaceae_Ruminococcus	Lachnospiraceae_Blautia	0.660062
Lachnospiraceae_Blautia	Ruminococcaceae_Ruminococcus	0.660062	2.98781e-05	0.0130851		Lachnospiraceae_Blautia	Ruminococcaceae_Ruminococcus	0.660062
Fusobacteriaceae_Fusobacterium	Veillonellaceae_Selenomonas	0.659893	3.18256e-06	0.00187486		Fusobacteriaceae_Fusobacterium	Veillonellaceae_Selenomonas	0.659893
Veillonellaceae_Selenomonas	Fusobacteriaceae_Fusobacterium	0.659893	8.31806e-06	0.00429241		Veillonellaceae_Selenomonas	Fusobacteriaceae_Fusobacterium	0.659893
Lachnospiraceae_Lachnobacterium	Coriobacteriaceae_Collinsella	0.65985	9.81638e-06	0.00502663		Lachnospiraceae_Lachnobacterium	Coriobacteriaceae_Collinsella	0.65985
Coriobacteriaceae_Collinsella	Lachnospiraceae_Lachnobacterium	0.65985	1.00503e-05	0.00508771		Coriobacteriaceae_Collinsella	Lachnospiraceae_Lachnobacterium	0.65985
Lachnospiraceae_Moryella	X.Mogibacteriaceae._Mogibacterium	0.655612	1.92383e-05	0.00898711		Lachnospiraceae_Moryella	X.Mogibacteriaceae._Mogibacterium	0.655612
X.Mogibacteriaceae._Mogibacterium	Lachnospiraceae_Moryella	0.655612	2.73e-05	0.0123208		X.Mogibacteriaceae._Mogibacterium	Lachnospiraceae_Moryella	0.655612
Lachnospiraceae_Catonella	Fusobacteriaceae_Fusobacterium	0.653782	9.06414e-06	0.00465936		Lachnospiraceae_Catonella	Fusobacteriaceae_Fusobacterium	0.653782
Fusobacteriaceae_Fusobacterium	Lachnospiraceae_Catonella	0.653782	1.19942e-05	0.00591433		Fusobacteriaceae_Fusobacterium	Lachnospiraceae_Catonella	0.653782
Propionibacteriaceae_Propionibacterium	Bacillaceae_Bacillus	0.653114	2.52946e-05	0.0115331		Propionibacteriaceae_Propionibacterium	Bacillaceae_Bacillus	0.653114
Bacillaceae_Bacillus	Propionibacteriaceae_Propionibacterium	0.653114	3.88167e-05	0.0162514		Bacillaceae_Bacillus	Propionibacteriaceae_Propionibacterium	0.653114
Micrococcaceae_Micrococcus	Moraxellaceae_Enhydrobacter	0.652335	1.08961e-05	0.00547427		Micrococcaceae_Micrococcus	Moraxellaceae_Enhydrobacter	0.652335
Moraxellaceae_Enhydrobacter	Micrococcaceae_Micrococcus	0.652335	1.18467e-05	0.00586333		Moraxellaceae_Enhydrobacter	Micrococcaceae_Micrococcus	0.652335
Fusobacteriaceae_Propionigenium	Pasteurellaceae_Aggregatibacter	0.65197	5.42093e-06	0.00292197		Fusobacteriaceae_Propionigenium	Pasteurellaceae_Aggregatibacter	0.65197
Pasteurellaceae_Aggregatibacter	Fusobacteriaceae_Propionigenium	0.65197	1.13918e-05	0.00570178		Pasteurellaceae_Aggregatibacter	Fusobacteriaceae_Propionigenium	0.65197
Moraxellaceae_Enhydrobacter	Sphingomonadaceae_Kaistobacter	0.651934	1.48753e-05	0.00720164		Moraxellaceae_Enhydrobacter	Sphingomonadaceae_Kaistobacter	0.651934
Sphingomonadaceae_Kaistobacter	Moraxellaceae_Enhydrobacter	0.651934	2.78822e-05	0.012541		Sphingomonadaceae_Kaistobacter	Moraxellaceae_Enhydrobacter	0.651934
Comamonadaceae_Pelomonas	Promicromonosporaceae_Promicromonospora	0.650742	6.49243e-05	0.0249102		Comamonadaceae_Pelomonas	Promicromonosporaceae_Promicromonospora	0.650742
Promicromonosporaceae_Promicromonospora	Comamonadaceae_Pelomonas	0.650742	0.000102519	0.036495		Promicromonosporaceae_Promicromonospora	Comamonadaceae_Pelomonas	0.650742
Micrococcaceae_Microbispora	Dietziaceae_Dietzia	0.650403	3.28859e-05	0.0141693		Micrococcaceae_Microbispora	Dietziaceae_Dietzia	0.650403
Dietziaceae_Dietzia	Micrococcaceae_Microbispora	0.650403	5.69126e-05	0.0221555		Dietziaceae_Dietzia	Micrococcaceae_Microbispora	0.650403
Coriobacteriaceae_Collinsella	Clostridiaceae_Clostridium	0.650082	2.66255e-05	0.0120984		Coriobacteriaceae_Collinsella	Clostridiaceae_Clostridium	0.650082
Clostridiaceae_Clostridium	Coriobacteriaceae_Collinsella	0.650082	3.17213e-05	0.013712		Clostridiaceae_Clostridium	Coriobacteriaceae_Collinsella	0.650082
Lachnospiraceae_Dorea	Lachnospiraceae_Blautia	0.647561	9.98885e-06	0.00509535		Lachnospiraceae_Dorea	Lachnospiraceae_Blautia	0.647561
Lachnospiraceae_Blautia	Lachnospiraceae_Dorea	0.647561	1.23719e-05	0.00607805		Lachnospiraceae_Blautia	Lachnospiraceae_Dorea	0.647561
Erysipelotrichaceae_.Eubacterium.	Bradyrhizobiaceae_Bradyrhizobium	0.645314	1.97163e-05	0.00911447		Erysipelotrichaceae_.Eubacterium.	Bradyrhizobiaceae_Bradyrhizobium	0.645314
Bradyrhizobiaceae_Bradyrhizobium	Erysipelotrichaceae_.Eubacterium.	0.645314	2.85162e-05	0.0126552		Bradyrhizobiaceae_Bradyrhizobium	Erysipelotrichaceae_.Eubacterium.	0.645314
Campylobacteraceae_Campylobacter	Fusobacteriaceae_Propionigenium	0.645077	2.8943e-06	0.00175954		Campylobacteraceae_Campylobacter	Fusobacteriaceae_Propionigenium	0.645077
Fusobacteriaceae_Propionigenium	Campylobacteraceae_Campylobacter	0.645077	6.14738e-06	0.00327378		Fusobacteriaceae_Propionigenium	Campylobacteraceae_Campylobacter	0.645077
Coriobacteriaceae_Atopobium	Prevotellaceae_Prevotella	0.644309	3.44874e-05	0.0147165		Coriobacteriaceae_Atopobium	Prevotellaceae_Prevotella	0.644309
Prevotellaceae_Prevotella	Coriobacteriaceae_Atopobium	0.644309	4.40853e-05	0.0180043		Prevotellaceae_Prevotella	Coriobacteriaceae_Atopobium	0.644309
Micrococcaceae_Microbispora	Sphingomonadaceae_Kaistobacter	0.643943	1.90656e-05	0.0089378		Micrococcaceae_Microbispora	Sphingomonadaceae_Kaistobacter	0.643943
Sphingomonadaceae_Kaistobacter	Micrococcaceae_Microbispora	0.643943	2.26811e-05	0.0104127		Sphingomonadaceae_Kaistobacter	Micrococcaceae_Microbispora	0.643943
Intrasporangiaceae_Phycicoccus	Intrasporangiaceae_Terracoccus	0.643747	1.55092e-05	0.00745434		Intrasporangiaceae_Phycicoccus	Intrasporangiaceae_Terracoccus	0.643747
Intrasporangiaceae_Terracoccus	Intrasporangiaceae_Phycicoccus	0.643747	1.72422e-05	0.00822788		Intrasporangiaceae_Terracoccus	Intrasporangiaceae_Phycicoccus	0.643747
Porphyromonadaceae_Porphyromonas	Spirochaetaceae_Treponema	0.640808	3.10605e-05	0.0134701		Porphyromonadaceae_Porphyromonas	Spirochaetaceae_Treponema	0.640808
Spirochaetaceae_Treponema	Porphyromonadaceae_Porphyromonas	0.640808	4.10456e-05	0.0170772		Spirochaetaceae_Treponema	Porphyromonadaceae_Porphyromonas	0.640808
Porphyromonadaceae_Tannerella	X.Paraprevotellaceae._.Prevotella.	0.638949	1.25155e-05	0.006126		Porphyromonadaceae_Tannerella	X.Paraprevotellaceae._.Prevotella.	0.638949
X.Paraprevotellaceae._.Prevotella.	Porphyromonadaceae_Tannerella	0.638949	1.25937e-05	0.00614172		X.Paraprevotellaceae._.Prevotella.	Porphyromonadaceae_Tannerella	0.638949
Deinococcaceae_Deinococcus	Bacillaceae_Bacillus	0.638645	7.90634e-06	0.00411183		Deinococcaceae_Deinococcus	Bacillaceae_Bacillus	0.638645
Bacillaceae_Bacillus	Deinococcaceae_Deinococcus	0.638645	3.57399e-05	0.0150579		Bacillaceae_Bacillus	Deinococcaceae_Deinococcus	0.638645
X.Paraprevotellaceae._.Prevotella.	Porphyromonadaceae_Porphyromonas	0.637586	1.82899e-05	0.00860447		X.Paraprevotellaceae._.Prevotella.	Porphyromonadaceae_Porphyromonas	0.637586
Porphyromonadaceae_Porphyromonas	X.Paraprevotellaceae._.Prevotella.	0.637586	2.79017e-05	0.0125076		Porphyromonadaceae_Porphyromonas	X.Paraprevotellaceae._.Prevotella.	0.637586
Bacillaceae_Bacillus	Staphylococcaceae_Staphylococcus	0.63717	1.95367e-05	0.00906291		Bacillaceae_Bacillus	Staphylococcaceae_Staphylococcus	0.63717
Staphylococcaceae_Staphylococcus	Bacillaceae_Bacillus	0.63717	3.4969e-05	0.014827		Staphylococcaceae_Staphylococcus	Bacillaceae_Bacillus	0.63717
Rhodobacteraceae_Paracoccus	Moraxellaceae_Enhydrobacter	0.636334	3.03315e-05	0.0132402		Rhodobacteraceae_Paracoccus	Moraxellaceae_Enhydrobacter	0.636334
Moraxellaceae_Enhydrobacter	Rhodobacteraceae_Paracoccus	0.636334	4.16622e-05	0.0171197		Moraxellaceae_Enhydrobacter	Rhodobacteraceae_Paracoccus	0.636334
X.Paraprevotellaceae._.Prevotella.	Lachnospiraceae_Butyrivibrio	0.63578	5.18212e-05	0.0204122		X.Paraprevotellaceae._.Prevotella.	Lachnospiraceae_Butyrivibrio	0.63578
Lachnospiraceae_Butyrivibrio	X.Paraprevotellaceae._.Prevotella.	0.63578	7.56285e-05	0.0282044		Lachnospiraceae_Butyrivibrio	X.Paraprevotellaceae._.Prevotella.	0.63578
X.Exiguobacteraceae._Exiguobacterium	X.Chromatiaceae._Rheinheimera	0.63546	4.31066e-05	0.0176587		X.Exiguobacteraceae._Exiguobacterium	X.Chromatiaceae._Rheinheimera	0.63546
X.Chromatiaceae._Rheinheimera	X.Exiguobacteraceae._Exiguobacterium	0.63546	4.67767e-05	0.0187582		X.Chromatiaceae._Rheinheimera	X.Exiguobacteraceae._Exiguobacterium	0.63546
Neisseriaceae_Eikenella	Neisseriaceae_Neisseria	0.633273	3.43639e-05	0.0147584		Neisseriaceae_Eikenella	Neisseriaceae_Neisseria	0.633273
Neisseriaceae_Neisseria	Neisseriaceae_Eikenella	0.633273	4.6507e-05	0.018763		Neisseriaceae_Neisseria	Neisseriaceae_Eikenella	0.633273
Ruminococcaceae_Ruminococcus	Veillonellaceae_Mitsuokella	0.631259	2.80501e-05	0.0125319		Ruminococcaceae_Ruminococcus	Veillonellaceae_Mitsuokella	0.631259
Veillonellaceae_Mitsuokella	Ruminococcaceae_Ruminococcus	0.631259	4.84266e-05	0.0192459		Veillonellaceae_Mitsuokella	Ruminococcaceae_Ruminococcus	0.631259
Lachnospiraceae_Oribacterium	Campylobacteraceae_Campylobacter	0.630911	8.45385e-05	0.0309209		Lachnospiraceae_Oribacterium	Campylobacteraceae_Campylobacter	0.630911
Campylobacteraceae_Campylobacter	Lachnospiraceae_Oribacterium	0.630911	9.17875e-05	0.0330279		Campylobacteraceae_Campylobacter	Lachnospiraceae_Oribacterium	0.630911
Lachnospiraceae_Lachnobacterium	Ruminococcaceae_Ruminococcus	0.627057	1.69448e-05	0.00811504		Lachnospiraceae_Lachnobacterium	Ruminococcaceae_Ruminococcus	0.627057
Ruminococcaceae_Ruminococcus	Lachnospiraceae_Lachnobacterium	0.627057	3.07001e-05	0.0133573		Ruminococcaceae_Ruminococcus	Lachnospiraceae_Lachnobacterium	0.627057
Flavobacteriaceae_Capnocytophaga	X.Paraprevotellaceae._.Prevotella.	0.626585	2.00215e-05	0.00922355		Flavobacteriaceae_Capnocytophaga	X.Paraprevotellaceae._.Prevotella.	0.626585
X.Paraprevotellaceae._.Prevotella.	Flavobacteriaceae_Capnocytophaga	0.626585	2.92037e-05	0.0128745		X.Paraprevotellaceae._.Prevotella.	Flavobacteriaceae_Capnocytophaga	0.626585
Micrococcaceae_Microbispora	Deinococcaceae_Deinococcus	0.626283	2.81356e-05	0.0125281		Micrococcaceae_Microbispora	Deinococcaceae_Deinococcus	0.626283
Deinococcaceae_Deinococcus	Micrococcaceae_Microbispora	0.626283	3.44858e-05	0.0147632		Deinococcaceae_Deinococcus	Micrococcaceae_Microbispora	0.626283
Coriobacteriaceae_Collinsella	Lachnospiraceae_.Ruminococcus.	0.624688	4.12392e-05	0.0171043		Coriobacteriaceae_Collinsella	Lachnospiraceae_.Ruminococcus.	0.624688
Lachnospiraceae_.Ruminococcus.	Coriobacteriaceae_Collinsella	0.624688	4.74706e-05	0.0189793		Lachnospiraceae_.Ruminococcus.	Coriobacteriaceae_Collinsella	0.624688
Enterobacteriaceae_Citrobacter	Lachnospiraceae_Blautia	0.62274	4.577e-05	0.0185783		Enterobacteriaceae_Citrobacter	Lachnospiraceae_Blautia	0.62274
Lachnospiraceae_Blautia	Enterobacteriaceae_Citrobacter	0.62274	6.72503e-05	0.0255814		Lachnospiraceae_Blautia	Enterobacteriaceae_Citrobacter	0.62274
Coriobacteriaceae_Collinsella	Ruminococcaceae_Ruminococcus	0.622297	5.75228e-05	0.0223278		Coriobacteriaceae_Collinsella	Ruminococcaceae_Ruminococcus	0.622297
Ruminococcaceae_Ruminococcus	Coriobacteriaceae_Collinsella	0.622297	0.000104701	0.0368773		Ruminococcaceae_Ruminococcus	Coriobacteriaceae_Collinsella	0.622297
Lachnospiraceae_Catonella	Erysipelotrichaceae_Bulleidia	0.621696	5.51788e-05	0.0216069		Lachnospiraceae_Catonella	Erysipelotrichaceae_Bulleidia	0.621696
Erysipelotrichaceae_Bulleidia	Lachnospiraceae_Catonella	0.621696	5.87131e-05	0.0227235		Erysipelotrichaceae_Bulleidia	Lachnospiraceae_Catonella	0.621696
Pseudomonadaceae_Pseudomonas	Sphingomonadaceae_Kaistobacter	0.620337	3.52844e-05	0.0149132		Pseudomonadaceae_Pseudomonas	Sphingomonadaceae_Kaistobacter	0.620337
Sphingomonadaceae_Kaistobacter	Pseudomonadaceae_Pseudomonas	0.620337	6.35119e-05	0.0244387		Sphingomonadaceae_Kaistobacter	Pseudomonadaceae_Pseudomonas	0.620337
Lachnospiraceae_Coprococcus	Erysipelotrichaceae_Bulleidia	0.619441	9.06472e-05	0.032706		Lachnospiraceae_Coprococcus	Erysipelotrichaceae_Bulleidia	0.619441
Erysipelotrichaceae_Bulleidia	Lachnospiraceae_Coprococcus	0.619441	0.000104618	0.0369456		Erysipelotrichaceae_Bulleidia	Lachnospiraceae_Coprococcus	0.619441
X.Chromatiaceae._Rheinheimera	Bradyrhizobiaceae_Balneimonas	0.618524	0.000104046	0.0368413		X.Chromatiaceae._Rheinheimera	Bradyrhizobiaceae_Balneimonas	0.618524
Erysipelotrichaceae_Catenibacterium	Ruminococcaceae_Ruminococcus	0.618513	0.000117787	0.0400046		Erysipelotrichaceae_Catenibacterium	Ruminococcaceae_Ruminococcus	0.618513
Ruminococcaceae_Ruminococcus	Erysipelotrichaceae_Catenibacterium	0.618513	0.000146527	0.0478141		Ruminococcaceae_Ruminococcus	Erysipelotrichaceae_Catenibacterium	0.618513
Cardiobacteriaceae_Cardiobacterium	Porphyromonadaceae_Paludibacter	0.615583	2.85357e-05	0.0126218		Cardiobacteriaceae_Cardiobacterium	Porphyromonadaceae_Paludibacter	0.615583
Porphyromonadaceae_Paludibacter	Cardiobacteriaceae_Cardiobacterium	0.615583	5.66382e-05	0.0221133		Porphyromonadaceae_Paludibacter	Cardiobacteriaceae_Cardiobacterium	0.615583
Lachnospiraceae_Coprococcus	Prevotellaceae_Prevotella	0.615161	0.000121987	0.0412209		Lachnospiraceae_Coprococcus	Prevotellaceae_Prevotella	0.615161
Prevotellaceae_Prevotella	Lachnospiraceae_Coprococcus	0.615161	0.000125893	0.0424331		Prevotellaceae_Prevotella	Lachnospiraceae_Coprococcus	0.615161
Ruminococcaceae_Faecalibacterium	Clostridiaceae_Clostridium	0.614912	0.000101547	0.0362457		Ruminococcaceae_Faecalibacterium	Clostridiaceae_Clostridium	0.614912
Veillonellaceae_Selenomonas	Lachnospiraceae_Butyrivibrio	0.614373	4.43759e-05	0.0180675		Veillonellaceae_Selenomonas	Lachnospiraceae_Butyrivibrio	0.614373
Lachnospiraceae_Butyrivibrio	Veillonellaceae_Selenomonas	0.614373	4.83013e-05	0.0192536		Lachnospiraceae_Butyrivibrio	Veillonellaceae_Selenomonas	0.614373
Lachnospiraceae_Blautia	Ruminococcaceae_Faecalibacterium	0.614087	0.00013774	0.0456177		Lachnospiraceae_Blautia	Ruminococcaceae_Faecalibacterium	0.614087
Lachnospiraceae_Lachnobacterium	Clostridiaceae_Clostridium	0.613631	4.6548e-05	0.0187229		Lachnospiraceae_Lachnobacterium	Clostridiaceae_Clostridium	0.613631
Clostridiaceae_Clostridium	Lachnospiraceae_Lachnobacterium	0.613631	6.87965e-05	0.0260209		Clostridiaceae_Clostridium	Lachnospiraceae_Lachnobacterium	0.613631
Ruminococcaceae_Faecalibacterium	Lachnospiraceae_Lachnobacterium	0.612594	4.13055e-05	0.0170786		Ruminococcaceae_Faecalibacterium	Lachnospiraceae_Lachnobacterium	0.612594
Lachnospiraceae_Lachnobacterium	Ruminococcaceae_Faecalibacterium	0.612594	5.35985e-05	0.02105		Lachnospiraceae_Lachnobacterium	Ruminococcaceae_Faecalibacterium	0.612594
Rhodobacteraceae_Paracoccus	Deinococcaceae_Deinococcus	0.612266	2.92205e-05	0.0128394		Rhodobacteraceae_Paracoccus	Deinococcaceae_Deinococcus	0.612266
Deinococcaceae_Deinococcus	Rhodobacteraceae_Paracoccus	0.612266	6.6357e-05	0.0253867		Deinococcaceae_Deinococcus	Rhodobacteraceae_Paracoccus	0.612266
Ruminococcaceae_Ruminococcus	Streptomycetaceae_Streptomyces	0.611266	0.0001177	0.0400772		Ruminococcaceae_Ruminococcus	Streptomycetaceae_Streptomyces	0.611266
Streptomycetaceae_Streptomyces	Ruminococcaceae_Ruminococcus	0.611266	0.000146306	0.0478593		Streptomycetaceae_Streptomyces	Ruminococcaceae_Ruminococcus	0.611266
Lachnospiraceae_.Ruminococcus.	Ruminococcaceae_Ruminococcus	0.609967	8.61283e-05	0.0313303		Lachnospiraceae_.Ruminococcus.	Ruminococcaceae_Ruminococcus	0.609967
Ruminococcaceae_Ruminococcus	Lachnospiraceae_.Ruminococcus.	0.609967	0.000112903	0.0387412		Ruminococcaceae_Ruminococcus	Lachnospiraceae_.Ruminococcus.	0.609967
Dietziaceae_Dietzia	Micrococcaceae_Micrococcus	0.609319	6.75416e-05	0.0256191		Dietziaceae_Dietzia	Micrococcaceae_Micrococcus	0.609319
Lachnospiraceae_Catonella	Porphyromonadaceae_Porphyromonas	0.608862	0.000131202	0.043889		Lachnospiraceae_Catonella	Porphyromonadaceae_Porphyromonas	0.608862
Porphyromonadaceae_Porphyromonas	Lachnospiraceae_Catonella	0.608862	0.000153386	0.0498081		Porphyromonadaceae_Porphyromonas	Lachnospiraceae_Catonella	0.608862
X.Mogibacteriaceae._Mogibacterium	Actinomycetaceae_Actinomyces	0.60832	4.58213e-05	0.0185426		X.Mogibacteriaceae._Mogibacterium	Actinomycetaceae_Actinomyces	0.60832
Actinomycetaceae_Actinomyces	X.Mogibacteriaceae._Mogibacterium	0.60832	5.03056e-05	0.0199332		Actinomycetaceae_Actinomyces	X.Mogibacteriaceae._Mogibacterium	0.60832
Peptostreptococcaceae_Peptostreptococcus	Spirochaetaceae_Treponema	0.607284	7.43674e-05	0.0278903		Peptostreptococcaceae_Peptostreptococcus	Spirochaetaceae_Treponema	0.607284
Spirochaetaceae_Treponema	Peptostreptococcaceae_Peptostreptococcus	0.607284	7.59527e-05	0.0282462		Spirochaetaceae_Treponema	Peptostreptococcaceae_Peptostreptococcus	0.607284
Peptostreptococcaceae_Filifactor	Peptococcaceae_Peptococcus	0.604867	0.000112627	0.0388466		Peptostreptococcaceae_Filifactor	Peptococcaceae_Peptococcus	0.604867
Porphyromonadaceae_Paludibacter	Porphyromonadaceae_Tannerella	0.603299	0.00013773	0.0457283		Porphyromonadaceae_Paludibacter	Porphyromonadaceae_Tannerella	0.603299
Veillonellaceae_Selenomonas	Fusobacteriaceae_Propionigenium	0.603162	8.16969e-05	0.0300467		Veillonellaceae_Selenomonas	Fusobacteriaceae_Propionigenium	0.603162
Fusobacteriaceae_Propionigenium	Veillonellaceae_Selenomonas	0.603162	0.00010507	0.0369097		Fusobacteriaceae_Propionigenium	Veillonellaceae_Selenomonas	0.603162
Oxalobacteraceae_Ralstonia	Lachnospiraceae_Blautia	0.602329	0.000127559	0.042886		Oxalobacteraceae_Ralstonia	Lachnospiraceae_Blautia	0.602329
Lachnospiraceae_Blautia	Oxalobacteraceae_Ralstonia	0.602329	0.000131061	0.0439525		Lachnospiraceae_Blautia	Oxalobacteraceae_Ralstonia	0.602329
X.Tissierellaceae._Parvimonas	Veillonellaceae_Selenomonas	0.602017	6.9039e-05	0.0260387		X.Tissierellaceae._Parvimonas	Veillonellaceae_Selenomonas	0.602017
Veillonellaceae_Selenomonas	X.Tissierellaceae._Parvimonas	0.602017	0.000115509	0.0394322		Veillonellaceae_Selenomonas	X.Tissierellaceae._Parvimonas	0.602017
Porphyromonadaceae_Paludibacter	Fusobacteriaceae_Fusobacterium	0.600587	3.48391e-05	0.0148191		Porphyromonadaceae_Paludibacter	Fusobacteriaceae_Fusobacterium	0.600587
Fusobacteriaceae_Fusobacterium	Porphyromonadaceae_Paludibacter	0.600587	7.66547e-05	0.0284278		Fusobacteriaceae_Fusobacterium	Porphyromonadaceae_Paludibacter	0.600587
Ruminococcaceae_Faecalibacterium	Erysipelotrichaceae_.Eubacterium.	0.599828	6.70086e-05	0.0255626		Ruminococcaceae_Faecalibacterium	Erysipelotrichaceae_.Eubacterium.	0.599828
Erysipelotrichaceae_.Eubacterium.	Ruminococcaceae_Faecalibacterium	0.599828	8.85947e-05	0.0320523		Erysipelotrichaceae_.Eubacterium.	Ruminococcaceae_Faecalibacterium	0.599828
Dethiosulfovibrionaceae_TG5	Peptostreptococcaceae_Filifactor	0.599482	7.26026e-05	0.0273054		Dethiosulfovibrionaceae_TG5	Peptostreptococcaceae_Filifactor	0.599482
Porphyromonadaceae_Paludibacter	Spirochaetaceae_Treponema	0.59791	0.000108354	0.0376656		Porphyromonadaceae_Paludibacter	Spirochaetaceae_Treponema	0.59791
Propionibacteriaceae_Propionibacterium	Micrococcaceae_Micrococcus	0.596811	5.08454e-05	0.0200873		Propionibacteriaceae_Propionibacterium	Micrococcaceae_Micrococcus	0.596811
Micrococcaceae_Micrococcus	Propionibacteriaceae_Propionibacterium	0.596811	0.000112903	0.0388412		Micrococcaceae_Micrococcus	Propionibacteriaceae_Propionibacterium	0.596811
Spirochaetaceae_Treponema	Fusobacteriaceae_Fusobacterium	0.594182	0.000100697	0.0360391		Spirochaetaceae_Treponema	Fusobacteriaceae_Fusobacterium	0.594182
Fusobacteriaceae_Fusobacterium	Spirochaetaceae_Treponema	0.594182	0.00013222	0.0440084		Fusobacteriaceae_Fusobacterium	Spirochaetaceae_Treponema	0.594182
Porphyromonadaceae_Paludibacter	Campylobacteraceae_Campylobacter	0.592931	7.73822e-05	0.0286179		Porphyromonadaceae_Paludibacter	Campylobacteraceae_Campylobacter	0.592931
Campylobacteraceae_Campylobacter	Porphyromonadaceae_Paludibacter	0.592931	8.33761e-05	0.0305798		Campylobacteraceae_Campylobacter	Porphyromonadaceae_Paludibacter	0.592931
Pasteurellaceae_Aggregatibacter	Porphyromonadaceae_Porphyromonas	0.592725	2.67487e-05	0.0121131		Pasteurellaceae_Aggregatibacter	Porphyromonadaceae_Porphyromonas	0.592725
Porphyromonadaceae_Porphyromonas	Pasteurellaceae_Aggregatibacter	0.592725	4.08311e-05	0.0170412		Porphyromonadaceae_Porphyromonas	Pasteurellaceae_Aggregatibacter	0.592725
Succinivibrionaceae_Succinivibrio	Ruminococcaceae_Faecalibacterium	0.591578	6.25463e-05	0.0241369		Succinivibrionaceae_Succinivibrio	Ruminococcaceae_Faecalibacterium	0.591578
Ruminococcaceae_Faecalibacterium	Succinivibrionaceae_Succinivibrio	0.591578	8.10917e-05	0.0299067		Ruminococcaceae_Faecalibacterium	Succinivibrionaceae_Succinivibrio	0.591578
Coriobacteriaceae_Atopobium	Veillonellaceae_Selenomonas	0.590527	4.15725e-05	0.0171357		Coriobacteriaceae_Atopobium	Veillonellaceae_Selenomonas	0.590527
Veillonellaceae_Selenomonas	Coriobacteriaceae_Atopobium	0.590527	9.42588e-05	0.0338257		Veillonellaceae_Selenomonas	Coriobacteriaceae_Atopobium	0.590527
Lachnospiraceae_Catonella	Lachnospiraceae_Oribacterium	0.587975	0.000120447	0.0408039		Lachnospiraceae_Catonella	Lachnospiraceae_Oribacterium	0.587975
Porphyromonadaceae_Porphyromonas	Campylobacteraceae_Campylobacter	0.585943	0.00010737	0.0376183		Porphyromonadaceae_Porphyromonas	Campylobacteraceae_Campylobacter	0.585943
Campylobacteraceae_Campylobacter	Porphyromonadaceae_Porphyromonas	0.585943	0.000109403	0.0379313		Campylobacteraceae_Campylobacter	Porphyromonadaceae_Porphyromonas	0.585943
Campylobacteraceae_Campylobacter	Spirochaetaceae_Treponema	0.584856	0.000145416	0.0476855		Campylobacteraceae_Campylobacter	Spirochaetaceae_Treponema	0.584856
Lachnospiraceae_Lachnospira	Ruminococcaceae_Ruminococcus	0.578127	0.000131402	0.0438458		Lachnospiraceae_Lachnospira	Ruminococcaceae_Ruminococcus	0.578127
Propionibacteriaceae_Propionibacterium	Micrococcaceae_Kocuria	0.576678	0.0001031	0.0366037		Propionibacteriaceae_Propionibacterium	Micrococcaceae_Kocuria	0.576678
Micrococcaceae_Kocuria	Propionibacteriaceae_Propionibacterium	0.576678	0.000144235	0.0475321		Micrococcaceae_Kocuria	Propionibacteriaceae_Propionibacterium	0.576678
Lachnospiraceae_Dorea	Ruminococcaceae_Faecalibacterium	0.571033	8.66757e-05	0.0314435		Lachnospiraceae_Dorea	Ruminococcaceae_Faecalibacterium	0.571033
Ruminococcaceae_Faecalibacterium	Lachnospiraceae_Dorea	0.571033	0.000151585	0.0493436		Ruminococcaceae_Faecalibacterium	Lachnospiraceae_Dorea	0.571033
X.Tissierellaceae._Parvimonas	Coriobacteriaceae_Atopobium	0.569922	0.000113659	0.0389003		X.Tissierellaceae._Parvimonas	Coriobacteriaceae_Atopobium	0.569922
Coriobacteriaceae_Atopobium	X.Tissierellaceae._Parvimonas	0.569922	0.000144595	0.0475331		Coriobacteriaceae_Atopobium	X.Tissierellaceae._Parvimonas	0.569922
Pasteurellaceae_Aggregatibacter	Lachnospiraceae_Catonella	0.564537	7.45948e-05	0.027897		Pasteurellaceae_Aggregatibacter	Lachnospiraceae_Catonella	0.564537
Lachnospiraceae_Catonella	Pasteurellaceae_Aggregatibacter	0.564537	0.000109847	0.0379864		Lachnospiraceae_Catonella	Pasteurellaceae_Aggregatibacter	0.564537
Streptococcaceae_Streptococcus	Prevotellaceae_Prevotella	-0.558136	0.000107696	0.0376335
Prevotellaceae_Prevotella	Streptococcaceae_Streptococcus	-0.558136	0.000141522	0.046754
Prevotellaceae_Prevotella	Gemellaceae_Gemella	-0.605806	8.4679e-05	0.0308874
Gemellaceae_Gemella	Prevotellaceae_Prevotella	-0.605806	0.000108038	0.0376542

## Sheet: OC_tumour
Bacteria	Bacteria	r_value	p_value	q_value
Lachnospiraceae_Butyrivibrio	Lachnospiraceae_Catonella	0.944304	2.67919e-14	2.0078e-11
Lachnospiraceae_Catonella	Lachnospiraceae_Butyrivibrio	0.944304	1.20432e-12	8.91646e-10
X.Tissierellaceae._Peptoniphilus	X.Tissierellaceae._Parvimonas	0.851142	3.51956e-11	2.57477e-08
X.Tissierellaceae._Parvimonas	X.Tissierellaceae._Peptoniphilus	0.851142	1.21932e-10	8.8151e-08
Micrococcaceae_Microbispora	Sphingomonadaceae_Kaistobacter	0.856925	1.65496e-10	1.18254e-07
Micrococcaceae_Microbispora	Intrasporangiaceae_Terracoccus	0.862292	1.72295e-10	1.21698e-07
Intrasporangiaceae_Terracoccus	Micrococcaceae_Microbispora	0.862292	2.60826e-10	1.82137e-07
Porphyromonadaceae_Tannerella	Leptotrichiaceae_Leptotrichia	0.829228	2.66457e-10	1.83979e-07
Leptotrichiaceae_Leptotrichia	Porphyromonadaceae_Tannerella	0.829228	2.9061e-10	1.98425e-07
Sphingomonadaceae_Kaistobacter	Micrococcaceae_Microbispora	0.856925	4.49048e-10	3.03236e-07
Moraxellaceae_Enhydrobacter	Sphingomonadaceae_Kaistobacter	0.828393	2.36798e-09	1.58168e-06
Sphingomonadaceae_Kaistobacter	Moraxellaceae_Enhydrobacter	0.828393	2.5247e-09	1.66823e-06
Intrasporangiaceae_Serinicoccus	Micrococcaceae_Microbispora	0.818048	4.26662e-09	2.78924e-06
Propionibacteriaceae_Propionibacterium	Moraxellaceae_Enhydrobacter	0.759686	9.01229e-09	5.82963e-06
Intrasporangiaceae_Terracoccus	Rhodobacteraceae_Paracoccus	0.795911	1.34249e-08	8.59352e-06
Micrococcaceae_Microbispora	Rhodobacteraceae_Paracoccus	0.7954	1.45698e-08	9.23021e-06
Micrococcaceae_Microbispora	Intrasporangiaceae_Serinicoccus	0.818048	1.84925e-08	1.15957e-05
Moraxellaceae_Enhydrobacter	Propionibacteriaceae_Propionibacterium	0.759686	2.02177e-08	1.25495e-05
Rhodobacteraceae_Paracoccus	Intrasporangiaceae_Terracoccus	0.795911	2.7959e-08	1.71811e-05
Veillonellaceae_Selenomonas	Fusobacteriaceae_Fusobacterium	0.76929	5.14421e-08	3.12987e-05
Fusobacteriaceae_Fusobacterium	Veillonellaceae_Selenomonas	0.76929	6.52075e-08	3.9285e-05
Rhodobacteraceae_Paracoccus	Micrococcaceae_Microbispora	0.7954	6.69419e-08	3.99384e-05
Streptococcaceae_Streptococcus	Staphylococcaceae_Staphylococcus	0.791902	7.86985e-08	4.6501e-05
Lachnospiraceae_Coprococcus	Lachnospiraceae_.Ruminococcus.	0.738949	8.78549e-08	5.14169e-05
Sphingomonadaceae_Kaistobacter	Intrasporangiaceae_Serinicoccus	0.752547	1.40087e-07	8.12123e-05
Lachnospiraceae_.Ruminococcus.	Lachnospiraceae_Coprococcus	0.738949	1.51362e-07	8.69285e-05
Staphylococcaceae_Staphylococcus	Intrasporangiaceae_Serinicoccus	0.70631	1.62743e-07	9.25992e-05
Staphylococcaceae_Staphylococcus	Streptococcaceae_Streptococcus	0.791902	2.03639e-07	0.000113762
Intrasporangiaceae_Serinicoccus	Staphylococcaceae_Staphylococcus	0.70631	2.0231e-07	0.000114057
Intrasporangiaceae_Serinicoccus	Sphingomonadaceae_Kaistobacter	0.752547	3.23006e-07	0.000178821
Staphylococcaceae_Staphylococcus	Propionibacteriaceae_Propionibacterium	0.746902	3.44441e-07	0.000188984
Sphingomonadaceae_Kaistobacter	Staphylococcaceae_Staphylococcus	0.712707	3.62399e-07	0.000197078
Propionibacteriaceae_Propionibacterium	Staphylococcaceae_Staphylococcus	0.746902	4.21559e-07	0.000227239
Microbacteriaceae_Microbacterium	Moraxellaceae_Enhydrobacter	0.755375	4.31366e-07	0.000230503
Staphylococcaceae_Staphylococcus	Sphingomonadaceae_Kaistobacter	0.712707	4.72555e-07	0.000250336
Staphylococcaceae_Staphylococcus	Micrococcaceae_Microbispora	0.709539	5.09092e-07	0.000267387
Sphingomonadaceae_Kaistobacter	Microbacteriaceae_Microbacterium	0.730061	5.38173e-07	0.000280265
Micrococcaceae_Microbispora	Staphylococcaceae_Staphylococcus	0.709539	5.50295e-07	0.00028417
Intrasporangiaceae_Terracoccus	Streptomycetaceae_Streptomyces	0.739518	5.81688e-07	0.000297878
Staphylococcaceae_Staphylococcus	Carnobacteriaceae_Granulicatella	0.717647	6.94185e-07	0.000352549
Streptomycetaceae_Streptomyces	Intrasporangiaceae_Terracoccus	0.739518	7.08012e-07	0.000356624
X.Tissierellaceae._Parvimonas	Veillonellaceae_Selenomonas	0.703491	7.50481e-07	0.000374942
Fusobacteriaceae_Fusobacterium	X.Tissierellaceae._Parvimonas	0.714035	7.6021e-07	0.00037674
Micrococcaceae_Microbispora	Moraxellaceae_Enhydrobacter	0.744046	8.06386e-07	0.000396426
Veillonellaceae_Selenomonas	X.Tissierellaceae._Parvimonas	0.703491	8.67233e-07	0.000422956
Moraxellaceae_Enhydrobacter	Micrococcaceae_Microbispora	0.744046	9.56157e-07	0.000462653
X.Tissierellaceae._Parvimonas	Fusobacteriaceae_Fusobacterium	0.714035	9.97838e-07	0.000479049
Lachnospiraceae_Coprococcus	Lachnospiraceae_Oribacterium	0.731372	1.05492e-06	0.000502529
Nocardiaceae_Rhodococcus	Streptomycetaceae_Streptomyces	0.680749	1.10981e-06	0.000520601
Porphyromonadaceae_Tannerella	Spirochaetaceae_Treponema	0.685572	1.10538e-06	0.000522516
Moraxellaceae_Enhydrobacter	Microbacteriaceae_Microbacterium	0.755375	1.12781e-06	0.000525038
Sphingomonadaceae_Kaistobacter	Propionibacteriaceae_Propionibacterium	0.702011	1.22208e-06	0.000564647
Fusobacteriaceae_Propionigenium	Leptotrichiaceae_Leptotrichia	0.711502	1.42921e-06	0.000650565
Coriobacteriaceae_Slackia	X.Tissierellaceae._Peptoniphilus	0.706506	1.42407e-06	0.000653065
Leptotrichiaceae_Leptotrichia	Fusobacteriaceae_Propionigenium	0.711502	1.4672e-06	0.000662949
Carnobacteriaceae_Granulicatella	Staphylococcaceae_Staphylococcus	0.717647	1.51433e-06	0.000679248
Fusobacteriaceae_Fusobacterium	Lachnospiraceae_Catonella	0.684339	1.58657e-06	0.000701411
Spirochaetaceae_Treponema	Porphyromonadaceae_Paludibacter	0.661151	1.58013e-06	0.000703626
Moraxellaceae_Enhydrobacter	Staphylococcaceae_Staphylococcus	0.676411	1.65445e-06	0.000726199
Streptomycetaceae_Streptomyces	Nocardiaceae_Rhodococcus	0.680749	1.95654e-06	0.000852707
Veillonellaceae_Selenomonas	Carnobacteriaceae_Granulicatella	-0.677005	2.04673e-06	0.000885729
Spirochaetaceae_Treponema	Porphyromonadaceae_Tannerella	0.685572	2.12422e-06	0.000912837
Fusobacteriaceae_Propionigenium	Porphyromonadaceae_Tannerella	0.678168	2.20324e-06	0.00094022
Lachnospiraceae_Catonella	Fusobacteriaceae_Fusobacterium	0.684339	2.3072e-06	0.000977792
Propionibacteriaceae_Propionibacterium	Sphingomonadaceae_Kaistobacter	0.702011	2.36865e-06	0.000996961
Lachnospiraceae_Oribacterium	Lachnospiraceae_Coprococcus	0.731372	2.42544e-06	0.00101392
Carnobacteriaceae_Granulicatella	Veillonellaceae_Selenomonas	-0.677005	2.46444e-06	0.00102326
Microbacteriaceae_Microbacterium	Sphingomonadaceae_Kaistobacter	0.730061	2.50726e-06	0.00103405
Porphyromonadaceae_Tannerella	Fusobacteriaceae_Propionigenium	0.678168	2.6437e-06	0.00107588
Porphyromonadaceae_Paludibacter	Spirochaetaceae_Treponema	0.661151	2.63954e-06	0.00108135
Fusobacteriaceae_Fusobacterium	Fusobacteriaceae_Propionigenium	0.674597	2.71338e-06	0.00109698
Rhodobacteraceae_Paracoccus	Intrasporangiaceae_Serinicoccus	0.7127	2.80788e-06	0.00111321
Fusobacteriaceae_Propionigenium	Fusobacteriaceae_Fusobacterium	0.674597	2.80339e-06	0.00111864
Propionibacteriaceae_Propionibacterium	Micrococcaceae_Microbispora	0.682627	2.7951e-06	0.00112263
Micrococcaceae_Microbispora	Propionibacteriaceae_Propionibacterium	0.682627	3.07984e-06	0.0012132
Propionibacteriaceae_Propionibacterium	Rhodobacteraceae_Paracoccus	0.684498	3.15879e-06	0.00123637
X.Mogibacteriaceae._Mogibacterium	Fusobacteriaceae_Fusobacterium	0.65078	3.25685e-06	0.00126669
Staphylococcaceae_Staphylococcus	Moraxellaceae_Enhydrobacter	0.676411	3.49908e-06	0.00135234
Rhodobacteraceae_Paracoccus	Propionibacteriaceae_Propionibacterium	0.684498	3.6163e-06	0.00138028
Fusobacteriaceae_Fusobacterium	X.Mogibacteriaceae._Mogibacterium	0.65078	3.59556e-06	0.00138094
X.Tissierellaceae._Peptoniphilus	Coriobacteriaceae_Slackia	0.706506	3.74341e-06	0.00141998
Porphyromonadaceae_Tannerella	Porphyromonadaceae_Paludibacter	0.672916	4.16817e-06	0.0015714
Streptococcaceae_Streptococcus	Carnobacteriaceae_Granulicatella	0.669672	4.54527e-06	0.00170312
Intrasporangiaceae_Terracoccus	Sphingomonadaceae_Kaistobacter	0.697284	5.22749e-06	0.00194688
Intrasporangiaceae_Serinicoccus	Rhodobacteraceae_Paracoccus	0.7127	5.56866e-06	0.00206145
Sphingomonadaceae_Kaistobacter	Intrasporangiaceae_Terracoccus	0.697284	6.07522e-06	0.0022355
Coriobacteriaceae_Slackia	Dethiosulfovibrionaceae_TG5	0.669207	6.70998e-06	0.00245438
Dethiosulfovibrionaceae_TG5	Coriobacteriaceae_Slackia	0.669207	7.26571e-06	0.00264193
Propionibacteriaceae_Propionibacterium	Microbacteriaceae_Microbacterium	0.651346	8.26922e-06	0.00297165
Fusobacteriaceae_Fusobacterium	Lachnospiraceae_Butyrivibrio	0.646803	8.2313e-06	0.00297542
Microbacteriaceae_Microbacterium	Propionibacteriaceae_Propionibacterium	0.651346	8.87796e-06	0.00317186
Carnobacteriaceae_Granulicatella	Streptococcaceae_Streptococcus	0.669672	1.00457e-05	0.00352755
Lachnospiraceae_Blautia	Coriobacteriaceae_Collinsella	0.660532	9.94416e-06	0.00353225
Veillonellaceae_Mitsuokella	Ruminococcaceae_Faecalibacterium	0.648572	1.0044e-05	0.00354721
Lachnospiraceae_Butyrivibrio	Fusobacteriaceae_Fusobacterium	0.646803	1.07426e-05	0.00375082
Intrasporangiaceae_Terracoccus	Veillonellaceae_Mitsuokella	0.681145	1.12657e-05	0.00391125
Microbacteriaceae_Microbacterium	Micrococcaceae_Microbispora	0.688165	1.1812e-05	0.00407786
Microbacteriaceae_Agrococcus	Propionibacteriaceae_Propionibacterium	0.663942	1.19347e-05	0.0040972
Porphyromonadaceae_Paludibacter	Porphyromonadaceae_Tannerella	0.672916	1.23022e-05	0.00419992
Intrasporangiaceae_Terracoccus	Moraxellaceae_Enhydrobacter	0.662023	1.25505e-05	0.00426101
Propionibacteriaceae_Propionibacterium	Microbacteriaceae_Agrococcus	0.663942	1.26378e-05	0.00426707
X.Tissierellaceae._Parvimonas	Coriobacteriaceae_Slackia	0.686981	1.30306e-05	0.00435188
Veillonellaceae_Selenomonas	Staphylococcaceae_Staphylococcus	-0.641558	1.29696e-05	0.00435518
Ruminococcaceae_Faecalibacterium	Veillonellaceae_Mitsuokella	0.648572	1.35212e-05	0.0044913
Micrococcaceae_Microbispora	Microbacteriaceae_Microbacterium	0.688165	1.36177e-05	0.00449905
Rhodobacteraceae_Paracoccus	Erysipelotrichaceae_Bulleidia	-0.624942	1.43398e-05	0.00471227
Moraxellaceae_Enhydrobacter	Rhodobacteraceae_Paracoccus	0.678188	1.44257e-05	0.00471528
Veillonellaceae_Selenomonas	Fusobacteriaceae_Propionigenium	0.667152	1.46733e-05	0.00477084
Rhodobacteraceae_Paracoccus	Moraxellaceae_Enhydrobacter	0.678188	1.4759e-05	0.00477346
Coriobacteriaceae_Collinsella	Lachnospiraceae_Blautia	0.660532	1.48848e-05	0.00478894
Veillonellaceae_Mitsuokella	Intrasporangiaceae_Terracoccus	0.681145	1.53533e-05	0.00491393
Fusobacteriaceae_Propionigenium	Veillonellaceae_Selenomonas	0.667152	1.56893e-05	0.00496971
Moraxellaceae_Enhydrobacter	Intrasporangiaceae_Terracoccus	0.662023	1.56541e-05	0.00498426
Coriobacteriaceae_Slackia	X.Tissierellaceae._Parvimonas	0.686981	1.66999e-05	0.0052627
Staphylococcaceae_Staphylococcus	Veillonellaceae_Selenomonas	-0.641558	1.8378e-05	0.00576198
Micrococcaceae_Microbispora	Veillonellaceae_Mitsuokella	0.663215	2.06345e-05	0.00643662
Bacillaceae_Bacillus	Intrasporangiaceae_Serinicoccus	0.613958	2.18205e-05	0.00677218
X.Tissierellaceae._Peptoniphilus	Veillonellaceae_Megasphaera	0.616989	2.27171e-05	0.00701503
X.Mogibacteriaceae._Mogibacterium	Prevotellaceae_Prevotella	0.621711	2.28456e-05	0.00701943
Methylobacteriaceae_Methylobacterium	Sphingomonadaceae_Kaistobacter	0.6273	2.4076e-05	0.00736066
Rhodobacteraceae_Paracoccus	Methylobacteriaceae_Methylobacterium	0.637758	2.45515e-05	0.00743211
Rhodobacteraceae_Paracoccus	Veillonellaceae_Mitsuokella	0.623044	2.44798e-05	0.00744707
Erysipelotrichaceae_Bulleidia	Rhodobacteraceae_Paracoccus	-0.624942	2.48918e-05	0.00749817
Prevotellaceae_Prevotella	X.Mogibacteriaceae._Mogibacterium	0.621711	2.50237e-05	0.00750114
Intrasporangiaceae_Serinicoccus	Bacillaceae_Bacillus	0.613958	2.57061e-05	0.00766828
Pasteurellaceae_Actinobacillus	Pasteurellaceae_Haemophilus	0.650726	2.70997e-05	0.00804494
Sphingomonadaceae_Kaistobacter	Methylobacteriaceae_Methylobacterium	0.6273	2.7789e-05	0.00820991
Veillonellaceae_Megasphaera	X.Mogibacteriaceae._Mogibacterium	0.617792	2.93155e-05	0.00857843
Erysipelotrichaceae_Bulleidia	Lachnospiraceae_Oribacterium	0.635801	2.91916e-05	0.00858303
X.Mogibacteriaceae._Mogibacterium	Veillonellaceae_Megasphaera	0.617792	2.98529e-05	0.00869427
Coriobacteriaceae_Atopobium	Veillonellaceae_Megasphaera	0.629536	3.06386e-05	0.00888101
Microbacteriaceae_Agrococcus	Sphingomonadaceae_Kaistobacter	0.645301	3.09568e-05	0.00893111
Pasteurellaceae_Haemophilus	Pasteurellaceae_Actinobacillus	0.650726	3.12317e-05	0.00896832
Intrasporangiaceae_Terracoccus	Microbacteriaceae_Microbacterium	0.65397	3.33201e-05	0.00947944
Microbacteriaceae_Microbacterium	Microbacteriaceae_Agrococcus	0.652913	3.32949e-05	0.00951632
Methylobacteriaceae_Methylobacterium	Micrococcaceae_Microbispora	0.63341	3.43352e-05	0.00972321
Veillonellaceae_Mitsuokella	Micrococcaceae_Microbispora	0.663215	3.5252e-05	0.00993703
Methylobacteriaceae_Methylobacterium	Intrasporangiaceae_Terracoccus	0.615634	3.57657e-05	0.0100358
Streptomycetaceae_Streptomyces	Rhodobacteraceae_Paracoccus	0.646832	3.8619e-05	0.0107872
Veillonellaceae_Megasphaera	Coriobacteriaceae_Atopobium	0.629536	4.02579e-05	0.0111941
Micrococcaceae_Microbispora	Methylobacteriaceae_Methylobacterium	0.63341	4.15554e-05	0.0115028
Peptostreptococcaceae_Filifactor	Fusobacteriaceae_Fusobacterium	0.644647	4.18915e-05	0.0115438
Veillonellaceae_Megasphaera	X.Tissierellaceae._Peptoniphilus	0.616989	4.28179e-05	0.0117465
Rhodobacteraceae_Paracoccus	Streptomycetaceae_Streptomyces	0.646832	4.53366e-05	0.0123822
Methylobacteriaceae_Methylobacterium	Rhodobacteraceae_Paracoccus	0.637758	4.60208e-05	0.0125134
Sphingomonadaceae_Kaistobacter	Rhodobacteraceae_Paracoccus	0.646994	4.75317e-05	0.0128673
Intrasporangiaceae_Terracoccus	Methylobacteriaceae_Methylobacterium	0.615634	4.79528e-05	0.0129244
Sphingomonadaceae_Kaistobacter	Microbacteriaceae_Agrococcus	0.645301	4.91366e-05	0.0131856
Coriobacteriaceae_Collinsella	Clostridiaceae_Clostridium	0.653809	5.00588e-05	0.0133746
Rhodobacteraceae_Paracoccus	Sphingomonadaceae_Kaistobacter	0.646994	5.10817e-05	0.0135303
X.Tissierellaceae._Peptoniphilus	Veillonellaceae_Selenomonas	0.622849	5.09249e-05	0.0135472
Coriobacteriaceae_Slackia	Veillonellaceae_Selenomonas	0.630338	5.24283e-05	0.0138274
Lachnospiraceae_Oribacterium	Erysipelotrichaceae_Bulleidia	0.635801	5.31841e-05	0.0139668
Fusobacteriaceae_Fusobacterium	Spirochaetaceae_Treponema	0.60197	5.48288e-05	0.0143374
Veillonellaceae_Mitsuokella	Rhodobacteraceae_Paracoccus	0.623044	5.55799e-05	0.0144722
Veillonellaceae_Megasphaera	Coriobacteriaceae_Slackia	0.632952	5.64606e-05	0.014578
Veillonellaceae_Selenomonas	X.Tissierellaceae._Peptoniphilus	0.622849	5.66989e-05	0.0145783
Clostridiaceae_Clostridium	Coriobacteriaceae_Collinsella	0.653809	5.64039e-05	0.0146248
Coriobacteriaceae_Slackia	Veillonellaceae_Megasphaera	0.632952	5.89345e-05	0.01509
Micrococcaceae_Microbispora	Streptomycetaceae_Streptomyces	0.634135	5.97104e-05	0.0152252
Fusobacteriaceae_Fusobacterium	Peptostreptococcaceae_Filifactor	0.644647	6.10146e-05	0.0154934
Spirochaetaceae_Treponema	Fusobacteriaceae_Fusobacterium	0.60197	6.20548e-05	0.0156927
Rhodobacteraceae_Paracoccus	Staphylococcaceae_Staphylococcus	0.62158	6.30271e-05	0.0158733
Dethiosulfovibrionaceae_TG5	Veillonellaceae_Megasphaera	0.627442	6.37555e-05	0.0159912
Microbacteriaceae_Agrococcus	Microbacteriaceae_Microbacterium	0.652913	6.4808e-05	0.0161236
Moraxellaceae_Enhydrobacter	Bacillaceae_Bacillus	0.60596	6.47077e-05	0.0161641
Staphylococcaceae_Staphylococcus	Rhodobacteraceae_Paracoccus	0.62158	6.61798e-05	0.0163985
Veillonellaceae_Selenomonas	Coriobacteriaceae_Slackia	0.630338	6.69455e-05	0.0165216
X.Tissierellaceae._Parvimonas	Peptostreptococcaceae_Peptostreptococcus	0.646928	7.16635e-05	0.0174063
Micrococcaceae_Rothia	Pasteurellaceae_Haemophilus	0.624141	7.12176e-05	0.0174359
Microbacteriaceae_Microbacterium	Intrasporangiaceae_Terracoccus	0.65397	7.15041e-05	0.0174365
Bacillaceae_Bacillus	Moraxellaceae_Enhydrobacter	0.60596	7.24311e-05	0.0174548
Intrasporangiaceae_Serinicoccus	Intrasporangiaceae_Terracoccus	0.665476	7.21504e-05	0.0174556
Veillonellaceae_Megasphaera	Dethiosulfovibrionaceae_TG5	0.627442	7.10517e-05	0.0174648
Streptomycetaceae_Streptomyces	Micrococcaceae_Microbispora	0.634135	7.35942e-05	0.0176658
Peptostreptococcaceae_Peptostreptococcus	X.Tissierellaceae._Parvimonas	0.646928	7.68672e-05	0.0183797
Veillonellaceae_Schwartzia	Veillonellaceae_Dialister	0.60197	7.91752e-05	0.0188581
Ruminococcaceae_Faecalibacterium	Micrococcaceae_Rothia	0.601261	8.60383e-05	0.0204137
Intrasporangiaceae_Terracoccus	Intrasporangiaceae_Serinicoccus	0.665476	8.75218e-05	0.0206858
Micrococcaceae_Microbispora	Pseudomonadaceae_Pseudomonas	0.566242	9.76283e-05	0.0229861
Coriobacteriaceae_Atopobium	X.Mogibacteriaceae._Mogibacterium	0.6002	9.8808e-05	0.023175
Veillonellaceae_Dialister	Veillonellaceae_Schwartzia	0.60197	0.000100391	0.0234568
Propionibacteriaceae_Propionibacterium	Streptomycetaceae_Streptomyces	0.583899	0.000108522	0.0252605
X.Mogibacteriaceae._Mogibacterium	X.Tissierellaceae._Peptoniphilus	0.611008	0.000113511	0.0263221
Leptotrichiaceae_Leptotrichia	Campylobacteraceae_Campylobacter	0.632391	0.000116682	0.0269558
Pseudomonadaceae_Pseudomonas	Micrococcaceae_Microbispora	0.566242	0.000122679	0.0282351
Campylobacteraceae_Campylobacter	Leptotrichiaceae_Leptotrichia	0.632391	0.000124678	0.028588
X.Tissierellaceae._Peptoniphilus	X.Mogibacteriaceae._Mogibacterium	0.611008	0.000130384	0.0297853
Pasteurellaceae_Haemophilus	Micrococcaceae_Rothia	0.624141	0.00013291	0.0302499
Streptomycetaceae_Streptomyces	Propionibacteriaceae_Propionibacterium	0.583899	0.000141545	0.0320963
Fusobacteriaceae_Propionigenium	Lachnospiraceae_Butyrivibrio	0.554339	0.000145937	0.0329705
X.Mogibacteriaceae._Mogibacterium	Coriobacteriaceae_Atopobium	0.6002	0.000149789	0.0337169
Propionibacteriaceae_Propionibacterium	Intrasporangiaceae_Serinicoccus	0.600169	0.000151383	0.0339512
Moraxellaceae_Enhydrobacter	Intrasporangiaceae_Serinicoccus	0.624921	0.000152622	0.0341046
Propionibacteriaceae_Propionibacterium	Nocardiaceae_Rhodococcus	0.596342	0.000155032	0.0345178
Porphyromonadaceae_Tannerella	Fusobacteriaceae_Fusobacterium	0.588677	0.000168597	0.0374023
Micrococcaceae_Rothia	Ruminococcaceae_Faecalibacterium	0.601261	0.000172056	0.0380324
Lachnospiraceae_Butyrivibrio	Fusobacteriaceae_Propionigenium	0.554339	0.000176602	0.0388974
Fusobacteriaceae_Fusobacterium	Porphyromonadaceae_Tannerella	0.588677	0.000179653	0.0394282
Oxalobacteraceae_Ralstonia	Veillonellaceae_Mitsuokella	0.594458	0.000185856	0.0403571
Leptotrichiaceae_Leptotrichia	Veillonellaceae_Megasphaera	0.573415	0.000185467	0.0404155
Moraxellaceae_Enhydrobacter	Pseudomonadaceae_Pseudomonas	0.55432	0.000185368	0.0405376
Microbacteriaceae_Agrococcus	Moraxellaceae_Enhydrobacter	0.599744	0.000189845	0.0410782
Fusobacteriaceae_Propionigenium	Lachnospiraceae_Catonella	0.554218	0.000191769	0.0413489
Intrasporangiaceae_Serinicoccus	Propionibacteriaceae_Propionibacterium	0.600169	0.000199677	0.0427538
Bacillaceae_Bacillus	Sphingomonadaceae_Kaistobacter	0.58188	0.00019908	0.0427751
Spirochaetaceae_Treponema	Corynebacteriaceae_Corynebacterium	0.568101	0.000204557	0.0436468
Pseudomonadaceae_Pseudomonas	Propionibacteriaceae_Propionibacterium	0.541329	0.000215166	0.0457515
Veillonellaceae_Mitsuokella	Oxalobacteraceae_Ralstonia	0.594458	0.000218944	0.0463943
Intrasporangiaceae_Terracoccus	Propionibacteriaceae_Propionibacterium	0.58804	0.000223115	0.0471157
Intrasporangiaceae_Serinicoccus	Moraxellaceae_Enhydrobacter	0.624921	0.000225995	0.0475604
Erysipelotrichaceae_Bulleidia	Lachnospiraceae_Butyrivibrio	0.612423	0.000228545	0.0477698
Lachnospiraceae_Moryella	X.Tissierellaceae._Peptoniphilus	0.575995	0.000228414	0.0479054
Propionibacteriaceae_Propionibacterium	Intrasporangiaceae_Terracoccus	0.58804	0.000231943	0.0483158
Nocardiaceae_Rhodococcus	Propionibacteriaceae_Propionibacterium	0.596342	0.000233035	0.0483793
Lachnospiraceae_Butyrivibrio	Erysipelotrichaceae_Bulleidia	0.612423	0.000241704	0.05001
