# Supplementary material for: Assessing the Effect of Smokeless Tobacco Consumption on Oral Microbiome in Healthy and Oral Cancer Patients
Source: Front Cell Infect Microbiol. 2022 Mar 31;12:841465. doi: 10.3389/fcimb.2022.841465 (PMC9009303; doi:10.3389/fcimb.2022.841465)
Supplement: Supplementary Table 7 — Correlation (Spearman) between differentially abundant genera and pathways in healthy and OSCC samples. [file Table_7.xlsx]

## Sheet: Sheet1
Bacteria	Pathways	r_value	p_value	q_value
Burkholderiaceae_Burkholderia	Bacterialchemotaxis	0.709183	2.61869e-10	2.93604e-08
Lachnospiraceae_Catonella	Bacterialchemotaxis	0.538895	1.17079e-05	0.000345442
Prevotellaceae_Prevotella	Bacterialchemotaxis	0.484072	5.51803e-05	0.0012889
Campylobacteraceae_Campylobacter	Bacterialchemotaxis	0.476971	9.32324e-05	0.00201021
Leptotrichiaceae_Leptotrichia	Bacterialchemotaxis	0.450178	0.000299593	0.00547662
Flavobacteriaceae_Capnocytophaga	Bacterialchemotaxis	0.417995	0.000512999	0.0090816
Cardiobacteriaceae_Cardiobacterium	Bacterialchemotaxis	0.416791	0.000729837	0.0120336
Bacteroidaceae_Bacteroides	Bacterialchemotaxis	0.393228	0.00208346	0.0304688
Lachnospiraceae_Lachnobacterium	Bacterialchemotaxis	0.38109	0.00229144	0.0332216
Gemellaceae_Gemella	Bacterialchemotaxis	-0.385158	0.0031318	0.043529
Streptococcaceae_Streptococcus	Bacterialchemotaxis	-0.521644	5.01336e-06	0.000162142
Neisseriaceae_Neisseria	Bacterialsecretionsystem	0.649719	7.65994e-10	6.78018e-08
Burkholderiaceae_Burkholderia	Bacterialsecretionsystem	0.569183	6.3168e-07	2.65587e-05
Campylobacteraceae_Campylobacter	Bacterialsecretionsystem	0.565612	5.41578e-07	2.33542e-05
Cardiobacteriaceae_Cardiobacterium	Bacterialsecretionsystem	0.525906	4.62568e-06	0.000152537
Leptotrichiaceae_Leptotrichia	Bacterialsecretionsystem	0.484022	2.61314e-05	0.000665868
Bacteroidaceae_Bacteroides	Bacterialsecretionsystem	0.478849	5.44962e-05	0.00129085
Lachnospiraceae_Catonella	Bacterialsecretionsystem	0.421642	0.000517165	0.00905998
Flavobacteriaceae_Capnocytophaga	Bacterialsecretionsystem	0.40208	0.000662182	0.0110262
Prevotellaceae_Prevotella	Bacterialsecretionsystem	0.394626	0.0009404	0.0149203
Peptostreptococcaceae_Filifactor	Bacterialsecretionsystem	0.385213	0.00206136	0.0304102
Streptococcaceae_Streptococcus	Bacterialsecretionsystem	-0.601823	9.86663e-06	0.0003017
Burkholderiaceae_Burkholderia	Betalainbiosynthesis	0.806616	4.48643e-14	1.50904e-11
Bacteroidaceae_Bacteroides	Betalainbiosynthesis	0.480173	0.000114608	0.00243981
Lachnospiraceae_Lachnobacterium	Betalainbiosynthesis	0.444622	0.000201421	0.00398524
Gemellaceae_Gemella	Betalainbiosynthesis	-0.399063	0.0015102	0.0228814
Streptococcaceae_Streptococcus	Betalainbiosynthesis	-0.508606	1.05478e-05	0.00031677
Burkholderiaceae_Burkholderia	BiosynthesisoftypeIIpolyketideproducts	0.771366	1.87172e-13	4.49689e-11
Cardiobacteriaceae_Cardiobacterium	BiosynthesisoftypeIIpolyketideproducts	0.483136	1.97284e-05	0.00051842
Lachnospiraceae_Lachnobacterium	BiosynthesisoftypeIIpolyketideproducts	0.452939	8.54724e-05	0.00186683
Leptotrichiaceae_Leptotrichia	BiosynthesisoftypeIIpolyketideproducts	0.426658	0.000523757	0.00908087
Campylobacteraceae_Campylobacter	BiosynthesisoftypeIIpolyketideproducts	0.403893	0.00115807	0.018202
Lachnospiraceae_Catonella	BiosynthesisoftypeIIpolyketideproducts	0.386386	0.00313665	0.0432391
Bacteroidaceae_Bacteroides	BiosynthesisoftypeIIpolyketideproducts	0.380801	0.0034054	0.0461865
Gemellaceae_Gemella	BiosynthesisoftypeIIpolyketideproducts	-0.458538	0.000211563	0.00408968
Streptococcaceae_Streptococcus	BiosynthesisoftypeIIpolyketideproducts	-0.555237	6.74312e-07	2.76596e-05
Streptococcaceae_Streptococcus	D_Alaninemetabolism	0.563093	2.62547e-05	0.000659025
Lachnospiraceae_Lachnobacterium	D_Alaninemetabolism	-0.371838	0.00346409	0.0458728
Bacteroidaceae_Bacteroides	D_Alaninemetabolism	-0.413315	0.00176622	0.0262867
Mycoplasmataceae_Mycoplasma	D_Alaninemetabolism	-0.430263	0.000573433	0.0097413
Flavobacteriaceae_Capnocytophaga	D_Alaninemetabolism	-0.54597	1.38001e-06	5.04539e-05
Burkholderiaceae_Burkholderia	D_Alaninemetabolism	-0.550058	3.60407e-06	0.000123699
Peptostreptococcaceae_Filifactor	D_Alaninemetabolism	-0.56248	2.16848e-07	1.07262e-05
Neisseriaceae_Neisseria	D_Alaninemetabolism	-0.585606	7.36477e-08	4.27101e-06
Cardiobacteriaceae_Cardiobacterium	D_Alaninemetabolism	-0.597542	8.4322e-08	4.72704e-06
Lachnospiraceae_Catonella	D_Alaninemetabolism	-0.640182	1.25795e-08	9.19827e-07
Prevotellaceae_Prevotella	D_Alaninemetabolism	-0.647453	1.87577e-09	1.43393e-07
Leptotrichiaceae_Leptotrichia	D_Alaninemetabolism	-0.651281	3.0677e-10	3.03482e-08
Campylobacteraceae_Campylobacter	D_Alaninemetabolism	-0.680441	4.20124e-11	5.88798e-09
Burkholderiaceae_Burkholderia	Etherlipidmetabolism	0.779967	3.31353e-14	1.39316e-11
Lachnospiraceae_Lachnobacterium	Etherlipidmetabolism	0.489226	1.47326e-05	0.00041295
Bacteroidaceae_Bacteroides	Etherlipidmetabolism	0.480066	5.52959e-05	0.00127391
Veillonellaceae_Megamonas	Etherlipidmetabolism	0.370228	0.00282723	0.0399561
Gemellaceae_Gemella	Etherlipidmetabolism	-0.449422	0.000421051	0.00753313
Streptococcaceae_Streptococcus	Etherlipidmetabolism	-0.558158	7.77084e-07	3.03927e-05
Burkholderiaceae_Burkholderia	Etherlipidmetabolism.1	0.779967	2.44576e-13	5.14154e-11
Lachnospiraceae_Lachnobacterium	Etherlipidmetabolism.1	0.489226	3.3962e-05	0.000827778
Bacteroidaceae_Bacteroides	Etherlipidmetabolism.1	0.480066	7.37841e-05	0.00163275
Veillonellaceae_Megamonas	Etherlipidmetabolism.1	0.370228	0.00247321	0.0355505
Gemellaceae_Gemella	Etherlipidmetabolism.1	-0.449422	0.00027506	0.00508341
Streptococcaceae_Streptococcus	Etherlipidmetabolism.1	-0.558158	3.77863e-07	1.71752e-05
Burkholderiaceae_Burkholderia	Indolealkaloidbiosynthesis	0.833144	1.26556e-16	7.09463e-14
Bacteroidaceae_Bacteroides	Indolealkaloidbiosynthesis	0.483008	6.0553e-05	0.00137617
Lachnospiraceae_Lachnobacterium	Indolealkaloidbiosynthesis	0.415037	0.000808181	0.0131959
Gemellaceae_Gemella	Indolealkaloidbiosynthesis	-0.403188	0.00123653	0.0192552
Streptococcaceae_Streptococcus	Indolealkaloidbiosynthesis	-0.507391	9.72152e-06	0.000302768
Campylobacteraceae_Campylobacter	Isoquinolinealkaloidbiosynthesis	0.679635	1.11468e-10	1.44204e-08
Leptotrichiaceae_Leptotrichia	Isoquinolinealkaloidbiosynthesis	0.644632	1.45756e-09	1.16729e-07
Lachnospiraceae_Catonella	Isoquinolinealkaloidbiosynthesis	0.632325	3.88951e-08	2.33618e-06
Prevotellaceae_Prevotella	Isoquinolinealkaloidbiosynthesis	0.620659	3.0666e-08	2.06294e-06
Neisseriaceae_Neisseria	Isoquinolinealkaloidbiosynthesis	0.608924	2.68537e-08	1.88175e-06
Cardiobacteriaceae_Cardiobacterium	Isoquinolinealkaloidbiosynthesis	0.574973	3.43605e-07	1.65105e-05
Burkholderiaceae_Burkholderia	Isoquinolinealkaloidbiosynthesis	0.552436	1.58816e-06	5.68283e-05
Flavobacteriaceae_Capnocytophaga	Isoquinolinealkaloidbiosynthesis	0.534184	4.05595e-06	0.000136424
Peptostreptococcaceae_Filifactor	Isoquinolinealkaloidbiosynthesis	0.52502	6.99305e-06	0.000221902
Mycoplasmataceae_Mycoplasma	Isoquinolinealkaloidbiosynthesis	0.444662	0.000174643	0.00353869
Bacteroidaceae_Bacteroides	Isoquinolinealkaloidbiosynthesis	0.432843	0.000639768	0.0107595
Streptococcaceae_Streptococcus	Isoquinolinealkaloidbiosynthesis	-0.600463	1.85818e-05	0.000504041
Streptococcaceae_Streptococcus	Purinemetabolism	0.679585	2.72587e-10	2.8652e-08
Bacteroidaceae_Bacteroides	Purinemetabolism	-0.456784	0.000336073	0.00607743
Burkholderiaceae_Burkholderia	Purinemetabolism	-0.618059	3.70265e-07	1.72974e-05
Gemellaceae_Gemella	Selenocompoundmetabolism	0.685528	1.3066e-09	1.09871e-07
Streptococcaceae_Streptococcus	Selenocompoundmetabolism	0.630883	3.38796e-08	2.1103e-06
Veillonellaceae_Megamonas	Selenocompoundmetabolism	-0.424271	0.000163372	0.00343446
Lachnospiraceae_Lachnobacterium	Selenocompoundmetabolism	-0.469449	3.78134e-05	0.000908483
Burkholderiaceae_Burkholderia	Selenocompoundmetabolism	-0.56974	5.03294e-07	2.22745e-05
Streptococcaceae_Streptococcus	Staphylococcusaureusinfection	0.588729	1.9063e-05	0.000508886
Bacteroidaceae_Bacteroides	Staphylococcusaureusinfection	-0.381106	0.00254932	0.0363338
Mycoplasmataceae_Mycoplasma	Staphylococcusaureusinfection	-0.453146	0.000261771	0.00500274
Burkholderiaceae_Burkholderia	Staphylococcusaureusinfection	-0.508973	1.47163e-05	0.000419483
Flavobacteriaceae_Capnocytophaga	Staphylococcusaureusinfection	-0.558057	8.61461e-07	3.2927e-05
Peptostreptococcaceae_Filifactor	Staphylococcusaureusinfection	-0.59326	1.12566e-07	5.91597e-06
Neisseriaceae_Neisseria	Staphylococcusaureusinfection	-0.609478	3.22211e-08	2.08419e-06
Cardiobacteriaceae_Cardiobacterium	Staphylococcusaureusinfection	-0.610186	1.12058e-07	6.07927e-06
Lachnospiraceae_Catonella	Staphylococcusaureusinfection	-0.657408	6.03876e-10	5.64215e-08
Prevotellaceae_Prevotella	Staphylococcusaureusinfection	-0.668001	2.41898e-10	2.90585e-08
Leptotrichiaceae_Leptotrichia	Staphylococcusaureusinfection	-0.685377	9.96879e-12	1.86281e-09
Campylobacteraceae_Campylobacter	Staphylococcusaureusinfection	-0.701947	1.33771e-11	2.24973e-09
Burkholderiaceae_Burkholderia	Styrenedegradation	0.731294	1.59943e-11	2.44535e-09
Bacteroidaceae_Bacteroides	Styrenedegradation	0.547476	3.11393e-06	0.000109103
Campylobacteraceae_Campylobacter	Styrenedegradation	0.485886	3.2775e-05	0.000810595
Desulfovibrionaceae_Bilophila	Styrenedegradation	0.465782	1.71999e-05	0.000474203
Cardiobacteriaceae_Cardiobacterium	Styrenedegradation	0.450694	6.42506e-05	0.00144074
Lachnospiraceae_Catonella	Styrenedegradation	0.440328	0.000527846	0.00905838
Lachnospiraceae_Lachnobacterium	Styrenedegradation	0.429173	0.000207713	0.00406195
Neisseriaceae_Neisseria	Styrenedegradation	0.395734	0.000860603	0.0139168
Prevotellaceae_Prevotella	Styrenedegradation	0.394475	0.00171177	0.0257038
Leptotrichiaceae_Leptotrichia	Styrenedegradation	0.363652	0.00346216	0.0462111
Streptococcaceae_Streptococcus	Styrenedegradation	-0.749943	1.79258e-13	5.02455e-11
Staphylococcaceae_Staphylococcus	Terpenoidbackbonebiosynthesis	0.371811	0.00342731	0.0461118
Burkholderiaceae_Burkholderia	Terpenoidbackbonebiosynthesis	-0.378536	0.00320133	0.0437718
Burkholderiaceae_Burkholderia	Tropane_piperidineandpyridinealkaloidbiosynthesis	0.555219	9.99321e-07	3.73475e-05
Prevotellaceae_Prevotella	Tropane_piperidineandpyridinealkaloidbiosynthesis	0.510513	1.43133e-05	0.000415031
Lachnospiraceae_Catonella	Tropane_piperidineandpyridinealkaloidbiosynthesis	0.504243	1.99339e-05	0.000515762
Campylobacteraceae_Campylobacter	Tropane_piperidineandpyridinealkaloidbiosynthesis	0.478432	0.00016576	0.00344162
Leptotrichiaceae_Leptotrichia	Tropane_piperidineandpyridinealkaloidbiosynthesis	0.448012	0.000262208	0.0049548
Lachnospiraceae_Lachnobacterium	Tropane_piperidineandpyridinealkaloidbiosynthesis	0.419783	0.000264448	0.0049416
Flavobacteriaceae_Capnocytophaga	Tropane_piperidineandpyridinealkaloidbiosynthesis	0.387827	0.00125119	0.0193048
Desulfovibrionaceae_Bilophila	Tropane_piperidineandpyridinealkaloidbiosynthesis	0.38765	0.000924405	0.0148062
Veillonellaceae_Megamonas	Tropane_piperidineandpyridinealkaloidbiosynthesis	0.348137	0.00285921	0.0400714
Gemellaceae_Gemella	Tropane_piperidineandpyridinealkaloidbiosynthesis	-0.614565	1.37959e-07	7.03082e-06
Streptococcaceae_Streptococcus	Tropane_piperidineandpyridinealkaloidbiosynthesis	-0.818086	5.9423e-17	9.99364e-14
